# Supplementary material for: RNA-Seq Reveals Waterlogging-Triggered Root Plasticity in Mungbean Associated with Ethylene and Jasmonic Acid Signal Integrators for Root Regeneration
Source: Plants (Basel). 2022 Mar 30;11(7):930. doi: 10.3390/plants11070930 (PMC9002673; doi:10.3390/plants11070930)
Supplement: Supplementary file 1 [file plants-11-00930-s001.zip]

Archive with 9 entries (9 files):
- FigureS1.jpg
- TableS1.xlsx
- TableS2.xlsx
- TableS3.xlsx
- TableS4.xlsx
- TableS5.xlsx
- TableS6.xlsx
- TableS7.xlsx
- TableS8.xlsx
