# Supplementary material for: RNA-Seq Reveals Waterlogging-Triggered Root Plasticity in Mungbean Associated with Ethylene and Jasmonic Acid Signal Integrators for Root Regeneration
Source: Plants (Basel). 2022 Mar 30;11(7):930. doi: 10.3390/plants11070930 (PMC9002673; doi:10.3390/plants11070930)
Supplement: Supplementary file 1 [file plants-11-00930-s001.zip › TableS1.xlsx]

## Sheet: TableS1_info
Quality controlling and read mapping statistic.
Reads were mapped to mungbean reference genome (Kang et al. 2014) using HiSAT2 (Kim et al. 2019) with default setting.
Reference
Kang, Y.J.; Kim, S.K.; Kim, M.Y.; Lestari, P.; Kim, K.H.; Ha, B.K.; Jun, T.H.; Hwang, W.J.; Lee, T.; Lee, J.; et al. Genome sequence of mungbean and insights into evolution within Vigna species. Nat Commun 2014, 5, 5443, doi:10.1038/ncomms6443.
Kim, D.; Paggi, J.M.; Park, C.; Bennett, C.; Salzberg, S.L. Graph-based genome alignment and genotyping with HISAT2 and HISAT-genotype. Nat Biotechnol 2019, 37, 907-915, doi:10.1038/s41587-019-0201-4.

## Sheet: Read statistics
Sample	Condition	Replicate #	Reads	Yield (bp)	Q30 (%)	Overall read mapping (%)
H150	D1-waterlogging	1	36305274	3666832674	95.04	96.2726
H150	D1-waterlogging	2	32963622	3329325822	94.7	96.239
H150	D1-waterlogging	3	34253258	3459579058	95.17	97.2461
KPS2	D1-waterlogging	1	47518416	4799360016	95.15	96.04
KPS2	D1-waterlogging	2	37411594	3778570994	95.14	96.1672
KPS2	D1-waterlogging	3	31490296	3180519896	94.83	95.9969
H150	D7-waterlogging	1	38487348	3887222148	95.08	96.6506
H150	D7-waterlogging	2	37181058	3755286858	94.79	95.5003
H150	D7-waterlogging	3	30396818	3070078618	94.49	96.812
KPS2	D7-waterlogging	1	42655652	4308220852	94.56	96.0961
KPS2	D7-waterlogging	2	48023840	4850407840	94.99	95.8395
KPS2	D7-waterlogging	3	41269824	4168252224	95.03	95.7115
H150	No stress	1	42229664	4265196064	95.11	96.4135
H150	No stress	2	30484278	3078912078	95.19	97.0727
H150	No stress	3	34338462	3468184662	95.15	96.5832
KPS2	No stress	1	35812342	3617046542	95.15	96.374
KPS2	No stress	2	35016592	3536675792	94.93	96.2369
KPS2	No stress	3	43268620	4370130620	95.28	96.797
