# Supplementary material for: RNA-Seq Reveals Waterlogging-Triggered Root Plasticity in Mungbean Associated with Ethylene and Jasmonic Acid Signal Integrators for Root Regeneration
Source: Plants (Basel). 2022 Mar 30;11(7):930. doi: 10.3390/plants11070930 (PMC9002673; doi:10.3390/plants11070930)
Supplement: Supplementary file 1 [file plants-11-00930-s001.zip › TableS2.xlsx]

## Sheet: TableS2_info
Differentially expressed genes (DEGs) from seven comparisons: D1H150/NSH150; D1KPS2/NSKPS2; D7H150/NSH150; D7KPS2/NSKPS2; NSH150/NSKPS2; D1H150/D1KPS2; D7H150/D7KPS2
Differentially expressed genes were calculated using the edgeR program (Robinson et al. 2010), with the GLM (generalized linear model) method using an FDR cutoff of <0.05.
A total of 4897 DEGs was obtained.
FDR = False Discovery Rate
LogFC = log2 fold change
Fuzzy k-mean was applied to group the DEGs with similar expression pattern, where k = 30.
Reference
Robinson, M.D.; McCarthy, D.J.; Smyth, G.K. edgeR: a Bioconductor package for differential expression analysis of digital gene expression data. Bioinformatics 2010, 26, 139-140, doi:10.1093/bioinformatics/btp616.

## Sheet: DEGs
ID	Fuzzy-kmean cluster ID	Arabidopsis ortholog	Description	D1H150-NSH150_logFC	D1KPS2-NSKPS2_logFC	D7H150-NSH150_logFC	D7KPS2-NSKPS2_logFC	NSH150-NSKPS2_logFC	D1H150-D1KPS2_logFC	D7H150-D7KPS2_logFC	D1H150-NSH150_FDR	D1KPS2-NSKPS2_FDR	D7H150-NSH150_FDR	D7KPS2-NSKPS2_FDR	NSH150-NSKPS2_FDR	D1H150-D1KPS2_FDR	D7H150-D7KPS2_FDR	CORE HRG	Mercator BINCODE	Mercator BINNAME	Mercator DESCRIPTION
Vradi07g09240	1	#N/A	#N/A	-0.0425199	2.86062	-0.672159	-3.68923	8.1966	5.29346	11.2137	0.96999	0.00268208	0.355115	0.0499686	1.89721e-23	3.2471e-14	3.78944e-25	#N/A	35.2	not assigned.not annotated	no hits & (original description: pep chromosome:Vradiata_ver6:7:24641059:24643184:1 gene:Vradi07g09240 transcript:Vradi07g09240.1 gene_biotype:protein_coding transcript_biotype:protein_coding)
Vradi0268s00020	1	AT5G46560	#N/A	0.330738	3.60318	-0.351045	-3.71139	7.1668	3.89436	10.5271	0.811872	0.00106935	0.759645	0.0589878	3.25284e-11	0.00010618	4.72961e-14	#N/A	35.2	not assigned.not annotated	no hits & (original description: pep supercontig:Vradiata_ver6:scaffold_268:106987:110198:1 gene:Vradi0268s00020 transcript:Vradi0268s00020.1 gene_biotype:protein_coding transcript_biotype:protein_coding)
Vradi07g08630	1	#N/A	#N/A	0.0650901	5.19891	-0.370402	-1.77794	8.92178	3.78796	10.3293	0.969901	0.000219981	0.775502	0.439656	7.91832e-11	0.00166806	2.57238e-11	#N/A	35.2	not assigned.not annotated	no hits & (original description: pep chromosome:Vradiata_ver6:7:22509826:22513319:-1 gene:Vradi07g08630 transcript:Vradi07g08630.1 gene_biotype:protein_coding transcript_biotype:protein_coding)
Vradi0337s00110	1	#N/A	#N/A	0.276871	4.4614	-0.575225	-2.55094	8.31128	4.12675	10.287	0.820986	5.61558e-05	0.534231	0.246561	9.83981e-16	1.04685e-06	3.57576e-16	#N/A	35.2	not assigned.not annotated	no hits & (original description: pep supercontig:Vradiata_ver6:scaffold_337:81786:83806:-1 gene:Vradi0337s00110 transcript:Vradi0337s00110.1 gene_biotype:protein_coding transcript_biotype:protein_coding)
Vradi02g07530	1	#N/A	#N/A	0.153519	6.72871	-0.424647	0	10.6373	4.06208	10.2126	0.92039	9.95348e-06	0.699024	1	1.31184e-14	4.31633e-05	1.85292e-13	#N/A	35.2	not assigned.not annotated	no hits & (original description: pep chromosome:Vradiata_ver6:2:9161635:9162741:1 gene:Vradi02g07530 transcript:Vradi02g07530.1 gene_biotype:protein_coding transcript_biotype:protein_coding)
Vradi01g12450	1	#N/A	#N/A	-0.464042	3.64245	-0.746942	-2.53309	7.90508	3.79859	9.69122	0.711559	0.00403748	0.443293	0.251033	1.36911e-12	0.000114074	1.10014e-12	#N/A	35.2	not assigned.not annotated	no hits & (original description: pep chromosome:Vradiata_ver6:1:27008651:27012940:-1 gene:Vradi01g12450 transcript:Vradi01g12450.1 gene_biotype:protein_coding transcript_biotype:protein_coding)
Vradi01g13070	1	AT5G19330	ARM repeat protein interacting with ABF2	-0.0122241	1.89841	-0.774157	-3.4016	6.93357	5.02294	9.56102	0.993389	0.137212	0.295079	0.083623	1.89607e-16	2.68512e-11	4.15117e-17	#N/A	20.1.5.1.3	.Cytoskeleton organisation.microtubular network.microtubule dynamics.microtubule (MT) plus-end-tracking.MT plus-end-tracking protein (SPR1)	MT plus-end-tracking protein (SPR1) (original description: pep chromosome:Vradiata_ver6:1:30011680:30015040:-1 gene:Vradi01g13070 transcript:Vradi01g13070.1 gene_biotype:protein_coding transcript_biotype:protein_coding)
Vradi0323s00030	1	AT3G42640	H(+)-ATPase 8	-0.0365873	1.20338	-0.166655	-3.70989	5.82371	4.58374	9.36694	0.97118	0.396936	0.836721	0.0459086	1.14187e-15	1.6517e-11	8.82719e-20	#N/A	35.2	not assigned.not annotated	no hits & (original description: pep supercontig:Vradiata_ver6:scaffold_323:13921:16490:-1 gene:Vradi0323s00030 transcript:Vradi0323s00030.1 gene_biotype:protein_coding transcript_biotype:protein_coding)
Vradi01g13100	1	AT4G04640	ATPase, F1 complex, gamma subunit protein	-0.323519	0.840096	-0.751836	-5.24581	4.38541	3.2218	8.87939	0.785676	0.539172	0.388864	0.000900688	3.65244e-07	0.000409696	4.22673e-12	#N/A	35.1	not assigned.annotated	(original description: pep chromosome:Vradiata_ver6:1:30048310:30048894:1 gene:Vradi01g13100 transcript:Vradi01g13100.1 gene_biotype:protein_coding transcript_biotype:protein_coding) & ATP synthase gamma chain 1, chloroplastic OS=Arabidopsis thaliana (sp|q01908|atpg1_arath : 172.0)
Vradi05g09140	1	AT5G64390	RNA-binding KH domain-containing protein	0.816887	3.33608	-0.416649	-1.77883	7.0513	4.53211	8.41348	0.288143	0.016612	0.596414	0.432004	7.3084e-14	2.11135e-10	1.6548e-13	#N/A	35.2	not assigned.not annotated	no hits & (original description: pep chromosome:Vradiata_ver6:5:17203622:17205591:1 gene:Vradi05g09140 transcript:Vradi05g09140.1 gene_biotype:protein_coding transcript_biotype:protein_coding)
Vradi01g09090	1	#N/A	#N/A	0.318989	2.97253	-0.325958	-1.77493	6.89991	4.24637	8.34889	0.776323	0.0597254	0.729541	0.434148	5.43584e-11	7.54047e-07	2.67607e-11	#N/A	35.2	not assigned.not annotated	no hits & (original description: pep chromosome:Vradiata_ver6:1:15766235:15767238:-1 gene:Vradi01g09090 transcript:Vradi01g09090.1 gene_biotype:protein_coding transcript_biotype:protein_coding)
Vradi0337s00040	1	#N/A	#N/A	-1.59643	3.53977	0.667586	0	7.63025	2.49405	8.29783	0.0820111	0.110759	0.450766	1	1.15656e-08	0.16674	7.48027e-11	#N/A	35.2	not assigned.not annotated	no hits & (original description: pep supercontig:Vradiata_ver6:scaffold_337:63209:64287:1 gene:Vradi0337s00040 transcript:Vradi0337s00040.1 gene_biotype:protein_coding transcript_biotype:protein_coding)
Vradi04g04310	1	AT4G02780	Terpenoid cyclases/Protein prenyltransferases superfamily protein	0.254679	2.81968	-0.250047	-1.57511	6.96579	4.40079	8.29085	0.87481	0.0110469	0.853924	0.232639	1.19777e-09	0.000105553	1.04803e-11	#N/A	35.1	not assigned.annotated	(original description: pep chromosome:Vradiata_ver6:4:9480095:9485088:1 gene:Vradi04g04310 transcript:Vradi04g04310.1 gene_biotype:protein_coding transcript_biotype:protein_coding) & Ent-copalyl diphosphate synthase, chloroplastic OS=Pisum sativum (sp|o04408|ksa_pea : 82.0)
Vradi0268s00120	1	#N/A	#N/A	0.0898691	3.517	-0.653093	-0.900387	7.71694	4.28981	7.96423	0.953142	0.00145016	0.508224	0.643506	1.84952e-13	3.821e-06	7.7991e-13	#N/A	35.2	not assigned.not annotated	no hits & (original description: pep supercontig:Vradiata_ver6:scaffold_268:96268:101520:-1 gene:Vradi0268s00120 transcript:Vradi0268s00120.1 gene_biotype:protein_coding transcript_biotype:protein_coding)
Vradi06g08380	1	AT5G38280	PR5-like receptor kinase	-0.54934	4.72963	-1.58303	0	9.40658	4.12761	7.82355	0.650809	0.0112935	0.0724071	1	5.09079e-12	8.09519e-05	7.47564e-08	#N/A	50.2.7	.Enzyme classification.EC_2 transferases.EC_2.7 transferase transferring phosphorus-containing group	Rust resistance kinase Lr10 OS=Triticum aestivum (sp|p93604|lrk10_wheat : 347.0) & .Enzyme classification.EC_2 transferases.EC_2.7 transferase transferring phosphorus-containing group(50.2.7 : 121.9) (original description: pep chromosome:Vradiata_ver6:6:15713448:15714644:1 gene:Vradi06g08380 transcript:Vradi06g08380.1 gene_biotype:protein_coding transcript_biotype:protein_coding)
Vradi01g08160	1	AT1G80620	S15/NS1, RNA-binding protein	1.10839	5.07255	0.547683	0	7.26205	3.29789	7.80973	0.351653	0.00575632	0.643699	1	7.15699e-06	0.00838303	4.88828e-07	#N/A	35.2	not assigned.not annotated	no hits & (original description: pep chromosome:Vradiata_ver6:1:13289093:13297888:-1 gene:Vradi01g08160 transcript:Vradi01g08160.1 gene_biotype:protein_coding transcript_biotype:protein_coding)
Vradi06g09260	1	AT3G08530	Clathrin, heavy chain	0.254754	1.55129	-0.0426434	-2.54822	5.19868	3.90215	7.70426	0.810928	0.399673	0.965815	0.240781	3.14417e-08	4.65089e-06	1.60941e-10	#N/A	35.1	not assigned.annotated	(original description: pep chromosome:Vradiata_ver6:6:19013901:19016038:1 gene:Vradi06g09260 transcript:Vradi06g09260.1 gene_biotype:protein_coding transcript_biotype:protein_coding) & Clathrin heavy chain 1 OS=Arabidopsis thaliana (sp|q0wnj6|clah1_arath : 165.0)
Vradi11g08040	1	AT5G19530	S-adenosyl-L-methionine-dependent methyltransferases superfamily protein	0.540864	3.25003	-0.290305	-1.15244	6.76375	4.05458	7.62589	0.499305	3.93465e-05	0.703602	0.428085	1.38627e-20	5.27615e-11	8.15236e-22	#N/A	35.1	not assigned.annotated	(original description: pep chromosome:Vradiata_ver6:11:8508358:8512187:-1 gene:Vradi11g08040 transcript:Vradi11g08040.1 gene_biotype:protein_coding transcript_biotype:protein_coding) & Thermospermine synthase ACAULIS5 OS=Arabidopsis thaliana (sp|q9s7x6|acl5_arath : 110.0)
Vradi04g05690	1	AT3G13790	Glycosyl hydrolases family 32 protein	-0.258246	2.08512	-0.3546	-1.77422	6.1762	3.83283	7.59582	0.813585	0.294068	0.682276	0.432834	1.08492e-09	3.40808e-05	8.27546e-10	#N/A	35.1	not assigned.annotated	(original description: pep chromosome:Vradiata_ver6:4:12164354:12168269:-1 gene:Vradi04g05690 transcript:Vradi04g05690.1 gene_biotype:protein_coding transcript_biotype:protein_coding) & Beta-fructofuranosidase, insoluble isoenzyme CWINV1 OS=Arabidopsis thaliana (sp|q43866|inv1_arath : 115.0)
Vradi01g12540	1	AT5G17680	disease resistance protein (TIR-NBS-LRR class), putative	-1.61234	0	2.62094	0	4.96497	3.35263	7.58592	0.44265	1	0.0678317	1	0.113129	0.757325	0.000353087	#N/A	26.8.2.1	.External stimuli response.pathogen.effector-triggered immunity (ETI) network.effector receptor (NLR)	effector receptor (NLR) (original description: pep chromosome:Vradiata_ver6:1:27577151:27579125:1 gene:Vradi01g12540 transcript:Vradi01g12540.1 gene_biotype:protein_coding transcript_biotype:protein_coding)
Vradi07g04560	1	AT1G14550	Peroxidase superfamily protein	3.84295	0	4.43949	0	3.11037	6.95332	7.54986	0.0180033	1	0.00328176	1	0.926088	0.00272737	0.000320368	#N/A	35.1	not assigned.annotated	(original description: pep chromosome:Vradiata_ver6:7:8589515:8589928:-1 gene:Vradi07g04560 transcript:Vradi07g04560.1 gene_biotype:protein_coding transcript_biotype:protein_coding) & Lignin-forming anionic peroxidase OS=Nicotiana sylvestris (sp|q02200|perx_nicsy : 193.0)
Vradi07g03250	1	#N/A	#N/A	0.742663	5.88426	-1.02553	0	8.51391	3.37231	7.48837	0.680665	0.00296163	0.486053	1	1.37201e-05	0.0836622	0.000251113	#N/A	11.10.1.10.1	.Phytohormone action.signalling peptides.NCRP (non-cysteine-rich-peptide) category.CLE-peptide activity.CLE-precursor protein	CLE precursor polypeptide (original description: pep chromosome:Vradiata_ver6:7:5579592:5580653:1 gene:Vradi07g03250 transcript:Vradi07g03250.1 gene_biotype:protein_coding transcript_biotype:protein_coding)
Vradi09g03770	1	#N/A	#N/A	-0.392141	2.26626	-0.204681	-1.23699	6.36443	3.70603	7.39674	0.791925	0.143305	0.880154	0.568686	1.70899e-07	0.00229993	2.74922e-08	#N/A	35.2	not assigned.not annotated	no hits & (original description: pep chromosome:Vradiata_ver6:9:5025023:5030062:-1 gene:Vradi09g03770 transcript:Vradi09g03770.1 gene_biotype:protein_coding transcript_biotype:protein_coding)
Vradi0180s00190	1	AT2G15690	Tetratricopeptide repeat (TPR)-like superfamily protein	-1.79566	0	0.766029	0	6.63052	4.83486	7.39655	0.106798	1	0.442683	1	2.35786e-05	0.0656756	2.85002e-07	#N/A	35.1	not assigned.annotated	(original description: pep supercontig:Vradiata_ver6:scaffold_180:469722:470963:-1 gene:Vradi0180s00190 transcript:Vradi0180s00190.1 gene_biotype:protein_coding transcript_biotype:protein_coding) & Pentatricopeptide repeat-containing protein At2g15690, mitochondrial OS=Arabidopsis thaliana (sp|q9zqe5|pp153_arath : 111.0)
Vradi02g05230	1	#N/A	#N/A	-0.371065	3.16537	-2.46924	0	9.71937	6.18294	7.25012	0.7713	0.189779	0.00338784	1	3.65686e-13	1.06441e-08	1.50438e-06	#N/A	35.2	not assigned.not annotated	no hits & (original description: pep chromosome:Vradiata_ver6:2:5129919:5132073:-1 gene:Vradi02g05230 transcript:Vradi02g05230.1 gene_biotype:protein_coding transcript_biotype:protein_coding)
Vradi09g04040	1	AT5G01140	Protein of unknown function (DUF674)	-1.35721	1.89421	-0.170388	0	7.2494	3.99798	7.07901	0.184373	0.50801	0.886108	1	3.56595e-07	0.0194657	9.97402e-07	#N/A	35.2	not assigned.not annotated	no hits & (original description: pep chromosome:Vradiata_ver6:9:5592461:5594283:-1 gene:Vradi09g04040 transcript:Vradi09g04040.1 gene_biotype:protein_coding transcript_biotype:protein_coding)
Vradi07g08350	1	#N/A	#N/A	4.19291	6.86766	3.84966	0	3.00041	0.325657	6.85007	0.140522	0.0224029	0.133058	1	1	0.999894	0.111414	#N/A	35.2	not assigned.not annotated	no hits & (original description: pep chromosome:Vradiata_ver6:7:20744967:20746143:1 gene:Vradi07g08350 transcript:Vradi07g08350.1 gene_biotype:protein_coding transcript_biotype:protein_coding)
Vradi0337s00080	1	#N/A	#N/A	0.264705	3.82493	-0.599222	0	7.29754	3.73732	6.69832	0.840752	0.0713519	0.550439	1	2.49527e-07	0.000667352	9.93689e-06	#N/A	35.2	not assigned.not annotated	no hits & (original description: pep supercontig:Vradiata_ver6:scaffold_337:153078:158702:1 gene:Vradi0337s00080 transcript:Vradi0337s00080.1 gene_biotype:protein_coding transcript_biotype:protein_coding)
Vradi01g12590	1	#N/A	#N/A	-0.728324	4.44818	-3.42591	0	10.0127	4.83622	6.58683	0.443031	0.0179553	3.65451e-06	1	4.39248e-17	2.74505e-08	1.11436e-05	#N/A	35.2	not assigned.not annotated	no hits & (original description: pep chromosome:Vradiata_ver6:1:27640100:27641665:1 gene:Vradi01g12590 transcript:Vradi01g12590.1 gene_biotype:protein_coding transcript_biotype:protein_coding)
Vradi01g13450	1	#N/A	#N/A	0.238011	2.95944	-0.859041	-1.77582	5.65424	2.93281	6.57102	0.865345	0.0725305	0.385789	0.435955	6.00816e-06	0.0123058	3.52292e-05	#N/A	35.2	not assigned.not annotated	no hits & (original description: pep chromosome:Vradiata_ver6:1:32319747:32320075:-1 gene:Vradi01g13450 transcript:Vradi01g13450.1 gene_biotype:protein_coding transcript_biotype:protein_coding)
Vradi0153s00200	1	AT5G58430	exocyst subunit exo70 family protein B1	-0.126225	1.89714	-1.24745	0	7.72111	5.69775	6.47367	0.922882	0.505866	0.116945	1	1.35115e-09	5.73027e-07	1.19321e-05	#N/A	35.1	not assigned.annotated	(original description: pep supercontig:Vradiata_ver6:scaffold_153:547326:554525:1 gene:Vradi0153s00200 transcript:Vradi0153s00200.1 gene_biotype:protein_coding transcript_biotype:protein_coding) & Exocyst complex component EXO70B1 OS=Arabidopsis thaliana (sp|q9fgh9|e70b1_arath : 177.0)
Vradi01g12880	1	#N/A	#N/A	-0.0326254	1.88508	-1.76011	0	7.99497	6.07727	6.23486	0.987025	0.51605	0.101891	1	7.93072e-07	4.48329e-05	0.000973984	#N/A	35.2	not assigned.not annotated	no hits & (original description: pep chromosome:Vradiata_ver6:1:29113258:29114498:-1 gene:Vradi01g12880 transcript:Vradi01g12880.1 gene_biotype:protein_coding transcript_biotype:protein_coding)
Vradi09g03760	1	AT4G27190	NB-ARC domain-containing disease resistance protein	0.0184071	1.38309	0.203899	-1.63362	4.39171	3.02702	6.22923	0.990132	0.203117	0.836336	0.184602	6.95883e-08	0.000301881	4.03753e-12	#N/A	35.1	not assigned.annotated	(original description: pep chromosome:Vradiata_ver6:9:5012468:5020391:-1 gene:Vradi09g03760 transcript:Vradi09g03760.1 gene_biotype:protein_coding transcript_biotype:protein_coding) & Disease resistance protein At4g27190 OS=Arabidopsis thaliana (sp|q9t048|drl27_arath : 112.0)
Vradi01g12810	1	AT2G34930	disease resistance family protein / LRR family protein	-0.452035	3.16592	-1.45305	0	7.49395	3.87599	6.0409	0.733721	0.189335	0.127145	1	3.33268e-07	0.00317871	0.000573551	#N/A	35.1	not assigned.annotated	(original description: pep chromosome:Vradiata_ver6:1:28866067:28869351:1 gene:Vradi01g12810 transcript:Vradi01g12810.1 gene_biotype:protein_coding transcript_biotype:protein_coding description:receptor-like protein 12 [Source:UniProtKB/TrEMBL;Acc:A0A1S3U154]) & Receptor-like protein EIX2 OS=Solanum lycopersicum (sp|q6jn46|eix2_sollc : 417.0)
Vradi04g00340	1	#N/A	#N/A	0.894456	0	0.289276	1.75852	7.29319	8.18765	5.82395	0.279998	1	0.750841	0.438872	8.91094e-09	2.68512e-11	2.2832e-08	#N/A	35.2	not assigned.not annotated	no hits & (original description: pep chromosome:Vradiata_ver6:4:897513:897878:1 gene:Vradi04g00340 transcript:Vradi04g00340.1 gene_biotype:protein_coding transcript_biotype:protein_coding)
Vradi07g19090	6	AT5G05940	ROP guanine nucleotide exchange factor 5	-1.27223	-1.14193	-3.34162	-6.95527	1.93199	1.80169	5.54563	0.197791	0.344782	0.000123131	7.04963e-07	0.180858	0.357737	0.00400988	#N/A	35.1	not assigned.annotated	(original description: pep chromosome:Vradiata_ver6:7:40928427:40929136:-1 gene:Vradi07g19090 transcript:Vradi07g19090.1 gene_biotype:protein_coding transcript_biotype:protein_coding) & Rop guanine nucleotide exchange factor 5 OS=Arabidopsis thaliana (sp|f4k295|rogf5_arath : 84.3)
Vradi09g08850	1	#N/A	#N/A	0.483271	2.53023	-0.339332	-0.0942255	5.71069	3.66373	5.46558	0.585532	0.000156052	0.670859	0.931482	4.7097e-17	1.73292e-08	8.78153e-16	#N/A	35.2	not assigned.not annotated	no hits & (original description: pep chromosome:Vradiata_ver6:9:17059549:17063635:-1 gene:Vradi09g08850 transcript:Vradi09g08850.1 gene_biotype:protein_coding transcript_biotype:protein_coding)
Vradi06g13710	3	AT5G10530	Concanavalin A-like lectin protein kinase family protein	-0.663361	-0.953556	0.660101	-1.99468	2.75732	3.04752	5.4121	0.586389	0.625515	0.507331	0.175388	0.0276137	0.0386443	1.59074e-06	#N/A	18.4.1.19	.Protein modification.phosphorylation.TKL protein kinase superfamily.protein kinase (L-lectin)	protein kinase (L-lectin) (original description: pep chromosome:Vradiata_ver6:6:32927215:32929107:1 gene:Vradi06g13710 transcript:Vradi06g13710.1 gene_biotype:protein_coding transcript_biotype:protein_coding)
Vradi01g12900	1	#N/A	#N/A	0.0622196	1.11158	-0.124782	-0.608107	4.75981	3.71045	5.24314	0.951605	0.129871	0.876429	0.448776	2.31713e-16	5.78475e-11	2.05174e-18	#N/A	35.2	not assigned.not annotated	no hits & (original description: pep chromosome:Vradiata_ver6:1:29152438:29155102:1 gene:Vradi01g12900 transcript:Vradi01g12900.1 gene_biotype:protein_coding transcript_biotype:protein_coding)
Vradi01g12610	1	AT2G40290	Eukaryotic translation initiation factor 2 subunit 1	0.503691	1.63044	-0.306053	-1.41433	3.9114	2.78465	5.01968	0.542022	0.0494837	0.692413	0.180653	7.17831e-09	2.72701e-05	2.09319e-11	#N/A	17.4.1.2.1.1	.Protein biosynthesis.translation initiation.Pre-Initiation Complex (PIC) module.eIF2 Met-tRNA binding factor activity.eIF2 Met-tRNA binding factor complex.component eIF2-alpha	component eIF2-alpha of eIF2 Met-tRNA binding factor complex (original description: pep chromosome:Vradiata_ver6:1:27677000:27678092:-1 gene:Vradi01g12610 transcript:Vradi01g12610.1 gene_biotype:protein_coding transcript_biotype:protein_coding)
Vradi02g14430	2	AT1G07985	Expressed protein	2.71763	-0.933093	3.41314	-0.900692	0.303072	3.95379	4.61691	0.0698766	0.674257	0.0126853	0.594998	1	0.043295	0.00865938	#N/A	35.2	not assigned.not annotated	no hits & (original description: pep chromosome:Vradiata_ver6:2:25096524:25097493:-1 gene:Vradi02g14430 transcript:Vradi02g14430.1 gene_biotype:protein_coding transcript_biotype:protein_coding description:uncharacterized protein LOC106755960 isoform X2 [Source:UniProtKB/TrEMBL;Acc:A0A1S3TIS9])
Vradi08g01420	6	AT5G06570	alpha/beta-Hydrolases superfamily protein	-3.03532	-3.44165	-2.95176	-6.68951	0.840958	1.24728	4.57871	0.00118228	0.00144663	0.000839677	8.52785e-07	1	0.999894	0.0671822	#N/A	35.1	not assigned.annotated	(original description: pep chromosome:Vradiata_ver6:8:2052052:2054636:-1 gene:Vradi08g01420 transcript:Vradi08g01420.1 gene_biotype:protein_coding transcript_biotype:protein_coding) & Probable carboxylesterase 15 OS=Arabidopsis thaliana (sp|q9fg13|cxe15_arath : 258.0)
Vradi0337s00070	3	AT2G36200	P-loop containing nucleoside triphosphate hydrolases superfamily protein	0.0109147	0.624559	-0.519708	-0.639717	4.41805	3.80441	4.53806	0.992133	0.436447	0.36991	0.363403	2.14527e-17	1.37621e-13	1.95902e-17	#N/A	35.1	not assigned.annotated	(original description: pep supercontig:Vradiata_ver6:scaffold_337:271283:278952:1 gene:Vradi0337s00070 transcript:Vradi0337s00070.1 gene_biotype:protein_coding transcript_biotype:protein_coding) & Kinesin-like protein KIN-5C OS=Nicotiana tabacum (sp|o23826|kn5c_tobac : 134.0)
Vradi01g13550	3	AT1G18740	Protein of unknown function (DUF793)	-0.097229	1.06002	-1.18193	-1.96621	3.67183	2.51458	4.45611	0.940712	0.504689	0.136992	0.252824	9.45341e-05	0.0166326	0.000743472	#N/A	35.2	not assigned.not annotated	no hits & (original description: pep chromosome:Vradiata_ver6:1:32938017:32949939:1 gene:Vradi01g13550 transcript:Vradi01g13550.1 gene_biotype:protein_coding transcript_biotype:protein_coding)
Vradi09g08570	6	AT1G19640	jasmonic acid carboxyl methyltransferase	-1.00737	-1.94314	-2.49529	-5.11696	1.55682	2.49259	4.17849	0.433593	0.130668	0.015755	0.000108485	0.822775	0.177778	0.0283449	#N/A	50.2.1	.Enzyme classification.EC_2 transferases.EC_2.1 transferase transferring one-carbon group	7-methylxanthosine synthase 1 OS=Coffea arabica (sp|q9avk0|xmt1_cofar : 308.0) & .Enzyme classification.EC_2 transferases.EC_2.1 transferase transferring one-carbon group(50.2.1 : 163.5) (original description: pep chromosome:Vradiata_ver6:9:15565335:15567225:-1 gene:Vradi09g08570 transcript:Vradi09g08570.1 gene_biotype:protein_coding transcript_biotype:protein_coding)
Vradi0048s00600	10	AT5G44360	FAD-binding Berberine family protein	1.31848	-3.7537	2.03976	-4.08544	-1.99783	3.07436	4.12738	0.440252	0.0108105	0.142875	0.00300118	0.891995	0.203048	0.0247843	#N/A	50.1.1	.Enzyme classification.EC_1 oxidoreductases.EC_1.1 oxidoreductase acting on CH-OH group of donor	Berberine bridge enzyme-like 23 OS=Arabidopsis thaliana (sp|q9fkv2|bbe23_arath : 508.0) & .Enzyme classification.EC_1 oxidoreductases.EC_1.1 oxidoreductase acting on CH-OH group of donor(50.1.1 : 504.9) (original description: pep supercontig:Vradiata_ver6:scaffold_48:72071:73830:-1 gene:Vradi0048s00600 transcript:Vradi0048s00600.1 gene_biotype:protein_coding transcript_biotype:protein_coding desc…
Vradi01g02890	15	AT1G42470	Patched family protein	2.01728	6.04301	6.62493	2.55002	0	-4.02572	4.07491	0.510818	0.0392862	0.0159854	0.331873	1	0.682654	0.553178	#N/A	6.1.2.1	.Nucleotide metabolism.purines.salvage pathway.adenine phosphoribosyltransferase	adenine phosphoribosyltransferase (original description: pep chromosome:Vradiata_ver6:1:5097374:5109706:1 gene:Vradi01g02890 transcript:Vradi01g02890.1 gene_biotype:protein_coding transcript_biotype:protein_coding)
Vradi0048s00410	3	AT2G34790	FAD-binding Berberine family protein	-0.491508	0.234606	-0.675786	-1.35363	3.38734	2.66123	4.06518	0.688947	0.911183	0.495733	0.295353	0.000896535	0.0284242	0.000224184	#N/A	50.1.1	.Enzyme classification.EC_1 oxidoreductases.EC_1.1 oxidoreductase acting on CH-OH group of donor	Cannabidiolic acid synthase-like 1 OS=Cannabis sativa (sp|a6p6w0|casl1_cansa : 434.0) & .Enzyme classification.EC_1 oxidoreductases.EC_1.1 oxidoreductase acting on CH-OH group of donor(50.1.1 : 397.1) (original description: pep supercontig:Vradiata_ver6:scaffold_48:1075102:1085643:1 gene:Vradi0048s00410 transcript:Vradi0048s00410.1 gene_biotype:protein_coding transcript_biotype:protein_coding)
Vradi05g03810	10	AT5G25610	BURP domain-containing protein	2.5561	-0.288462	-1.6067	-7.267	-1.69044	1.15412	3.96986	0.00227523	0.849207	0.158462	2.34653e-08	0.352476	0.787325	0.246968	#N/A	35.1	not assigned.annotated	(original description: pep chromosome:Vradiata_ver6:5:5236102:5238685:-1 gene:Vradi05g03810 transcript:Vradi05g03810.1 gene_biotype:protein_coding transcript_biotype:protein_coding) & BURP domain protein RD22 OS=Arabidopsis thaliana (sp|q08298|rd22_arath : 199.0)
Vradi04g11070	3	AT5G38260	Protein kinase superfamily protein	-0.660651	-0.42549	-0.716965	-1.44775	3.21312	2.97796	3.9439	0.643718	0.87518	0.549579	0.406187	0.028603	0.102855	0.0133511	#N/A	35.2	not assigned.not annotated	no hits & (original description: pep chromosome:Vradiata_ver6:4:20087916:20088761:1 gene:Vradi04g11070 transcript:Vradi04g11070.1 gene_biotype:protein_coding transcript_biotype:protein_coding)
Vradi04g11060	3	AT3G18280	Bifunctional inhibitor/lipid-transfer protein/seed storage 2S albumin superfamily protein	-1.4577	-0.850611	-0.555863	-0.966012	3.34097	2.73388	3.75112	3.93555e-05	0.0387118	0.156169	0.00888744	5.52745e-22	7.44997e-15	2.19439e-26	#N/A	35.1	not assigned.annotated	(original description: pep chromosome:Vradiata_ver6:4:20079053:20079340:1 gene:Vradi04g11060 transcript:Vradi04g11060.1 gene_biotype:protein_coding transcript_biotype:protein_coding description:probable non-specific lipid-transfer protein AKCS9 [Source:UniProtKB/TrEMBL;Acc:A0A1S3TVI8]) & Probable non-specific lipid-transfer protein AKCS9 OS=Vigna unguiculata (sp|q43681|nltp_vigun : 90.1)
Vradi0048s00050	11	AT3G43660	Vacuolar iron transporter (VIT) family protein	-6.22087	-4.81351	-1.33213	-1.41812	3.42815	2.0208	3.51414	0.000589954	0.0405244	0.397714	0.452155	0.172602	0.999894	0.192556	#N/A	24.2.12.3	.Solute transport.carrier-mediated transport.VIT family.iron cation transporter (VTL)	iron cation transporter (VTL) (original description: pep supercontig:Vradiata_ver6:scaffold_48:137411:138067:1 gene:Vradi0048s00050 transcript:Vradi0048s00050.1 gene_biotype:protein_coding transcript_biotype:protein_coding description:vacuolar iron transporter homolog 4-like [Source:UniProtKB/TrEMBL;Acc:A0A1S3T8G3])
Vradi01g14320	3	AT2G34930	disease resistance family protein / LRR family protein	0.782171	2.48645	0.696579	1.62106	4.43375	2.72946	3.50926	0.27539	0.000174513	0.284065	0.0187313	2.9889e-12	1.2916e-05	6.14342e-09	#N/A	35.1	not assigned.annotated	(original description: pep chromosome:Vradiata_ver6:1:35381956:35384751:-1 gene:Vradi01g14320 transcript:Vradi01g14320.1 gene_biotype:protein_coding transcript_biotype:protein_coding description:putative leucine-rich repeat receptor-like serine/threonine-protein kinase At2g24130 [Source:UniProtKB/TrEMBL;Acc:A0A1S3VY94]) & Receptor-like protein EIX2 OS=Solanum lycopersicum (sp|q6jn46|eix2_sollc : …
Vradi01g14700	3	AT5G62180	carboxyesterase 20	0.0766586	0.77283	2.26773	1.94758	3.0312	2.33502	3.35135	0.949375	0.585698	0.000119659	0.0180205	0.00027815	0.0100769	1.31615e-07	#N/A	35.1	not assigned.annotated	(original description: pep chromosome:Vradiata_ver6:1:36280786:36281397:-1 gene:Vradi01g14700 transcript:Vradi01g14700.1 gene_biotype:protein_coding transcript_biotype:protein_coding) & Carboxylesterase 1 OS=Actinidia eriantha (sp|q0zpv7|cxe1_acter : 178.0)
Vradi06g06610	3	AT1G14540	Peroxidase superfamily protein	-1.25281	-1.44512	1.25744	0.897553	2.9806	3.17291	3.34048	0.139155	0.212896	0.0878951	0.327081	0.000394719	0.00143092	1.57427e-05	#N/A	35.1	not assigned.annotated	(original description: pep chromosome:Vradiata_ver6:6:8769469:8772175:1 gene:Vradi06g06610 transcript:Vradi06g06610.1 gene_biotype:protein_coding transcript_biotype:protein_coding) & Peroxidase 4 OS=Arabidopsis thaliana (sp|q9le15|per4_arath : 204.0)
Vradi05g07480	3	AT5G27460	Tetratricopeptide repeat (TPR)-like superfamily protein	0.091873	1.13012	-0.454861	-0.470941	3.23518	2.19693	3.25126	0.883425	0.00277332	0.261663	0.270077	1.00142e-20	3.8201e-10	9.68142e-21	#N/A	35.1	not assigned.annotated	(original description: pep chromosome:Vradiata_ver6:5:14854655:14860863:1 gene:Vradi05g07480 transcript:Vradi05g07480.1 gene_biotype:protein_coding transcript_biotype:protein_coding) & Pentatricopeptide repeat-containing protein At5g27460 OS=Arabidopsis thaliana (sp|q3e911|pp400_arath : 476.0)
Vradi05g12850	13	#N/A	#N/A	-1.16972	-2.07053	-2.75541	-4.39968	1.51905	2.41986	3.16333	0.586389	0.331308	0.0997141	0.0159738	1	0.785115	0.504952	#N/A	11.10.1.3.1	.Phytohormone action.signalling peptides.NCRP (non-cysteine-rich-peptide) category.CEP-peptide activity.CEP-precursor polypeptide	CEP precursor polypeptide (original description: pep chromosome:Vradiata_ver6:5:21903628:21903915:1 gene:Vradi05g12850 transcript:Vradi05g12850.1 gene_biotype:protein_coding transcript_biotype:protein_coding description:uncharacterized protein LOC106761812 [Source:UniProtKB/TrEMBL;Acc:A0A1S3U4C1])
Vradi03g01870	3	AT4G08850	Leucine-rich repeat receptor-like protein kinase family protein	-1.02198	-0.319755	-0.470568	-1.02582	2.52914	1.82692	3.0844	0.0249285	0.695906	0.327252	0.0463303	2.29266e-09	0.000261989	3.20075e-12	#N/A	18.4.1.12	.Protein modification.phosphorylation.TKL protein kinase superfamily.protein kinase (LRR-XII)	protein kinase (LRR-XII) (original description: pep chromosome:Vradiata_ver6:3:2435167:2439297:1 gene:Vradi03g01870 transcript:Vradi03g01870.1 gene_biotype:protein_coding transcript_biotype:protein_coding)
Vradi06g08610	3	AT3G27280	prohibitin 4	0.459577	2.71382	-0.328316	1.56769	4.93936	2.68512	3.04335	0.61852	0.0145353	0.697618	0.226706	1.59771e-08	0.000667352	0.00031347	#N/A	35.1	not assigned.annotated	(original description: pep chromosome:Vradiata_ver6:6:16473261:16473837:-1 gene:Vradi06g08610 transcript:Vradi06g08610.1 gene_biotype:protein_coding transcript_biotype:protein_coding) & Prohibitin-4, mitochondrial OS=Arabidopsis thaliana (sp|q9lk25|phb4_arath : 80.1)
Vradi02g06430	3	AT2G27920	serine carboxypeptidase-like 51	-0.267316	0.0208342	0.659561	0.223914	2.59721	2.30906	3.03286	0.541321	0.982451	0.0352915	0.622746	6.55511e-18	1.00418e-13	1.24444e-24	#N/A	19.4.2.2	.Protein homeostasis.proteolysis.serine-type peptidase activities.S10-class serine carboxypeptidase (SCPL)	serine carboxypeptidase (original description: pep chromosome:Vradiata_ver6:2:7103218:7108653:1 gene:Vradi02g06430 transcript:Vradi02g06430.1 gene_biotype:protein_coding transcript_biotype:protein_coding)
Vradi04g11390	3	#N/A	#N/A	-1.38058	-0.72847	-0.184506	-0.750632	2.42209	1.76998	2.98822	0.0160377	0.394323	0.801078	0.281398	2.52123e-05	0.0222157	1.49563e-07	#N/A	35.2	not assigned.not annotated	no hits & (original description: pep chromosome:Vradiata_ver6:4:20518622:20521587:-1 gene:Vradi04g11390 transcript:Vradi04g11390.1 gene_biotype:protein_coding transcript_biotype:protein_coding)
Vradi06g12070	11	AT2G25737	Sulfite exporter TauE/SafE family protein	-0.956059	-5.63802	0.482812	-5.32247	-2.83793	1.84403	2.96736	0.454833	1.5028e-08	0.670609	1.38747e-08	0.00613417	0.729514	0.0272923	#N/A	24.2.6.2	.Solute transport.carrier-mediated transport.TOC superfamily.transport protein (TSUP)	transport protein (TSUP) (original description: pep chromosome:Vradiata_ver6:6:29194748:29197842:-1 gene:Vradi06g12070 transcript:Vradi06g12070.1 gene_biotype:protein_coding transcript_biotype:protein_coding)
Vradi08g01720	3	AT3G01680	#N/A	-1.50832	-0.74195	-0.108985	-0.618065	2.44914	1.68277	2.95822	0.0504334	0.576472	0.91398	0.557512	0.00385011	0.343903	0.000308529	#N/A	35.1	not assigned.annotated	(original description: pep chromosome:Vradiata_ver6:8:2658902:2662061:1 gene:Vradi08g01720 transcript:Vradi08g01720.1 gene_biotype:protein_coding transcript_biotype:protein_coding) & Protein SIEVE ELEMENT OCCLUSION B OS=Arabidopsis thaliana (sp|q9ss87|seob_arath : 163.0)
Vradi01g08890	11	AT5G13900	Bifunctional inhibitor/lipid-transfer protein/seed storage 2S albumin superfamily protein	-1.03265	-1.87205	-0.665785	-3.56564	0.0448539	0.884253	2.94471	0.28803	0.0375336	0.466539	3.6461e-05	1	0.999894	0.0110118	#N/A	35.1	not assigned.annotated	(original description: pep chromosome:Vradiata_ver6:1:15158489:15160109:1 gene:Vradi01g08890 transcript:Vradi01g08890.1 gene_biotype:protein_coding transcript_biotype:protein_coding) & Lipid transfer-like protein VAS OS=Arabidopsis thaliana (sp|q9ffy3|vas_arath : 114.0)
Vradi02g14340	10	AT2G45400	NAD(P)-binding Rossmann-fold superfamily protein	2.85632	-1.15845	-1.40349	-6.33918	-2.13613	1.87864	2.79955	0.0218939	0.469971	0.429884	8.85336e-05	0.557773	0.623183	0.779609	#N/A	35.1	not assigned.annotated	(original description: pep chromosome:Vradiata_ver6:2:24900069:24902268:1 gene:Vradi02g14340 transcript:Vradi02g14340.1 gene_biotype:protein_coding transcript_biotype:protein_coding) & Vestitone reductase OS=Medicago sativa (sp|q40316|vestr_medsa : 331.0)
Vradi11g02520	10	AT4G22890	PGR5-LIKE A	2.0145	0.072302	-3.64561	-7.05612	-0.611921	1.33028	2.79859	0.0619446	0.976713	0.00459856	2.93575e-06	1	0.856654	0.774184	#N/A	1.1.6.1.2	Photosynthesis.photophosphorylation.cyclic electron flow.PGR5/PGRL1 complex.component PGRL1-like	component PGRL1-like of cyclic electron flow PGR5/PGRL1 complex (original description: pep chromosome:Vradiata_ver6:11:2335124:2338120:-1 gene:Vradi11g02520 transcript:Vradi11g02520.1 gene_biotype:protein_coding transcript_biotype:protein_coding)
Vradi10g09000	6	AT3G21460	Glutaredoxin family protein	-1.57006	-1.66839	-5.09767	-8.14578	-0.249541	-0.151204	2.79857	0.178926	0.155526	2.47305e-05	2.24844e-08	1	0.999894	0.774184	#N/A	18.8.2	.Protein modification.S-glutathionylation.glutaredoxin	glutaredoxin (original description: pep chromosome:Vradiata_ver6:10:16558225:16558533:-1 gene:Vradi10g09000 transcript:Vradi10g09000.1 gene_biotype:protein_coding transcript_biotype:protein_coding description:monothiol glutaredoxin-S10-like [Source:UniProtKB/TrEMBL;Acc:A0A1S3VIC5])
Vradi02g02150	6	AT4G38770	proline-rich protein 4	1.18511	-0.0804918	-5.78527	-8.95872	-0.391416	0.87419	2.78203	0.0754804	0.953149	1.87883e-11	1.81341e-17	1	0.799322	0.752299	#N/A	35.1	not assigned.annotated	(original description: pep chromosome:Vradiata_ver6:2:2002738:2004124:1 gene:Vradi02g02150 transcript:Vradi02g02150.1 gene_biotype:protein_coding transcript_biotype:protein_coding description:proline-rich protein 4 [Source:UniProtKB/TrEMBL;Acc:A0A1S3VLP4]) & Proline-rich protein 4 OS=Arabidopsis thaliana (sp|q9t0i5|prp4_arath : 132.0)
Vradi01g14630	10	AT3G48280	cytochrome P450, family 71, subfamily A, polypeptide 25	-1.07596	-2.31172	0.2132	-4.56663	-2.00687	-0.771106	2.77296	0.415874	0.0414747	0.883467	1.39432e-05	0.411622	0.999894	0.0636089	#N/A	50.1.13	.Enzyme classification.EC_1 oxidoreductases.EC_1.14 oxidoreductase acting on paired donor with incorporation or reduction of molecular oxygen	.Enzyme classification.EC_1 oxidoreductases.EC_1.14 oxidoreductase acting on paired donor with incorporation or reduction of molecular oxygen(50.1.13 : 972.2) & Cytochrome P450 71A6 (Fragment) OS=Nepeta racemosa (sp|o04164|c71a6_nepra : 410.0) (original description: pep chromosome:Vradiata_ver6:1:36047184:36082310:-1 gene:Vradi01g14630 transcript:Vradi01g14630.1 gene_biotype:protein_coding transc…
Vradi01g10100	3	AT2G39210	Major facilitator superfamily protein	-0.923474	-1.80299	-0.300438	-0.762871	2.27627	3.15579	2.7387	0.298715	0.0478923	0.749757	0.398957	0.0124357	0.000388501	0.00120456	#N/A	24.2.2.16	.Solute transport.carrier-mediated transport.MFS superfamily.anion transporter (Fabaceae-N70)	anion transporter (Fabaceae-N70) (original description: pep chromosome:Vradiata_ver6:1:19484465:19486213:-1 gene:Vradi01g10100 transcript:Vradi01g10100.1 gene_biotype:protein_coding transcript_biotype:protein_coding)
Vradi01g14090	3	AT4G23420	NAD(P)-binding Rossmann-fold superfamily protein	1.63365	-0.771267	0.210323	-0.242968	2.28459	4.68951	2.73788	0.0947031	0.71985	0.870732	0.885358	0.194269	2.53164e-05	0.0545535	#N/A	35.1	not assigned.annotated	(original description: pep chromosome:Vradiata_ver6:1:34708681:34727523:-1 gene:Vradi01g14090 transcript:Vradi01g14090.1 gene_biotype:protein_coding transcript_biotype:protein_coding) & Short-chain dehydrogenase TIC 32, chloroplastic OS=Pisum sativum (sp|q6rvv4|tic32_pea : 335.0)
Vradi0007s00560	2	AT5G20950	Glycosyl hydrolase family protein	1.05153	-5.11239	4.69781	-2.12413	-4.09149	2.07244	2.73046	0.587814	0.00120652	0.00162249	0.161133	0.0479874	0.798248	0.373552	#N/A	50.3.2	.Enzyme classification.EC_3 hydrolases.EC_3.2 glycosylase	.Enzyme classification.EC_3 hydrolases.EC_3.2 glycosylase(50.3.2 : 185.0) & Beta-xylosidase/alpha-L-arabinofuranosidase 2 OS=Medicago sativa subsp. varia (sp|a5jtq3|xyl2_medsv : 132.0) (original description: pep supercontig:Vradiata_ver6:scaffold_7:2601886:2605582:1 gene:Vradi0007s00560 transcript:Vradi0007s00560.1 gene_biotype:protein_coding transcript_biotype:protein_coding)
Vradi01g12830	3	#N/A	#N/A	0.129966	1.38897	-0.493024	0.637258	3.77563	2.51662	2.64534	0.90063	0.11833	0.494529	0.512152	2.05403e-08	0.00033079	0.000224583	#N/A	35.2	not assigned.not annotated	no hits & (original description: pep chromosome:Vradiata_ver6:1:28907461:28910933:-1 gene:Vradi01g12830 transcript:Vradi01g12830.1 gene_biotype:protein_coding transcript_biotype:protein_coding)
Vradi06g11540	3	AT1G21270	wall-associated kinase 2	1.02154	-0.702221	0.62744	-1.24218	0.735397	2.45915	2.60502	0.279578	0.591158	0.499028	0.193569	1	0.0174622	0.0112641	#N/A	18.4.1.25	.Protein modification.phosphorylation.TKL protein kinase superfamily.protein kinase (WAK/WAKL)	protein kinase (WAK/WAKL) (original description: pep chromosome:Vradiata_ver6:6:27865395:27871227:-1 gene:Vradi06g11540 transcript:Vradi06g11540.1 gene_biotype:protein_coding transcript_biotype:protein_coding)
Vradi0169s00200	11	AT1G27070	5'-AMP-activated protein kinase-related	-2.62523	-1.93315	-1.82301	-2.80735	1.61762	0.92554	2.60196	0.00762541	0.13164	0.0448512	0.0140641	0.506365	0.999894	0.20835	#N/A	3.2.1.1	.Carbohydrate metabolism.starch metabolism.granule initiation.initiation factor (PTST2)	starch granule initiation factor (PTST2) (original description: pep supercontig:Vradiata_ver6:scaffold_169:362944:366124:-1 gene:Vradi0169s00200 transcript:Vradi0169s00200.1 gene_biotype:protein_coding transcript_biotype:protein_coding)
Vradi0161s00070	11	AT1G09850	xylem bark cysteine peptidase 3	0.612332	-6.77502	3.41166	-3.55137	-4.36313	3.02422	2.5999	0.823344	0.00107027	0.0522637	0.0396427	0.111707	0.754629	0.641535	#N/A	50.3.4	.Enzyme classification.EC_3 hydrolases.EC_3.4 hydrolase acting on peptide bond (peptidase)	P34 probable thiol protease OS=Glycine max (sp|p22895|p34_soybn : 477.0) & .Enzyme classification.EC_3 hydrolases.EC_3.4 hydrolase acting on peptide bond (peptidase)(50.3.4 : 236.1) (original description: pep supercontig:Vradiata_ver6:scaffold_161:576145:577859:1 gene:Vradi0161s00070 transcript:Vradi0161s00070.1 gene_biotype:protein_coding transcript_biotype:protein_coding description:p34 probabl…
Vradi09g08900	30	AT5G62280	Protein of unknown function (DUF1442)	-2.57593	-0.994484	0.467233	-1.49421	0.623135	-0.958307	2.58458	0.0260151	0.50704	0.713484	0.191066	1	0.999894	0.10466	#N/A	35.2	not assigned.not annotated	no hits & (original description: pep chromosome:Vradiata_ver6:9:17219743:17221114:1 gene:Vradi09g08900 transcript:Vradi09g08900.1 gene_biotype:protein_coding transcript_biotype:protein_coding)
Vradi08g04660	11	AT3G11210	SGNH hydrolase-type esterase superfamily protein	-5.3915	-3.71806	-1.6565	-0.866504	3.34254	1.66909	2.55254	2.3207e-08	0.000387329	0.0658741	0.414727	0.00110528	0.768584	0.0358785	#N/A	35.1	not assigned.annotated	(original description: pep chromosome:Vradiata_ver6:8:8854195:8856628:-1 gene:Vradi08g04660 transcript:Vradi08g04660.1 gene_biotype:protein_coding transcript_biotype:protein_coding) & GDSL esterase/lipase CPRD49 OS=Arabidopsis thaliana (sp|q9srm5|cpr49_arath : 261.0)
Vradi02g06360	3	AT5G22890	C2H2 and C2HC zinc fingers superfamily protein	-1.29205	0.36751	-3.5029	-1.13521	4.86183	3.20227	2.49415	0.14158	0.832682	6.25511e-06	0.332755	8.94758e-09	0.000611942	0.0683151	#N/A	15.5.15	.RNA biosynthesis.transcriptional regulation.transcription factor (C2H2-ZF)	C2H2 zinc finger transcription factor (original description: pep chromosome:Vradiata_ver6:2:6997712:7004345:1 gene:Vradi02g06360 transcript:Vradi02g06360.1 gene_biotype:protein_coding transcript_biotype:protein_coding)
Vradi08g15700	3	AT5G54010	UDP-Glycosyltransferase superfamily protein	-0.723607	-0.922987	-1.43567	-1.39919	2.51559	2.71497	2.47912	0.232385	0.202391	0.00390552	0.0185549	1.19586e-06	1.0873e-06	2.6718e-05	#N/A	50.2.4	.Enzyme classification.EC_2 transferases.EC_2.4 glycosyltransferase	UDP-glycosyltransferase 79A6 OS=Glycine max (sp|i1lci8|fg2ko_soybn : 821.0) & .Enzyme classification.EC_2 transferases.EC_2.4 glycosyltransferase(50.2.4 : 149.5) (original description: pep chromosome:Vradiata_ver6:8:35923073:35924461:1 gene:Vradi08g15700 transcript:Vradi08g15700.1 gene_biotype:protein_coding transcript_biotype:protein_coding description:Glycosyltransferase [Source:UniProtKB/TrEMB…
Vradi03g04420	3	AT3G52870	IQ calmodulin-binding motif family protein	-0.60377	-0.123452	-2.73368	-2.13898	3.07199	2.59167	2.47728	0.607954	0.949541	0.00113728	0.0235908	0.00201709	0.0194915	0.0625945	#N/A	35.1	not assigned.annotated	(original description: pep chromosome:Vradiata_ver6:3:5958574:5961912:1 gene:Vradi03g04420 transcript:Vradi03g04420.1 gene_biotype:protein_coding transcript_biotype:protein_coding) & IQ domain-containing protein IQM3 OS=Arabidopsis thaliana (sp|q9lfa4|iqm3_arath : 283.0)
Vradi02g10800	3	AT3G14680	cytochrome P450, family 72, subfamily A, polypeptide 14	-1.35625	-2.55328	-3.60381	-0.79412	5.28065	6.47769	2.47096	0.243653	0.366399	0.000706124	0.738931	3.99898e-05	0.000611942	0.669114	#N/A	50.1.13	.Enzyme classification.EC_1 oxidoreductases.EC_1.14 oxidoreductase acting on paired donor with incorporation or reduction of molecular oxygen	11-oxo-beta-amyrin 30-oxidase OS=Medicago truncatula (sp|h1a981|c7263_medtr : 347.0) & .Enzyme classification.EC_1 oxidoreductases.EC_1.14 oxidoreductase acting on paired donor with incorporation or reduction of molecular oxygen(50.1.13 : 90.4) (original description: pep chromosome:Vradiata_ver6:2:18900511:18901416:1 gene:Vradi02g10800 transcript:Vradi02g10800.1 gene_biotype:protein_coding transc…
Vradi01g12190	3	#N/A	#N/A	0.543456	-0.272664	0.119439	-0.771966	1.53585	2.35197	2.42726	0.474324	0.836782	0.886972	0.352458	0.0982031	0.000637164	0.00060598	#N/A	35.2	not assigned.not annotated	no hits & (original description: pep chromosome:Vradiata_ver6:1:25541588:25544367:-1 gene:Vradi01g12190 transcript:Vradi01g12190.1 gene_biotype:protein_coding transcript_biotype:protein_coding)
Vradi03g01900	5	AT4G36810	geranylgeranyl pyrophosphate synthase 1	0.354102	-1.30984	1.9995	-0.696862	-0.276937	1.38701	2.41942	0.803399	0.284202	0.0162624	0.523392	1	0.8218	0.0295824	#N/A	9.1.3.3	.Secondary metabolism.terpenoids.isoprenyl diphosphate biosynthesis.isoprenyl diphosphate synthase	isoprenyl diphosphate synthase (original description: pep chromosome:Vradiata_ver6:3:2475276:2476274:1 gene:Vradi03g01900 transcript:Vradi03g01900.1 gene_biotype:protein_coding transcript_biotype:protein_coding description:heterodimeric geranylgeranyl pyrophosphate synthase large subunit 1, chloroplastic-like [Source:UniProtKB/TrEMBL;Acc:A0A1S3TMH3])
Vradi07g30940	13	#N/A	#N/A	-1.13467	-1.67445	-1.36416	-3.94888	-0.169754	0.37003	2.41497	0.140168	0.0182234	0.046288	1.00729e-07	1	0.999894	0.0592995	#N/A	35.2	not assigned.not annotated	no hits & (original description: pep chromosome:Vradiata_ver6:7:54837621:54838832:-1 gene:Vradi07g30940 transcript:Vradi07g30940.1 gene_biotype:protein_coding transcript_biotype:protein_coding)
Vradi01g11770	3	AT1G34060	Pyridoxal phosphate (PLP)-dependent transferases superfamily protein	0.355613	-3.49418	1.08216	-1.30086	0.0299894	3.87978	2.413	0.844624	0.00429231	0.394066	0.302527	1	0.00759072	0.253857	#N/A	35.1	not assigned.annotated	(original description: pep chromosome:Vradiata_ver6:1:23687469:23691641:1 gene:Vradi01g11770 transcript:Vradi01g11770.1 gene_biotype:protein_coding transcript_biotype:protein_coding description:tryptophan aminotransferase-related protein 4-like [Source:UniProtKB/TrEMBL;Acc:A0A1S3UIQ8]) & Tryptophan aminotransferase-related protein 4 OS=Arabidopsis thaliana (sp|q93z38|tar4_arath : 492.0)
Vradi07g14440	6	AT1G61680	terpene synthase 14	-3.705	-0.778875	-3.33978	-4.83959	0.909989	-2.01614	2.40979	6.12573e-05	0.538348	0.000161672	1.28247e-06	1	0.266292	0.279071	#N/A	9.1.4.2	.Secondary metabolism.terpenoids.terpene biosynthesis.mono-/sesquiterpene-/diterpene synthase	mono-/sesquiterpene-/diterpene synthase (original description: pep chromosome:Vradiata_ver6:7:34356668:34359814:1 gene:Vradi07g14440 transcript:Vradi07g14440.1 gene_biotype:protein_coding transcript_biotype:protein_coding)
Vradi0421s00060	3	AT5G25190	Integrase-type DNA-binding superfamily protein	-0.417815	-0.304319	-0.753858	-1.2111	1.94067	1.82717	2.39791	0.686209	0.8473	0.345182	0.203213	0.0609142	0.143129	0.0211488	#N/A	15.5.7.1	.RNA biosynthesis.transcriptional regulation.AP2/ERF transcription factor superfamily.transcription factor (ERF)	transcription factor (ERF) (original description: pep supercontig:Vradiata_ver6:scaffold_421:10648:11127:1 gene:Vradi0421s00060 transcript:Vradi0421s00060.1 gene_biotype:protein_coding transcript_biotype:protein_coding description:ethylene-responsive transcription factor ERF003-like [Source:UniProtKB/TrEMBL;Acc:A0A1S3VWS0])
Vradi06g14580	3	AT4G31540	exocyst subunit exo70 family protein G1	-1.04851	-2.03203	1.52535	1.41005	2.21847	3.20199	2.33378	0.372544	0.319391	0.0607639	0.217784	0.19706	0.189631	0.0309788	#N/A	22.6.3.1	.Vesicle trafficking.target membrane tethering.Exocyst complex.component EXO70	component EXO70 of Exocyst complex (original description: pep chromosome:Vradiata_ver6:6:34410110:34412303:1 gene:Vradi06g14580 transcript:Vradi06g14580.1 gene_biotype:protein_coding transcript_biotype:protein_coding description:Exocyst subunit Exo70 family protein [Source:UniProtKB/TrEMBL;Acc:A0A1S3UBJ7])
Vradi03g06390	2	AT1G02660	alpha/beta-Hydrolases superfamily protein	0.975582	-3.58911	3.20427	-1.3908	-2.27412	2.29058	2.32095	0.644035	0.0376977	0.0290545	0.384565	0.809331	0.824714	0.572411	#N/A	5.7.2.1.3	.Lipid metabolism.lipid degradation.phospholipase activities.phospholipase A1 activities.phosphatidylglycerol lipase (PLIP1)	phosphatidylglycerol lipase (PLIP1) (original description: pep chromosome:Vradiata_ver6:3:7807303:7810138:1 gene:Vradi03g06390 transcript:Vradi03g06390.1 gene_biotype:protein_coding transcript_biotype:protein_coding)
Vradi05g19260	3	AT3G12900	2-oxoglutarate (2OG) and Fe(II)-dependent oxygenase superfamily protein	-1.28613	-2.20296	0.308105	1.27927	3.2641	4.18092	2.29293	0.474224	0.214472	0.871818	0.423416	0.180858	0.0408118	0.572411	#N/A	25.4.3.3.2	.Nutrient uptake.iron uptake.chelation-based strategy uptake.iron-mobilizing coumarin biosynthesis.scopoletin 8-hydroxylase	scopoletin 8-hydroxylase (original description: pep chromosome:Vradiata_ver6:5:29859616:29860899:-1 gene:Vradi05g19260 transcript:Vradi05g19260.1 gene_biotype:protein_coding transcript_biotype:protein_coding description:feruloyl CoA ortho-hydroxylase 1 [Source:UniProtKB/TrEMBL;Acc:A0A1S3U4E3])
Vradi0351s00030	3	AT4G30580	Phospholipid/glycerol acyltransferase family protein	-0.483413	-0.331243	-0.616564	0.143342	3.03287	2.8807	2.27297	0.553702	0.839249	0.358829	0.901532	6.15525e-06	0.00019506	0.00360535	#N/A	35.1	not assigned.annotated	(original description: pep supercontig:Vradiata_ver6:scaffold_351:91112:93463:1 gene:Vradi0351s00030 transcript:Vradi0351s00030.1 gene_biotype:protein_coding transcript_biotype:protein_coding) & 1-acyl-sn-glycerol-3-phosphate acyltransferase OS=Cocos nucifera (sp|q42670|plsc_cocnu : 342.0)
Vradi08g15240	2	#N/A	#N/A	-1.40955	-1.92418	5.14382	0.926515	-1.9714	-1.45677	2.2459	0.472986	0.20279	2.27008e-05	0.492891	0.764898	0.999894	0.317698	#N/A	35.2	not assigned.not annotated	no hits & (original description: pep chromosome:Vradiata_ver6:8:35461091:35471399:1 gene:Vradi08g15240 transcript:Vradi08g15240.1 gene_biotype:protein_coding transcript_biotype:protein_coding)
Vradi0263s00040	10	AT4G31500	cytochrome P450, family 83, subfamily B, polypeptide 1	2.65335	-0.387526	-3.67758	-7.87833	-1.95815	1.08272	2.24259	0.000140882	0.742557	2.71455e-05	9.32506e-16	0.0391879	0.711281	0.725271	#N/A	50.1.13	.Enzyme classification.EC_1 oxidoreductases.EC_1.14 oxidoreductase acting on paired donor with incorporation or reduction of molecular oxygen	Cytochrome P450 83B1 OS=Arabidopsis thaliana (sp|o65782|c83b1_arath : 395.0) & .Enzyme classification.EC_1 oxidoreductases.EC_1.14 oxidoreductase acting on paired donor with incorporation or reduction of molecular oxygen(50.1.13 : 280.5) (original description: pep supercontig:Vradiata_ver6:scaffold_263:256307:258034:-1 gene:Vradi0263s00040 transcript:Vradi0263s00040.1 gene_biotype:protein_coding …
Vradi10g09560	5	AT1G17020	senescence-related gene 1	-1.17596	-2.07659	1.22854	-1.21535	-0.203084	0.697541	2.24081	0.149705	0.00480753	0.0734874	0.0911951	1	0.999894	0.00522149	#N/A	50.1.13	.Enzyme classification.EC_1 oxidoreductases.EC_1.14 oxidoreductase acting on paired donor with incorporation or reduction of molecular oxygen	Codeine O-demethylase OS=Papaver somniferum (sp|d4n502|diox3_papso : 265.0) & .Enzyme classification.EC_1 oxidoreductases.EC_1.14 oxidoreductase acting on paired donor with incorporation or reduction of molecular oxygen(50.1.13 : 147.2) (original description: pep chromosome:Vradiata_ver6:10:17096133:17099367:-1 gene:Vradi10g09560 transcript:Vradi10g09560.1 gene_biotype:protein_coding transcript_b…
Vradi07g09750	3	#N/A	#N/A	-0.21229	0.428314	-0.487166	0.147464	2.84247	2.20187	2.20784	0.791299	0.712086	0.410196	0.882334	4.8724e-07	0.000469134	0.000437746	#N/A	35.2	not assigned.not annotated	no hits & (original description: pep chromosome:Vradiata_ver6:7:26283965:26287740:-1 gene:Vradi07g09750 transcript:Vradi07g09750.1 gene_biotype:protein_coding transcript_biotype:protein_coding)
Vradi0401s00030	3	AT5G28050	Cytidine/deoxycytidylate deaminase family protein	-0.0251933	0.150631	0.00493677	-0.986301	1.15832	0.982501	2.14956	0.973972	0.861469	0.994067	0.0326456	0.0518811	0.183742	9.21153e-07	#N/A	6.1.4.2	.Nucleotide metabolism.purines.catabolism.guanosine deaminase	guanosine deaminase (original description: pep supercontig:Vradiata_ver6:scaffold_401:11425:12422:1 gene:Vradi0401s00030 transcript:Vradi0401s00030.1 gene_biotype:protein_coding transcript_biotype:protein_coding)
Vradi0635s00020	3	AT1G12240	Glycosyl hydrolases family 32 protein	-2.09816	-2.46885	2.01854	2.19684	2.29713	2.66782	2.11883	0.0104181	0.00841266	0.00733477	0.00403127	0.023489	0.0204883	0.0399015	#N/A	3.1.4.1.2	.Carbohydrate metabolism.sucrose metabolism.degradation.invertase activities.acid beta-fructofuranosidase (VIN)	acid beta-fructofuranosidase (VIN) (original description: pep supercontig:Vradiata_ver6:scaffold_635:2049:5822:-1 gene:Vradi0635s00020 transcript:Vradi0635s00020.1 gene_biotype:protein_coding transcript_biotype:protein_coding)
Vradi0153s00260	3	AT5G58430	exocyst subunit exo70 family protein B1	0.155739	-1.2053	0.589705	-0.711601	0.815876	2.17691	2.11718	0.865817	0.107664	0.332525	0.30407	0.984104	0.00198856	0.000723318	#N/A	35.1	not assigned.annotated	(original description: pep supercontig:Vradiata_ver6:scaffold_153:625317:628676:1 gene:Vradi0153s00260 transcript:Vradi0153s00260.1 gene_biotype:protein_coding transcript_biotype:protein_coding) & Exocyst complex component EXO70B1 OS=Arabidopsis thaliana (sp|q9fgh9|e70b1_arath : 197.0)
Vradi07g10400	4	AT5G66816	#N/A	-0.259332	1.12124	3.79157	3.6006	1.89134	0.51077	2.08231	0.91368	0.651785	0.00229311	0.00974936	1	0.999894	0.495071	#N/A	11.10.1.3.1	.Phytohormone action.signalling peptides.NCRP (non-cysteine-rich-peptide) category.CEP-peptide activity.CEP-precursor polypeptide	CEP precursor polypeptide (original description: pep chromosome:Vradiata_ver6:7:27346603:27347016:-1 gene:Vradi07g10400 transcript:Vradi07g10400.1 gene_biotype:protein_coding transcript_biotype:protein_coding description:uncharacterized protein LOC106768068 [Source:UniProtKB/TrEMBL;Acc:A0A1S3UR27])
Vradi05g04220	10	AT3G10450	serine carboxypeptidase-like 7	-0.33699	0.525651	-1.28628	-3.39394	-0.0308709	-0.893512	2.0768	0.883425	0.835414	0.425273	0.0254721	1	0.999894	0.762488	#N/A	19.4.2.2	.Protein homeostasis.proteolysis.serine-type peptidase activities.S10-class serine carboxypeptidase (SCPL)	serine carboxypeptidase (original description: pep chromosome:Vradiata_ver6:5:6257106:6277448:-1 gene:Vradi05g04220 transcript:Vradi05g04220.1 gene_biotype:protein_coding transcript_biotype:protein_coding)
Vradi07g12000	2	AT4G17090	chloroplast beta-amylase	1.80786	0.338101	2.58026	0.27329	-0.236296	1.23346	2.07068	0.142052	0.869394	0.0169319	0.852522	1	0.958653	0.362264	#N/A	3.2.3.3.1.2	.Carbohydrate metabolism.starch metabolism.degradation.hydrolysis and phosphorolysis.amylase activities.beta amylase	beta amylase (original description: pep chromosome:Vradiata_ver6:7:30056544:30059244:1 gene:Vradi07g12000 transcript:Vradi07g12000.1 gene_biotype:protein_coding transcript_biotype:protein_coding description:Beta-amylase [Source:UniProtKB/TrEMBL;Acc:A0A1S3UWB1])
Vradi08g00700	3	AT4G14430	indole-3-butyric acid response 10	0.299566	1.08213	-0.0831136	1.7971	3.89549	3.11292	2.01527	0.607527	0.1274	0.890402	0.00064667	1.78643e-17	6.82161e-13	4.35489e-06	#N/A	5.7.3.5.1	.Lipid metabolism.lipid degradation.fatty acid degradation.auxiliary degradation activities.dodecenoyl-CoA isomerase	dodecenoyl-CoA isomerase (original description: pep chromosome:Vradiata_ver6:8:949979:950695:-1 gene:Vradi08g00700 transcript:Vradi08g00700.1 gene_biotype:protein_coding transcript_biotype:protein_coding)
Vradi10g04760	24	AT3G05470	Actin-binding FH2 (formin homology 2) family protein	-1.60105	-0.738302	-1.45464	-2.97689	0.487696	-0.375057	2.00995	0.112519	0.575678	0.114386	0.00173303	1	0.999894	0.362264	#N/A	20.2.2.6.1	.Cytoskeleton organisation.microfilament network.actin polymerisation.formin actin filament elongation factor activities.group-I formin	group-I formin actin filament elongation factor (original description: pep chromosome:Vradiata_ver6:10:11345861:11348523:1 gene:Vradi10g04760 transcript:Vradi10g04760.1 gene_biotype:protein_coding transcript_biotype:protein_coding description:Formin-like protein [Source:UniProtKB/TrEMBL;Acc:A0A1S3VH60])
Vradi0359s00030	25	AT4G36980	#N/A	4.99591	4.09892	1.93547	-1.26256	-1.20744	-0.310449	1.99058	0.0263373	0.0599766	0.432609	0.634768	1	0.999894	0.973003	#N/A	35.2	not assigned.not annotated	no hits & (original description: pep supercontig:Vradiata_ver6:scaffold_359:53493:56480:1 gene:Vradi0359s00030 transcript:Vradi0359s00030.1 gene_biotype:protein_coding transcript_biotype:protein_coding)
Vradi04g06730	3	AT4G23340	2-oxoglutarate (2OG) and Fe(II)-dependent oxygenase superfamily protein	-1.17653	-1.043	-2.68392	-1.89014	2.76685	2.63332	1.97306	0.345558	0.550672	0.00983823	0.152243	0.0612086	0.157018	0.62451	#N/A	50.1.13	.Enzyme classification.EC_1 oxidoreductases.EC_1.14 oxidoreductase acting on paired donor with incorporation or reduction of molecular oxygen	Gibberellin 20-oxidase-like protein OS=Arabidopsis thaliana (sp|f4kby0|gaoxl_arath : 318.0) & .Enzyme classification.EC_1 oxidoreductases.EC_1.14 oxidoreductase acting on paired donor with incorporation or reduction of molecular oxygen(50.1.13 : 101.3) (original description: pep chromosome:Vradiata_ver6:4:14465455:14466543:1 gene:Vradi04g06730 transcript:Vradi04g06730.1 gene_biotype:protein_codin…
Vradi08g19110	10	AT5G52030	TraB family protein	0.327861	-1.36858	-0.0277336	-2.5863	-0.587666	1.10877	1.9709	0.811505	0.201668	0.983159	0.00403675	1	0.931319	0.283391	#N/A	35.2	not assigned.not annotated	no hits & (original description: pep chromosome:Vradiata_ver6:8:41021557:41025103:-1 gene:Vradi08g19110 transcript:Vradi08g19110.1 gene_biotype:protein_coding transcript_biotype:protein_coding)
Vradi08g00660	2	AT3G23240	ethylene response factor 1	4.02543	0	4.35822	6.32524	3.90244	7.92787	1.93542	0.0232664	1	0.00875658	0.00197385	0.559175	0.00144864	0.825365	#N/A	15.5.7.1	.RNA biosynthesis.transcriptional regulation.AP2/ERF transcription factor superfamily.transcription factor (ERF)	transcription factor (ERF) (original description: pep chromosome:Vradiata_ver6:8:900907:901560:-1 gene:Vradi08g00660 transcript:Vradi08g00660.1 gene_biotype:protein_coding transcript_biotype:protein_coding description:ethylene-responsive transcription factor 1B-like [Source:UniProtKB/TrEMBL;Acc:A0A1S3V505])
Vradi01g13600	5	AT1G02260	Divalent ion symporter	-0.570311	-1.74714	0.729368	-2.94412	-1.74023	-0.5634	1.93326	0.667995	0.0637447	0.471287	0.000458152	0.309615	0.999894	0.237584	#N/A	24.2.7.2	.Solute transport.carrier-mediated transport.IT superfamily.putative silicon efflux transporter (LSI2)	putative silicon efflux transporter (LSI2) (original description: pep chromosome:Vradiata_ver6:1:33046774:33049547:-1 gene:Vradi01g13600 transcript:Vradi01g13600.1 gene_biotype:protein_coding transcript_biotype:protein_coding description:putative transporter arsB [Source:UniProtKB/TrEMBL;Acc:A0A1S3ULW3])
Vradi06g09120	3	AT4G32790	Exostosin family protein	0.61418	-0.384259	1.55882	0.421567	0.792995	1.79143	1.93025	0.475496	0.76608	0.0111805	0.629548	1	0.0686373	0.0116316	#N/A	35.1	not assigned.annotated	(original description: pep chromosome:Vradiata_ver6:6:18471992:18474270:-1 gene:Vradi06g09120 transcript:Vradi06g09120.1 gene_biotype:protein_coding transcript_biotype:protein_coding) & Probable glycosyltransferase At5g03795 OS=Arabidopsis thaliana (sp|q9ffn2|glyt3_arath : 329.0)
Vradi09g06520	3	AT3G13610	2-oxoglutarate (2OG) and Fe(II)-dependent oxygenase superfamily protein	-1.48686	-4.16817	0.375609	2.03181	3.57901	6.26032	1.9228	0.462988	0.0525202	0.859922	0.243664	0.235212	0.0104177	0.847358	#N/A	50.1.13	.Enzyme classification.EC_1 oxidoreductases.EC_1.14 oxidoreductase acting on paired donor with incorporation or reduction of molecular oxygen	Feruloyl CoA ortho-hydroxylase 1 OS=Arabidopsis thaliana (sp|q9lhn8|f6h1_arath : 418.0) & .Enzyme classification.EC_1 oxidoreductases.EC_1.14 oxidoreductase acting on paired donor with incorporation or reduction of molecular oxygen(50.1.13 : 130.5) (original description: pep chromosome:Vradiata_ver6:9:9818509:9820222:-1 gene:Vradi09g06520 transcript:Vradi09g06520.1 gene_biotype:protein_coding tra…
Vradi09g03690	3	AT4G01130	GDSL-like Lipase/Acylhydrolase superfamily protein	-1.95896	-1.04788	-0.69058	-0.703237	1.89951	0.988433	1.91217	0.033121	0.387186	0.482935	0.510304	0.207626	0.995484	0.20835	#N/A	35.1	not assigned.annotated	(original description: pep chromosome:Vradiata_ver6:9:4876684:4878878:1 gene:Vradi09g03690 transcript:Vradi09g03690.1 gene_biotype:protein_coding transcript_biotype:protein_coding description:GDSL esterase/lipase At4g01130 [Source:UniProtKB/TrEMBL;Acc:A0A1S3VAI9]) & GDSL esterase/lipase At4g01130 OS=Arabidopsis thaliana (sp|q9m153|gdl61_arath : 382.0)
Vradi08g15800	3	AT5G06490	RING/U-box superfamily protein	-0.302003	-0.693846	-0.846207	-0.871459	1.88512	2.27696	1.91037	0.797947	0.564403	0.311204	0.341784	0.108049	0.0262112	0.11796	#N/A	35.2	not assigned.not annotated	no hits & (original description: pep chromosome:Vradiata_ver6:8:36031002:36032962:-1 gene:Vradi08g15800 transcript:Vradi08g15800.1 gene_biotype:protein_coding transcript_biotype:protein_coding)
Vradi06g16550	2	#N/A	#N/A	1.9367	0.934464	3.75332	2.75384	0.891348	1.89358	1.89082	0.0609841	0.490197	6.12999e-05	0.00313917	1	0.34342	0.299181	#N/A	35.2	not assigned.not annotated	no hits & (original description: pep chromosome:Vradiata_ver6:6:36884875:36885411:1 gene:Vradi06g16550 transcript:Vradi06g16550.1 gene_biotype:protein_coding transcript_biotype:protein_coding)
Vradi01g06050	3	AT1G17860	Kunitz family trypsin and protease inhibitor protein	-0.559495	0.180533	-1.34393	-0.768664	2.45514	1.71511	1.87987	0.534042	0.890507	0.0434913	0.311241	0.000893714	0.0709192	0.0331356	#N/A	35.1	not assigned.annotated	(original description: pep chromosome:Vradiata_ver6:1:9436831:9437424:-1 gene:Vradi01g06050 transcript:Vradi01g06050.1 gene_biotype:protein_coding transcript_biotype:protein_coding description:miraculin-like [Source:UniProtKB/TrEMBL;Acc:A0A1S3UMJ0]) & Kunitz trypsin inhibitor 2 OS=Arabidopsis thaliana (sp|q9lmu2|kti2_arath : 164.0)
Vradi10g00010	3	#N/A	#N/A	-0.327937	0.0234505	-0.512422	-0.13742	2.22561	1.87423	1.85061	0.655531	0.987719	0.376807	0.865309	3.99898e-05	0.0020744	0.00224247	#N/A	35.2	not assigned.not annotated	no hits & (original description: pep chromosome:Vradiata_ver6:10:27923:28538:1 gene:Vradi10g00010 transcript:Vradi10g00010.1 gene_biotype:protein_coding transcript_biotype:protein_coding)
Vradi06g14890	3	AT3G46630	Protein of unknown function (DUF3223)	0.0409731	0.389273	0.448672	0.711447	2.11062	1.76232	1.84785	0.953726	0.552755	0.27897	0.114686	4.09902e-08	1.48325e-05	9.97402e-07	#N/A	35.2	not assigned.not annotated	no hits & (original description: pep chromosome:Vradiata_ver6:6:34854336:34854814:-1 gene:Vradi06g14890 transcript:Vradi06g14890.1 gene_biotype:protein_coding transcript_biotype:protein_coding)
Vradi07g21630	13	AT1G16060	ARIA-interacting double AP2 domain protein	-1.05515	-0.846617	-2.41732	-4.41489	-0.184361	-0.392891	1.8132	0.0623969	0.160693	2.52472e-06	3.2032e-15	1	0.999894	0.0714233	#N/A	15.5.7.3	.RNA biosynthesis.transcriptional regulation.AP2/ERF transcription factor superfamily.transcription factor (AP2)	transcription factor (AP2) (original description: pep chromosome:Vradiata_ver6:7:44300256:44302925:1 gene:Vradi07g21630 transcript:Vradi07g21630.1 gene_biotype:protein_coding transcript_biotype:protein_coding)
Vradi03g00520	5	AT1G03350	BSD domain-containing protein	-0.390861	-1.34929	-0.126765	-1.84757	0.0833581	1.04179	1.80416	0.709812	0.121288	0.899622	0.0138446	1	0.879682	0.148385	#N/A	15.5.35	.RNA biosynthesis.transcriptional regulation.transcription factor (BSD)	transcription factor (BSD) (original description: pep chromosome:Vradiata_ver6:3:803384:804688:1 gene:Vradi03g00520 transcript:Vradi03g00520.1 gene_biotype:protein_coding transcript_biotype:protein_coding)
Vradi01g11690	3	AT1G71695	Peroxidase superfamily protein	-0.663343	0.569452	-0.421856	0.552473	2.77703	1.54423	1.8027	0.0470475	0.115243	0.204894	0.0895071	8.03972e-23	2.75145e-07	4.05551e-10	#N/A	35.1	not assigned.annotated	(original description: pep chromosome:Vradiata_ver6:1:23056864:23060053:1 gene:Vradi01g11690 transcript:Vradi01g11690.1 gene_biotype:protein_coding transcript_biotype:protein_coding description:Peroxidase [Source:UniProtKB/TrEMBL;Acc:A0A1S3UHZ0]) & Peroxidase 12 OS=Arabidopsis thaliana (sp|q96520|per12_arath : 359.0)
Vradi11g05920	10	AT5G52740	Copper transport protein family	0.465279	0.0961265	-1.07546	-2.54686	0.330454	0.699606	1.80185	0.561805	0.940849	0.0813639	2.58938e-05	1	0.948315	0.05072	#N/A	35.2	not assigned.not annotated	no hits & (original description: pep chromosome:Vradiata_ver6:11:5830025:5830571:1 gene:Vradi11g05920 transcript:Vradi11g05920.1 gene_biotype:protein_coding transcript_biotype:protein_coding description:uncharacterized protein LOC106777493 [Source:UniProtKB/TrEMBL;Acc:A0A1S3VQ93])
Vradi03g02300	3	AT2G41790	Insulinase (Peptidase family M16) family protein	0.556577	0.738796	0.379087	-0.0245934	1.38168	1.19946	1.78536	0.149145	0.0442885	0.309167	0.963333	5.2582e-05	0.00115212	2.16385e-08	#N/A	19.4.5.4.2	.Protein homeostasis.proteolysis.metallopeptidase activities.M16 families.peptidase (Nardilysin-like)	Nardilysin-like peptidase (original description: pep chromosome:Vradiata_ver6:3:3067961:3095147:1 gene:Vradi03g02300 transcript:Vradi03g02300.1 gene_biotype:protein_coding transcript_biotype:protein_coding description:zinc-metallopeptidase, peroxisomal [Source:UniProtKB/TrEMBL;Acc:A0A1S3TPR6])
Vradi0023s00480	6	AT4G35160	O-methyltransferase family protein	-3.99918	-4.23666	-3.80193	-6.25616	-0.705684	-0.468204	1.74855	4.82678e-11	1.16253e-12	2.63576e-10	3.07432e-21	1	0.999894	0.131094	#N/A	50.2.1	.Enzyme classification.EC_2 transferases.EC_2.1 transferase transferring one-carbon group	Trans-resveratrol di-O-methyltransferase OS=Vitis vinifera (sp|b6vjs4|romt_vitvi : 410.0) & .Enzyme classification.EC_2 transferases.EC_2.1 transferase transferring one-carbon group(50.2.1 : 197.5) (original description: pep supercontig:Vradiata_ver6:scaffold_23:831363:832681:-1 gene:Vradi0023s00480 transcript:Vradi0023s00480.1 gene_biotype:protein_coding transcript_biotype:protein_coding descrip…
Vradi06g07980	2	AT5G06900	cytochrome P450, family 93, subfamily D, polypeptide 1	3.57201	-0.167326	3.67326	2.21892	0.291688	4.03103	1.74603	0.00425968	0.948071	0.00206317	0.0681644	1	0.00700856	0.686978	#N/A	50.1.13	.Enzyme classification.EC_1 oxidoreductases.EC_1.14 oxidoreductase acting on paired donor with incorporation or reduction of molecular oxygen	2-hydroxyisoflavanone synthase OS=Glycine max (sp|q9swr5|c93c1_soybn : 841.0) & .Enzyme classification.EC_1 oxidoreductases.EC_1.14 oxidoreductase acting on paired donor with incorporation or reduction of molecular oxygen(50.1.13 : 314.1) (original description: pep chromosome:Vradiata_ver6:6:13676957:13681521:1 gene:Vradi06g07980 transcript:Vradi06g07980.1 gene_biotype:protein_coding transcript_b…
Vradi0007s00260	10	AT1G64770	NDH-dependent cyclic electron flow 1	0.515055	-0.940243	-0.0662128	-2.61238	-0.865278	0.590019	1.68089	0.646098	0.350848	0.956629	0.00125142	1	0.999894	0.437104	#N/A	1.1.8.1.3.2	Photosynthesis.photophosphorylation.chlororespiration.NADH dehydrogenase-like (NDH) complex.subcomplex B.component PnsB2/NDF2	component PnsB2/NDF2 of NDH subcomplex B (original description: pep supercontig:Vradiata_ver6:scaffold_7:2949389:2951267:1 gene:Vradi0007s00260 transcript:Vradi0007s00260.1 gene_biotype:protein_coding transcript_biotype:protein_coding description:photosynthetic NDH subunit of subcomplex B 2, chloroplastic [Source:UniProtKB/TrEMBL;Acc:A0A1S3TBI8])
Vradi0171s00020	26	AT3G01570	Oleosin family protein	-2.41719	2.3372	-0.604219	0.033829	2.31762	-2.43677	1.67957	0.0266716	0.0273125	0.588493	0.985668	0.145881	0.141281	0.575984	#N/A	5.9.2	.Lipid metabolism.lipid bodies-associated activities.oleosin structural protein	oleosin (original description: pep supercontig:Vradiata_ver6:scaffold_171:495374:496018:1 gene:Vradi0171s00020 transcript:Vradi0171s00020.1 gene_biotype:protein_coding transcript_biotype:protein_coding description:Oleosin [Source:UniProtKB/TrEMBL;Acc:A0A1S3W189])
Vradi08g00250	13	AT3G22830	heat shock transcription factor A6B	-1.60586	-1.41821	-2.60771	-2.35159	1.92312	1.73546	1.66701	0.00398261	0.032693	1.06444e-06	9.30028e-05	0.00191196	0.0312544	0.0972221	#N/A	15.5.13	.RNA biosynthesis.transcriptional regulation.transcription factor (HSF)	transcription factor (HSF) (original description: pep chromosome:Vradiata_ver6:8:363018:364519:-1 gene:Vradi08g00250 transcript:Vradi08g00250.1 gene_biotype:protein_coding transcript_biotype:protein_coding description:heat stress transcription factor A-6b-like [Source:UniProtKB/TrEMBL;Acc:A0A1S3V3U9])
Vradi06g06220	3	AT3G58060	Cation efflux family protein	-0.95155	-3.79114	-0.712311	0.52915	2.9079	5.74749	1.66644	0.61498	0.0351989	0.670085	0.76956	0.311411	0.00368325	0.858868	#N/A	24.2.9.2.2	.Solute transport.carrier-mediated transport.CDF superfamily.CDF family.manganese cation transporter (Mn-CDF)	manganese cation transporter (Mn-CDF) (original description: pep chromosome:Vradiata_ver6:6:7905133:7908119:1 gene:Vradi06g06220 transcript:Vradi06g06220.1 gene_biotype:protein_coding transcript_biotype:protein_coding)
Vradi05g00090	11	AT3G14200	Chaperone DnaJ-domain superfamily protein	-1.36833	-2.62885	-2.31288	-3.08021	0.89476	2.15528	1.66209	0.0488835	0.000101276	0.000216489	2.52877e-06	1	0.0125152	0.170887	#N/A	35.2	not assigned.not annotated	no hits & (original description: pep chromosome:Vradiata_ver6:5:201887:203872:-1 gene:Vradi05g00090 transcript:Vradi05g00090.1 gene_biotype:protein_coding transcript_biotype:protein_coding)
Vradi0212s00080	3	AT5G05340	Peroxidase superfamily protein	1.02366	2.25647	-0.175987	1.59943	3.42389	2.19108	1.64847	0.168806	0.0111191	0.84865	0.0815623	2.56266e-05	0.00557798	0.147253	#N/A	35.1	not assigned.annotated	(original description: pep supercontig:Vradiata_ver6:scaffold_212:76049:83766:-1 gene:Vradi0212s00080 transcript:Vradi0212s00080.1 gene_biotype:protein_coding transcript_biotype:protein_coding) & Cationic peroxidase 1 OS=Arachis hypogaea (sp|p22195|per1_arahy : 312.0)
Vradi0048s00220	11	AT2G34790	FAD-binding Berberine family protein	-0.953353	-3.2336	-0.196434	-2.27534	-0.447805	1.83244	1.6311	0.427311	0.000813963	0.881947	0.0146495	1	0.384934	0.497617	#N/A	50.1.1	.Enzyme classification.EC_1 oxidoreductases.EC_1.1 oxidoreductase acting on CH-OH group of donor	Cannabidiolic acid synthase-like 1 OS=Cannabis sativa (sp|a6p6w0|casl1_cansa : 495.0) & .Enzyme classification.EC_1 oxidoreductases.EC_1.1 oxidoreductase acting on CH-OH group of donor(50.1.1 : 490.7) (original description: pep supercontig:Vradiata_ver6:scaffold_48:1249143:1250558:1 gene:Vradi0048s00220 transcript:Vradi0048s00220.1 gene_biotype:protein_coding transcript_biotype:protein_coding)
Vradi05g04650	3	AT5G50180	Protein kinase superfamily protein	-0.344497	-0.314061	0.13821	-0.611645	0.876514	0.846078	1.62637	0.310308	0.427673	0.69011	0.0328478	0.0063235	0.0149112	2.55831e-10	#N/A	18.4.1.30	.Protein modification.phosphorylation.TKL protein kinase superfamily.protein kinase (MAP3K-RAF)	protein kinase (MAP3K-RAF) (original description: pep chromosome:Vradiata_ver6:5:7336692:7340593:1 gene:Vradi05g04650 transcript:Vradi05g04650.1 gene_biotype:protein_coding transcript_biotype:protein_coding)
Vradi11g01990	2	AT4G11280	1-aminocyclopropane-1-carboxylic acid (acc) synthase 6	3.29649	-0.376569	5.13649	3.03846	-0.47712	3.19594	1.62092	0.0124815	0.876706	5.65097e-05	0.013663	1	0.0856249	0.76573	#N/A	11.5.1.1	.Phytohormone action.ethylene.biosynthesis.1-aminocyclopropane-1-carboxylate (ACC) synthase	1-aminocyclopropane-1-carboxylate (ACC) synthase (original description: pep chromosome:Vradiata_ver6:11:1808052:1810338:1 gene:Vradi11g01990 transcript:Vradi11g01990.1 gene_biotype:protein_coding transcript_biotype:protein_coding description:1-aminocyclopropane-1-carboxylate synthase-like [Source:UniProtKB/TrEMBL;Acc:A0A1S3VPY5])
Vradi08g01660	28	AT1G65870	Disease resistance-responsive (dirigent-like protein) family protein	-0.247703	1.47575	1.55159	0.873565	0.924527	-0.798931	1.60256	0.760106	0.00554951	0.000716774	0.122487	0.64152	0.720152	0.00331542	#N/A	35.1	not assigned.annotated	(original description: pep chromosome:Vradiata_ver6:8:2521746:2522312:1 gene:Vradi08g01660 transcript:Vradi08g01660.1 gene_biotype:protein_coding transcript_biotype:protein_coding description:Dirigent protein [Source:UniProtKB/TrEMBL;Acc:A0A1S3UZ87]) & Dirigent protein 2 OS=Arabidopsis thaliana (sp|q9fig7|dir2_arath : 142.0)
Vradi10g06310	11	AT1G47980	#N/A	-0.355766	-3.90116	0.415123	-2.79771	-1.61649	1.92891	1.59635	0.826909	0.000332142	0.756534	0.0067719	0.810794	0.472033	0.656239	#N/A	35.1	not assigned.annotated	(original description: pep chromosome:Vradiata_ver6:10:13593463:13598930:-1 gene:Vradi10g06310 transcript:Vradi10g06310.1 gene_biotype:protein_coding transcript_biotype:protein_coding) & Desiccation-related protein PCC13-62 OS=Craterostigma plantagineum (sp|p22242|drpe_crapl : 317.0)
Vradi11g08470	3	AT3G18670	Ankyrin repeat family protein	-0.230857	-0.805507	-0.595398	-0.816323	1.36076	1.93541	1.58168	0.622212	0.0218824	0.075356	0.0118188	4.11461e-05	4.0391e-10	7.99492e-07	#N/A	35.2	not assigned.not annotated	no hits & (original description: pep chromosome:Vradiata_ver6:11:9116708:9119429:1 gene:Vradi11g08470 transcript:Vradi11g08470.1 gene_biotype:protein_coding transcript_biotype:protein_coding)
Vradi11g03610	2	AT5G42650	allene oxide synthase	3.53185	-2.44007	6.16059	-0.117106	-4.70095	1.27097	1.57675	0.0789477	0.182889	0.000364595	0.956391	0.0607124	0.999894	0.908048	#N/A	35.1	not assigned.annotated	(original description: pep chromosome:Vradiata_ver6:11:3427925:3431462:1 gene:Vradi11g03610 transcript:Vradi11g03610.1 gene_biotype:protein_coding transcript_biotype:protein_coding) & Allene oxide synthase, chloroplastic OS=Arabidopsis thaliana (sp|q96242|cp74a_arath : 179.0)
Vradi06g09380	3	AT1G52190	Major facilitator superfamily protein	-0.785878	0.676677	0.128331	1.52809	2.97558	1.51302	1.57582	0.374963	0.656687	0.894808	0.090149	0.000555604	0.459427	0.188509	#N/A	24.2.2.9	.Solute transport.carrier-mediated transport.MFS superfamily.anion transporter (NRT1/PTR)	anion transporter (NRT1/PTR) (original description: pep chromosome:Vradiata_ver6:6:19685408:19690214:1 gene:Vradi06g09380 transcript:Vradi06g09380.1 gene_biotype:protein_coding transcript_biotype:protein_coding)
Vradi07g14300	5	AT1G50090	D-aminoacid aminotransferase-like PLP-dependent enzymes superfamily protein	-0.67188	-2.84131	0.464123	-1.42788	-0.345824	1.8236	1.54618	0.498993	0.000158815	0.608209	0.0605383	1	0.126391	0.26859	#N/A	4.1.2.2.8.6	.Amino acid metabolism.biosynthesis.aspartate family.aspartate-derived amino acids.isoleucine.valine/leucine/isoleucine aminotransferase	valine/leucine/isoleucine aminotransferase (original description: pep chromosome:Vradiata_ver6:7:34113725:34129885:-1 gene:Vradi07g14300 transcript:Vradi07g14300.1 gene_biotype:protein_coding transcript_biotype:protein_coding)
Vradi03g01270	5	AT1G06800	alpha/beta-Hydrolases superfamily protein	-0.376049	-1.35725	-0.237588	-1.62057	0.158717	1.13992	1.5417	0.700936	0.066885	0.788459	0.0132573	1	0.57407	0.148126	#N/A	5.7.2.1.1	.Lipid metabolism.lipid degradation.phospholipase activities.phospholipase A1 activities.phospholipase A1 (PC-PLA1)	phospholipase A1 (PC-PLA1) (original description: pep chromosome:Vradiata_ver6:3:1760539:1763384:1 gene:Vradi03g01270 transcript:Vradi03g01270.1 gene_biotype:protein_coding transcript_biotype:protein_coding)
Vradi02g11340	2	AT1G17860	Kunitz family trypsin and protease inhibitor protein	1.73961	-1.76954	3.33658	0.301377	-1.4941	2.01506	1.5411	0.146631	0.152216	0.00143419	0.831015	0.971044	0.411722	0.693908	#N/A	35.1	not assigned.annotated	(original description: pep chromosome:Vradiata_ver6:2:21333663:21334283:-1 gene:Vradi02g11340 transcript:Vradi02g11340.1 gene_biotype:protein_coding transcript_biotype:protein_coding description:endogenous alpha-amylase/subtilisin inhibitor-like [Source:UniProtKB/TrEMBL;Acc:A0A1S3TI38]) & Alpha-amylase/subtilisin inhibitor OS=Oryza sativa subsp. japonica (sp|p29421|iaas_orysj : 90.9)
Vradi10g01960	2	AT1G64660	methionine gamma-lyase	2.5557	-2.57169	5.28393	1.04529	-2.70975	2.41764	1.52889	0.0732418	0.0773205	7.76553e-05	0.474988	0.291199	0.453962	0.847358	#N/A	4.1.2.2.8.2	.Amino acid metabolism.biosynthesis.aspartate family.aspartate-derived amino acids.isoleucine.methionine gamma-lyase	methionine gamma-lyase (original description: pep chromosome:Vradiata_ver6:10:5724677:5728601:1 gene:Vradi10g01960 transcript:Vradi10g01960.1 gene_biotype:protein_coding transcript_biotype:protein_coding)
Vradi07g14550	6	AT1G24530	Transducin/WD40 repeat-like superfamily protein	-1.99845	-4.12603	-2.43274	-3.99077	-0.0303065	2.09728	1.52772	0.041541	8.24673e-05	0.00794122	3.38481e-05	1	0.581979	0.838179	#N/A	35.1	not assigned.annotated	(original description: pep chromosome:Vradiata_ver6:7:34590029:34591066:-1 gene:Vradi07g14550 transcript:Vradi07g14550.1 gene_biotype:protein_coding transcript_biotype:protein_coding) & Protein JINGUBANG OS=Arabidopsis thaliana (sp|o48716|jgb_arath : 213.0)
Vradi07g29610	2	#N/A	#N/A	-0.369509	-2.77569	4.09586	0.978369	-1.6038	0.802384	1.51369	0.860698	0.042635	0.000246618	0.437418	1	0.999894	0.716799	#N/A	35.2	not assigned.not annotated	no hits & (original description: pep chromosome:Vradiata_ver6:7:53331923:53332187:1 gene:Vradi07g29610 transcript:Vradi07g29610.1 gene_biotype:protein_coding transcript_biotype:protein_coding)
Vradi08g01600	13	AT3G11980	Jojoba acyl CoA reductase-related male sterility protein	-2.0231	-1.05368	-2.31091	-3.2466	0.574018	-0.395396	1.5097	0.000521811	0.121636	4.17132e-05	6.25133e-08	1	0.999894	0.248258	#N/A	21.8.1.3	.Cell wall organisation.sporopollenin.biosynthesis.fatty acyl-CoA reductase (MS2)	fatty acyl-CoA reductase (MS2) (original description: pep chromosome:Vradiata_ver6:8:2441527:2445052:1 gene:Vradi08g01600 transcript:Vradi08g01600.1 gene_biotype:protein_coding transcript_biotype:protein_coding description:Fatty acyl-CoA reductase [Source:UniProtKB/TrEMBL;Acc:A0A1S3V406])
Vradi04g07510	11	AT3G14067	Subtilase family protein	-0.963306	-2.06022	-0.858873	-1.37256	0.977206	2.07412	1.4909	0.0168355	4.86277e-08	0.0251449	0.000208713	0.0813033	1.87462e-07	0.000436383	#N/A	35.1	not assigned.annotated	(original description: pep chromosome:Vradiata_ver6:4:15716468:15720044:-1 gene:Vradi04g07510 transcript:Vradi04g07510.1 gene_biotype:protein_coding transcript_biotype:protein_coding) & no description available(sp|o82777|sbt3_sollc : 130.0)
Vradi06g04910	4	AT4G30380	Barwin-related endoglucanase	0.736732	-0.531703	4.45873	6.06594	3.09434	4.36278	1.48713	0.739772	0.856834	0.0050452	0.000248384	0.389345	0.0610763	0.955486	#N/A	35.1	not assigned.annotated	(original description: pep chromosome:Vradiata_ver6:6:5898729:5899243:-1 gene:Vradi06g04910 transcript:Vradi06g04910.1 gene_biotype:protein_coding transcript_biotype:protein_coding) & EG45-like domain containing protein OS=Citrus jambhiri (sp|q9zp41|egc_citja : 130.0)
Vradi08g18010	3	AT3G51770	ARABIDOPSIS ETHYLENE OVERPRODUCER 1, ATEOL1, ETHYLENE OVERPRODUCER 1, ETO1	0.404641	0.195833	0.457635	0.32505	1.34597	1.55478	1.47855	0.598101	0.874218	0.473638	0.682135	0.163641	0.0485005	0.0590422	#N/A	17.7.1.1.8	.Protein biosynthesis.organelle machinery.mitochondrial ribosome.large ribosomal subunit proteome.component mtRPL7/L12	component mtRPL7/L12 of large ribosomal subunit proteome (original description: pep chromosome:Vradiata_ver6:8:39637276:39638635:-1 gene:Vradi08g18010 transcript:Vradi08g18010.1 gene_biotype:protein_coding transcript_biotype:protein_coding)
Vradi09g08730	2	AT3G03910	glutamate dehydrogenase 3	1.15805	-1.0701	3.52979	0.994331	-1.06426	1.16389	1.4712	0.325317	0.408505	0.000222765	0.361907	1	0.93718	0.65979	#N/A	25.1.6.1	.Nutrient uptake.nitrogen assimilation.glutamate deamination.glutamate dehydrogenase	glutamate dehydrogenase (original description: pep chromosome:Vradiata_ver6:9:16647210:16651049:-1 gene:Vradi09g08730 transcript:Vradi09g08730.1 gene_biotype:protein_coding transcript_biotype:protein_coding)
Vradi06g07060	16	AT3G54140	peptide transporter 1	0.210287	0.0374482	1.2888	-0.848978	-0.678369	-0.50553	1.45941	0.82702	0.978732	0.0241866	0.179318	1	0.999894	0.0770296	#N/A	24.2.2.9	.Solute transport.carrier-mediated transport.MFS superfamily.anion transporter (NRT1/PTR)	anion transporter (NRT1/PTR) (original description: pep chromosome:Vradiata_ver6:6:9997112:10000026:1 gene:Vradi06g07060 transcript:Vradi06g07060.1 gene_biotype:protein_coding transcript_biotype:protein_coding)
Vradi01g11960	26	#N/A	#N/A	-1.24705	-0.707111	-0.0248415	-0.370787	1.09923	0.559292	1.44518	0.0221151	0.330635	0.973999	0.579598	0.234563	0.999894	0.0322043	#N/A	35.2	not assigned.not annotated	no hits & (original description: pep chromosome:Vradiata_ver6:1:24446835:24452078:1 gene:Vradi01g11960 transcript:Vradi01g11960.1 gene_biotype:protein_coding transcript_biotype:protein_coding)
Vradi01g07310	2	AT3G02150	plastid transcription factor 1	1.59265	-1.72408	3.84379	0.282887	-2.12299	1.19373	1.43791	0.234736	0.202619	0.000550712	0.847745	0.458995	0.999894	0.782763	#N/A	15.5.19	.RNA biosynthesis.transcriptional regulation.transcription factor (TCP)	transcription factor (TCP) (original description: pep chromosome:Vradiata_ver6:1:11556800:11557849:-1 gene:Vradi01g07310 transcript:Vradi01g07310.1 gene_biotype:protein_coding transcript_biotype:protein_coding)
Vradi02g02360	15	AT1G14550	Peroxidase superfamily protein	4.65843	3.30879	5.94939	5.21684	0.694525	2.04417	1.42708	5.81202e-05	0.00579472	3.51827e-07	4.95534e-06	1	0.434208	0.780687	#N/A	35.1	not assigned.annotated	(original description: pep chromosome:Vradiata_ver6:2:2210965:2212108:-1 gene:Vradi02g02360 transcript:Vradi02g02360.1 gene_biotype:protein_coding transcript_biotype:protein_coding) & Lignin-forming anionic peroxidase OS=Nicotiana sylvestris (sp|q02200|perx_nicsy : 364.0)
Vradi07g10780	29	AT1G47128	Granulin repeat cysteine protease family protein	0.0229677	0.536852	-0.0346004	-0.745019	0.716434	0.20255	1.42685	0.976513	0.339935	0.957258	0.0955249	0.688335	0.999894	0.00331995	#N/A	50.3.4	.Enzyme classification.EC_3 hydrolases.EC_3.4 hydrolase acting on peptide bond (peptidase)	Cysteine proteinase RD21A OS=Arabidopsis thaliana (sp|p43297|rd21a_arath : 458.0) & .Enzyme classification.EC_3 hydrolases.EC_3.4 hydrolase acting on peptide bond (peptidase)(50.3.4 : 358.1) (original description: pep chromosome:Vradiata_ver6:7:27989192:27991104:1 gene:Vradi07g10780 transcript:Vradi07g10780.1 gene_biotype:protein_coding transcript_biotype:protein_coding)
Vradi1859s00010	17	#N/A	#N/A	-2.07179	-1.11946	2.18739	2.01508	1.25425	0.301912	1.42655	0.00114808	0.148162	0.000153653	0.000587347	0.343385	0.999894	0.131818	#N/A	35.2	not assigned.not annotated	no hits & (original description: pep supercontig:Vradiata_ver6:scaffold_1859:411:1030:1 gene:Vradi1859s00010 transcript:Vradi1859s00010.1 gene_biotype:protein_coding transcript_biotype:protein_coding)
Vradi01g02980	14	AT2G07050	cycloartenol synthase 1	-0.827603	1.03102	2.31778	3.50701	2.61047	0.751856	1.42125	0.57581	0.6332	0.0108537	0.00144505	0.241382	0.999894	0.618218	#N/A	35.1	not assigned.annotated	(original description: pep chromosome:Vradiata_ver6:1:5227840:5228510:1 gene:Vradi01g02980 transcript:Vradi01g02980.1 gene_biotype:protein_coding transcript_biotype:protein_coding) & Cycloartenol synthase OS=Arabidopsis thaliana (sp|p38605|cas1_arath : 136.0)
Vradi05g20640	26	AT1G79760	downstream target of AGL15-4	-0.857164	-0.70894	0.596691	-0.235375	0.587154	0.43893	1.41922	0.149795	0.300314	0.27302	0.726625	1	0.999894	0.029203	#N/A	35.2	not assigned.not annotated	no hits & (original description: pep chromosome:Vradiata_ver6:5:31715738:31717242:-1 gene:Vradi05g20640 transcript:Vradi05g20640.1 gene_biotype:protein_coding transcript_biotype:protein_coding)
Vradi02g03740	5	AT4G34380	Transducin/WD40 repeat-like superfamily protein	-1.27146	-2.44206	1.12429	-1.49426	-1.2002	-0.0295979	1.41835	0.120601	0.000672193	0.127948	0.0363062	0.663367	0.999894	0.313998	#N/A	35.1	not assigned.annotated	(original description: pep chromosome:Vradiata_ver6:2:3548993:3550399:-1 gene:Vradi02g03740 transcript:Vradi02g03740.1 gene_biotype:protein_coding transcript_biotype:protein_coding description:myosin heavy chain kinase B-like [Source:UniProtKB/TrEMBL;Acc:A0A1S3TGI2]) & Protein JINGUBANG OS=Arabidopsis thaliana (sp|o48716|jgb_arath : 468.0)
Vradi07g20070	2	AT1G80160	Lactoylglutathione lyase / glyoxalase I family protein	2.14844	0.957355	2.54951	0.785271	-0.353694	0.837389	1.41055	0.0366811	0.473017	0.00718394	0.487699	1	0.999894	0.691285	#N/A	35.2	not assigned.not annotated	no hits & (original description: pep chromosome:Vradiata_ver6:7:42375481:42377234:-1 gene:Vradi07g20070 transcript:Vradi07g20070.1 gene_biotype:protein_coding transcript_biotype:protein_coding description:uncharacterized protein LOC106769310 [Source:UniProtKB/TrEMBL;Acc:A0A1S3UWE2])
Vradi09g09020	3	#N/A	#N/A	0.303424	-0.241374	-0.667378	-0.617973	1.45554	2.00034	1.40614	0.448661	0.636873	0.0286994	0.0624686	1.12826e-06	3.71548e-12	8.23513e-06	#N/A	35.2	not assigned.not annotated	no hits & (original description: pep chromosome:Vradiata_ver6:9:17701861:17703776:-1 gene:Vradi09g09020 transcript:Vradi09g09020.1 gene_biotype:protein_coding transcript_biotype:protein_coding)
Vradi0420s00010	18	AT2G19440	O-Glycosyl hydrolases family 17 protein	2.13745	1.54464	2.73774	1.92992	0.595921	1.18874	1.40374	3.24931e-07	0.00141602	9.54116e-12	9.1352e-06	1	0.0353803	0.00223947	#N/A	50.3.2	.Enzyme classification.EC_3 hydrolases.EC_3.2 glycosylase	Glucan endo-1,3-beta-glucosidase 8 OS=Arabidopsis thaliana (sp|q6nkw9|e138_arath : 544.0) & .Enzyme classification.EC_3 hydrolases.EC_3.2 glycosylase(50.3.2 : 253.8) (original description: pep supercontig:Vradiata_ver6:scaffold_420:109336:111515:1 gene:Vradi0420s00010 transcript:Vradi0420s00010.1 gene_biotype:protein_coding transcript_biotype:protein_coding)
Vradi05g19040	3	AT1G09240	nicotianamine synthase 3	-2.61416	-3.28055	-0.145236	0.671265	2.21773	2.88412	1.40122	0.0417899	0.0108296	0.931415	0.64616	0.474976	0.141226	0.863052	#N/A	25.4.3.1.1	.Nutrient uptake.iron uptake.chelation-based strategy uptake.phytosiderophore biosynthesis.nicotianamine synthase	nicotianamine synthase (original description: pep chromosome:Vradiata_ver6:5:29408931:29409785:-1 gene:Vradi05g19040 transcript:Vradi05g19040.1 gene_biotype:protein_coding transcript_biotype:protein_coding description:nicotianamine synthase-like [Source:UniProtKB/TrEMBL;Acc:A0A1S3U4C9])
Vradi06g15580	3	AT1G47530	MATE efflux family protein	0.0809241	-0.268721	-0.635866	-0.34735	1.68572	2.03537	1.39721	0.921907	0.777203	0.207438	0.603386	0.00171388	0.000101353	0.0379528	#N/A	24.2.4.1.1	.Solute transport.carrier-mediated transport.MOP superfamily.MATE family.metabolite transporter (DTX)	metabolite transporter (DTX) (original description: pep chromosome:Vradiata_ver6:6:35724320:35725305:-1 gene:Vradi06g15580 transcript:Vradi06g15580.1 gene_biotype:protein_coding transcript_biotype:protein_coding)
Vradi0134s00290	2	AT5G54160	O-methyltransferase 1	1.46559	-0.526337	2.61059	1.24297	0.0276379	2.01956	1.39526	0.155356	0.725332	0.00314131	0.201638	1	0.195893	0.641535	#N/A	50.2.1	.Enzyme classification.EC_2 transferases.EC_2.1 transferase transferring one-carbon group	.Enzyme classification.EC_2 transferases.EC_2.1 transferase transferring one-carbon group(50.2.1 : 351.9) & Isoliquiritigenin 2'-O-methyltransferase OS=Medicago sativa (sp|p93324|chomt_medsa : 350.0) (original description: pep supercontig:Vradiata_ver6:scaffold_134:334879:336655:-1 gene:Vradi0134s00290 transcript:Vradi0134s00290.1 gene_biotype:protein_coding transcript_biotype:protein_coding desc…
Vradi0432s00030	10	AT1G51760	peptidase M20/M25/M40 family protein	0.673573	0.0179629	-0.125438	-1.71275	-0.192848	0.462762	1.39446	0.382112	0.991632	0.887157	0.00429904	1	0.999894	0.188412	#N/A	35.1	not assigned.annotated	(original description: pep supercontig:Vradiata_ver6:scaffold_432:104456:106761:-1 gene:Vradi0432s00030 transcript:Vradi0432s00030.1 gene_biotype:protein_coding transcript_biotype:protein_coding) & IAA-amino acid hydrolase ILR1-like 4 OS=Arabidopsis thaliana (sp|o04373|ill4_arath : 151.0)
Vradi07g26370	24	AT1G12150	Plant protein of unknown function (DUF827)	-1.21522	-0.629585	-1.57946	-2.82608	0.143829	-0.441805	1.39045	0.219045	0.615125	0.0691393	0.00134092	1	0.999894	0.780687	#N/A	35.1	not assigned.annotated	(original description: pep chromosome:Vradiata_ver6:7:49803006:49805395:-1 gene:Vradi07g26370 transcript:Vradi07g26370.1 gene_biotype:protein_coding transcript_biotype:protein_coding description:WEB family protein At1g12150-like [Source:UniProtKB/TrEMBL;Acc:A0A1S3UL91]) & WEB family protein At1g12150 OS=Arabidopsis thaliana (sp|q9fww5|y1215_arath : 221.0)
Vradi02g10680	26	AT1G53163	#N/A	-1.04742	-0.780631	0.46088	-0.802954	0.125797	-0.140994	1.38963	0.0388275	0.157778	0.344859	0.0928598	1	0.999894	0.00924593	#N/A	35.2	not assigned.not annotated	no hits & (original description: pep chromosome:Vradiata_ver6:2:18351934:18357249:1 gene:Vradi02g10680 transcript:Vradi02g10680.1 gene_biotype:protein_coding transcript_biotype:protein_coding)
Vradi0213s00020	10	AT4G31500	cytochrome P450, family 83, subfamily B, polypeptide 1	0.963766	-3.87429	0.389877	-4.37911	-3.38149	1.45657	1.3875	0.553879	0.00198779	0.810144	0.000244783	0.0349901	0.946028	0.911648	#N/A	50.1.13	.Enzyme classification.EC_1 oxidoreductases.EC_1.14 oxidoreductase acting on paired donor with incorporation or reduction of molecular oxygen	Cytochrome P450 83B1 OS=Arabidopsis thaliana (sp|o65782|c83b1_arath : 428.0) & .Enzyme classification.EC_1 oxidoreductases.EC_1.14 oxidoreductase acting on paired donor with incorporation or reduction of molecular oxygen(50.1.13 : 369.8) (original description: pep supercontig:Vradiata_ver6:scaffold_213:423728:426082:1 gene:Vradi0213s00020 transcript:Vradi0213s00020.1 gene_biotype:protein_coding t…
Vradi08g06870	11	AT5G24530	2-oxoglutarate (2OG) and Fe(II)-dependent oxygenase superfamily protein	-3.71951	-2.97277	-0.5209	-1.57578	0.325967	-0.420774	1.38084	2.13489e-06	0.000101126	0.521007	0.0258255	1	0.999894	0.358174	#N/A	50.1.13	.Enzyme classification.EC_1 oxidoreductases.EC_1.14 oxidoreductase acting on paired donor with incorporation or reduction of molecular oxygen	Protein DOWNY MILDEW RESISTANCE 6 OS=Arabidopsis thaliana (sp|q9flv0|dmr6_arath : 283.0) & .Enzyme classification.EC_1 oxidoreductases.EC_1.14 oxidoreductase acting on paired donor with incorporation or reduction of molecular oxygen(50.1.13 : 164.1) (original description: pep chromosome:Vradiata_ver6:8:17150500:17152444:-1 gene:Vradi08g06870 transcript:Vradi08g06870.1 gene_biotype:protein_coding …
Vradi11g07320	3	#N/A	#N/A	-0.180471	-0.302783	-0.642976	-0.0415096	1.98214	2.10445	1.38067	0.686364	0.528033	0.033682	0.932624	1.86491e-12	2.95878e-13	7.95013e-06	#N/A	35.2	not assigned.not annotated	no hits & (original description: pep chromosome:Vradiata_ver6:11:7458244:7465340:-1 gene:Vradi11g07320 transcript:Vradi11g07320.1 gene_biotype:protein_coding transcript_biotype:protein_coding)
Vradi03g00780	17	AT1G03170	Protein of unknown function (DUF3049)	-0.424307	-0.989145	2.33017	1.13944	0.186834	0.751673	1.37756	0.740963	0.416566	0.00139696	0.178399	1	0.999894	0.383964	#N/A	35.2	not assigned.not annotated	no hits & (original description: pep chromosome:Vradiata_ver6:3:1100983:1102698:-1 gene:Vradi03g00780 transcript:Vradi03g00780.1 gene_biotype:protein_coding transcript_biotype:protein_coding)
Vradi01g13560	3	AT4G23420	NAD(P)-binding Rossmann-fold superfamily protein	0.160319	0.056948	-0.349918	-0.721421	1.003	1.10637	1.3745	0.807385	0.953832	0.475369	0.130386	0.129407	0.0599742	0.00843436	#N/A	35.1	not assigned.annotated	(original description: pep chromosome:Vradiata_ver6:1:32958894:32963002:1 gene:Vradi01g13560 transcript:Vradi01g13560.1 gene_biotype:protein_coding transcript_biotype:protein_coding) & Short-chain dehydrogenase TIC 32, chloroplastic OS=Pisum sativum (sp|q6rvv4|tic32_pea : 206.0)
Vradi03g00930	3	#N/A	#N/A	-0.290399	0.0903567	-2.65671	-1.35358	2.67751	2.29675	1.37438	0.817432	0.96602	0.000921692	0.157928	0.006334	0.0390087	0.669167	#N/A	35.2	not assigned.not annotated	no hits & (original description: pep chromosome:Vradiata_ver6:3:1348242:1348546:1 gene:Vradi03g00930 transcript:Vradi03g00930.1 gene_biotype:protein_coding transcript_biotype:protein_coding)
Vradi09g08360	3	AT1G61720	NAD(P)-binding Rossmann-fold superfamily protein	0.30403	0.11765	-0.162393	-0.844785	0.681563	0.867943	1.36395	0.650809	0.902807	0.799506	0.0976868	0.96878	0.475532	0.0293037	#N/A	9.2.2.9.3	.Secondary metabolism.phenolics.flavonoid biosynthesis.anthocyanidins.anthocyanidin reductase	anthocyanidin reductase (original description: pep chromosome:Vradiata_ver6:9:14526068:14530217:1 gene:Vradi09g08360 transcript:Vradi09g08360.1 gene_biotype:protein_coding transcript_biotype:protein_coding)
Vradi04g06390	6	AT4G22990	Major Facilitator Superfamily with SPX (SYG1/Pho81/XPR1) domain-containing protein	-3.9681	-4.43956	-3.37619	-5.16854	-0.429887	0.0415683	1.36246	3.1788e-07	9.56057e-09	6.61973e-06	4.53073e-11	1	0.999894	0.534582	#N/A	24.2.2.2.3	.Solute transport.carrier-mediated transport.MFS superfamily.DHA-1 family.phosphate transporter (PHT5)	phosphate transporter (PHT5) (original description: pep chromosome:Vradiata_ver6:4:13739830:13746010:-1 gene:Vradi04g06390 transcript:Vradi04g06390.1 gene_biotype:protein_coding transcript_biotype:protein_coding)
Vradi08g15820	18	AT1G73080	PEP1 receptor 1	3.41811	2.71325	2.51337	1.1285	-0.041387	0.663468	1.34349	8.15857e-07	9.41634e-05	0.000211137	0.133805	1	0.999894	0.358174	#N/A	18.4.1.11	.Protein modification.phosphorylation.TKL protein kinase superfamily.protein kinase (LRR-XI)	protein kinase (LRR-XI) (original description: pep chromosome:Vradiata_ver6:8:36054004:36057778:1 gene:Vradi08g15820 transcript:Vradi08g15820.1 gene_biotype:protein_coding transcript_biotype:protein_coding)
Vradi08g00380	5	AT3G22990	ARM repeat superfamily protein	-0.335393	-1.09079	-0.439867	-1.45338	0.32437	1.07976	1.33788	0.629478	0.050797	0.436149	0.00289809	1	0.26697	0.0642352	#N/A	35.1	not assigned.annotated	(original description: pep chromosome:Vradiata_ver6:8:466633:469856:1 gene:Vradi08g00380 transcript:Vradi08g00380.1 gene_biotype:protein_coding transcript_biotype:protein_coding) & Armadillo repeat-containing protein LFR OS=Arabidopsis thaliana (sp|q9ls90|lfr_arath : 259.0)
Vradi06g08890	11	AT2G30090	Acyl-CoA N-acyltransferases (NAT) superfamily protein	-1.46424	-2.44799	-0.90812	-0.952024	1.29235	2.2761	1.33625	0.0398541	0.00109695	0.193888	0.205003	0.384462	0.0169027	0.339217	#N/A	35.1	not assigned.annotated	(original description: pep chromosome:Vradiata_ver6:6:17263762:17265193:-1 gene:Vradi06g08890 transcript:Vradi06g08890.1 gene_biotype:protein_coding transcript_biotype:protein_coding description:probable N-acetyltransferase HLS1-like [Source:UniProtKB/TrEMBL;Acc:A0A1S3UEF7]) & Probable N-acetyltransferase HLS1-like OS=Arabidopsis thaliana (sp|o64815|hls1l_arath : 338.0)
Vradi04g03240	22	AT5G22860	Serine carboxypeptidase S28 family protein	-0.381382	0.986485	-2.56977	-3.28346	0.621564	-0.746304	1.33525	0.708598	0.244959	0.000326295	1.77141e-05	1	0.994449	0.726242	#N/A	19.4.2.7	.Protein homeostasis.proteolysis.serine-type peptidase activities.S28-class serine carboxypeptidase	S28-class serine carboxypeptidase (original description: pep chromosome:Vradiata_ver6:4:6629591:6644151:1 gene:Vradi04g03240 transcript:Vradi04g03240.1 gene_biotype:protein_coding transcript_biotype:protein_coding)
Vradi05g20710	14	AT1G51940	protein kinase family protein / peptidoglycan-binding LysM domain-containing protein	-0.32903	0.757946	2.29509	2.21915	1.2517	0.164729	1.32764	0.801592	0.570777	0.00163206	0.00514901	0.943659	0.999894	0.436069	#N/A	18.4.1.21	.Protein modification.phosphorylation.TKL protein kinase superfamily.protein kinase (LysM)	protein kinase (LysM) (original description: pep chromosome:Vradiata_ver6:5:31800645:31807219:-1 gene:Vradi05g20710 transcript:Vradi05g20710.1 gene_biotype:protein_coding transcript_biotype:protein_coding)
Vradi0086s00440	11	AT4G28250	expansin B3	-1.92783	-3.25398	-0.517677	-1.76312	0.0819533	1.40811	1.3274	0.00634564	2.03464e-06	0.522873	0.00854084	1	0.382811	0.355283	#N/A	21.4.2.3	.Cell wall organisation.cell wall proteins.expansin activities.beta-class expansin	beta-class expansin (original description: pep supercontig:Vradiata_ver6:scaffold_86:560633:563605:-1 gene:Vradi0086s00440 transcript:Vradi0086s00440.1 gene_biotype:protein_coding transcript_biotype:protein_coding description:expansin-B3-like [Source:UniProtKB/TrEMBL;Acc:A0A1S3TD62])
Vradi04g02440	14	AT5G59990	CCT motif family protein	0.546114	1.07457	1.71929	1.59196	1.19227	0.66381	1.3196	0.549157	0.231491	0.00570789	0.0218564	0.699607	0.999894	0.254718	#N/A	35.2	not assigned.not annotated	no hits & (original description: pep chromosome:Vradiata_ver6:4:5405841:5407812:-1 gene:Vradi04g02440 transcript:Vradi04g02440.1 gene_biotype:protein_coding transcript_biotype:protein_coding description:zinc finger protein CONSTANS-like [Source:UniProtKB/TrEMBL;Acc:A0A1S3TUP4])
Vradi0383s00010	14	#N/A	#N/A	0.928033	1.44303	3.19714	3.0916	1.20844	0.69344	1.31398	0.332295	0.185579	5.88923e-07	2.21924e-05	1	0.999894	0.238491	#N/A	35.2	not assigned.not annotated	no hits & (original description: pep supercontig:Vradiata_ver6:scaffold_383:85585:86301:1 gene:Vradi0383s00010 transcript:Vradi0383s00010.1 gene_biotype:protein_coding transcript_biotype:protein_coding)
Vradi07g18610	3	AT4G40080	ENTH/ANTH/VHS superfamily protein	-0.0330149	-0.127967	-0.753332	-0.667484	1.39621	1.49117	1.31037	0.966149	0.882727	0.086705	0.163534	0.00515442	0.00235454	0.0153714	#N/A	35.1	not assigned.annotated	(original description: pep chromosome:Vradiata_ver6:7:40230575:40232698:-1 gene:Vradi07g18610 transcript:Vradi07g18610.1 gene_biotype:protein_coding transcript_biotype:protein_coding) & Putative clathrin assembly protein At4g40080 OS=Arabidopsis thaliana (sp|q8l936|cap16_arath : 238.0)
Vradi03g09370	22	AT1G26610	C2H2-like zinc finger protein	-0.618772	-0.104627	-1.41336	-2.2332	0.477785	-0.0363612	1.29763	0.212101	0.901369	0.000501554	7.42711e-08	1	0.999894	0.0462037	#N/A	35.2	not assigned.not annotated	no hits & (original description: pep chromosome:Vradiata_ver6:3:11419572:11421173:-1 gene:Vradi03g09370 transcript:Vradi03g09370.1 gene_biotype:protein_coding transcript_biotype:protein_coding)
Vradi06g09090	11	AT5G11580	Regulator of chromosome condensation (RCC1) family protein	-0.600159	-3.33529	0.617713	-2.92756	-2.25092	0.484212	1.29436	0.684625	0.00167849	0.615703	0.00352893	0.214411	0.999894	0.826601	#N/A	35.1	not assigned.annotated	(original description: pep chromosome:Vradiata_ver6:6:18170004:18172344:1 gene:Vradi06g09090 transcript:Vradi06g09090.1 gene_biotype:protein_coding transcript_biotype:protein_coding) & Ultraviolet-B receptor UVR8 OS=Arabidopsis thaliana (sp|q9fn03|uvr8_arath : 107.0)
Vradi02g09860	2	AT3G15500	NAC domain containing protein 3	1.80666	-1.97861	2.6306	-1.10062	-2.43691	1.34837	1.29431	0.233419	0.202619	0.0436256	0.455798	0.458995	0.999894	0.945355	#N/A	15.5.17	.RNA biosynthesis.transcriptional regulation.transcription factor (NAC)	transcription factor (NAC) (original description: pep chromosome:Vradiata_ver6:2:15977829:15979187:-1 gene:Vradi02g09860 transcript:Vradi02g09860.1 gene_biotype:protein_coding transcript_biotype:protein_coding description:NAC domain-containing protein 72-like [Source:UniProtKB/TrEMBL;Acc:A0A1S3TC40])
Vradi07g19650	17	AT1G29520	AWPM-19-like family protein	-1.71702	-0.38828	0.93048	1.05682	1.40673	0.0779976	1.28039	0.000958873	0.656674	0.0639785	0.0430877	0.0408501	0.999894	0.0649166	#N/A	35.2	not assigned.not annotated	no hits & (original description: pep chromosome:Vradiata_ver6:7:41775053:41775766:1 gene:Vradi07g19650 transcript:Vradi07g19650.1 gene_biotype:protein_coding transcript_biotype:protein_coding)
Vradi11g05970	26	AT5G66390	Peroxidase superfamily protein	-1.94025	-1.0863	0.25874	0.336886	1.35243	0.498478	1.27429	4.66565e-07	0.0107822	0.605905	0.495367	0.00378191	0.94638	0.00831033	#N/A	21.6.2.3	.Cell wall organisation.lignin.monolignol conjugation and polymerization.lignin peroxidase	lignin peroxidase (original description: pep chromosome:Vradiata_ver6:11:5878751:5881192:1 gene:Vradi11g05970 transcript:Vradi11g05970.1 gene_biotype:protein_coding transcript_biotype:protein_coding description:Peroxidase [Source:UniProtKB/TrEMBL;Acc:A0A1S3VNK8])
Vradi08g20160	11	AT3G19550	#N/A	-2.17537	-2.69042	-0.279555	0.26708	1.81819	2.33324	1.27156	0.08543	0.0382665	0.856959	0.865049	0.754034	0.382811	0.905005	#N/A	35.2	not assigned.not annotated	no hits & (original description: pep chromosome:Vradiata_ver6:8:42259974:42260451:1 gene:Vradi08g20160 transcript:Vradi08g20160.1 gene_biotype:protein_coding transcript_biotype:protein_coding)
Vradi10g07910	2	AT1G11925	Stigma-specific Stig1 family protein	4.57563	2.37219	5.65904	2.83632	-1.55621	0.647241	1.26651	0.0082304	0.210304	0.000777203	0.0805461	1	0.999894	1	#N/A	11.10.2.2.1	.Phytohormone action.signalling peptides.CRP (cysteine-rich-peptide) category.STIG1-peptide activity.STIG1/GRI-precursor polypeptide	STIG1/GRI precursor polypeptide (original description: pep chromosome:Vradiata_ver6:10:15290096:15294342:1 gene:Vradi10g07910 transcript:Vradi10g07910.1 gene_biotype:protein_coding transcript_biotype:protein_coding)
Vradi08g10950	13	#N/A	#N/A	-1.64633	-1.38782	-3.45897	-4.40671	0.317752	0.0592425	1.26549	0.0334268	0.0946276	5.31955e-06	4.88144e-08	1	0.999894	0.874182	#N/A	35.2	not assigned.not annotated	no hits & (original description: pep chromosome:Vradiata_ver6:8:29239750:29239989:1 gene:Vradi08g10950 transcript:Vradi08g10950.1 gene_biotype:protein_coding transcript_biotype:protein_coding)
Vradi0048s00480	24	AT2G31160	Protein of unknown function (DUF640)	-1.53649	-2.14364	-1.31711	-2.3307	0.247861	0.855014	1.26145	0.00118155	2.71521e-06	0.00421676	1.60983e-07	1	0.569138	0.0684207	#N/A	35.1	not assigned.annotated	(original description: pep supercontig:Vradiata_ver6:scaffold_48:667254:676192:1 gene:Vradi0048s00480 transcript:Vradi0048s00480.1 gene_biotype:protein_coding transcript_biotype:protein_coding) & Protein LIGHT-DEPENDENT SHORT HYPOCOTYLS 6 OS=Arabidopsis thaliana (sp|q9lmk2|lsh6_arath : 234.0)
Vradi01g14600	10	AT3G48320	cytochrome P450, family 71, subfamily A, polypeptide 21	0.228449	-4.89246	3.2308	-3.93768	-5.90859	-0.787681	1.25988	0.946995	0.00713305	0.0719752	0.0170396	0.00791633	0.999894	1	#N/A	50.1.13	.Enzyme classification.EC_1 oxidoreductases.EC_1.14 oxidoreductase acting on paired donor with incorporation or reduction of molecular oxygen	Psoralen synthase OS=Ammi majus (sp|q6qni4|c71aj_ammmj : 368.0) & .Enzyme classification.EC_1 oxidoreductases.EC_1.14 oxidoreductase acting on paired donor with incorporation or reduction of molecular oxygen(50.1.13 : 309.9) (original description: pep chromosome:Vradiata_ver6:1:36012022:36014034:1 gene:Vradi01g14600 transcript:Vradi01g14600.1 gene_biotype:protein_coding transcript_biotype:protein…
Vradi03g00480	18	AT5G13320	Auxin-responsive GH3 family protein	1.52919	1.47461	1.59016	1.86498	1.53265	1.58723	1.25783	0.000458454	0.00160012	0.000148709	1.37023e-05	0.00462678	0.00143092	0.0268537	#N/A	35.1	not assigned.annotated	(original description: pep chromosome:Vradiata_ver6:3:782103:785045:-1 gene:Vradi03g00480 transcript:Vradi03g00480.1 gene_biotype:protein_coding transcript_biotype:protein_coding description:probable indole-3-acetic acid-amido synthetase GH3.6 [Source:UniProtKB/TrEMBL;Acc:A0A1S3TMY1]) & Probable indole-3-acetic acid-amido synthetase GH3.6 OS=Oryza sativa subsp. japonica (sp|q60ey1|gh36_orysj : 36…
Vradi04g04440	11	AT5G40380	cysteine-rich RLK (RECEPTOR-like protein kinase) 42	-2.01431	-3.56248	0.00347506	-0.709025	0.544558	2.09273	1.25706	0.00218113	1.94371e-06	0.996939	0.314763	1	0.15193	0.28864	#N/A	18.4.1.17	.Protein modification.phosphorylation.TKL protein kinase superfamily.protein kinase (DUF26)	protein kinase (DUF26) (original description: pep chromosome:Vradiata_ver6:4:9852703:9855898:1 gene:Vradi04g04440 transcript:Vradi04g04440.1 gene_biotype:protein_coding transcript_biotype:protein_coding)
Vradi04g08410	3	AT5G61330	rRNA processing protein-related	0.500999	0.557924	-0.0389572	-0.0780925	1.21169	1.15476	1.25082	0.193362	0.159036	0.936753	0.870226	0.000626039	0.00154851	0.000338544	#N/A	35.2	not assigned.not annotated	no hits & (original description: pep chromosome:Vradiata_ver6:4:16845396:16851473:1 gene:Vradi04g08410 transcript:Vradi04g08410.1 gene_biotype:protein_coding transcript_biotype:protein_coding)
Vradi0604s00010	3	AT4G12400	stress-inducible protein, putative	-0.484554	-0.543551	0.163979	0.0768387	1.16083	1.21983	1.24797	0.181299	0.134324	0.67592	0.861535	0.000386677	0.000182065	8.10765e-05	#N/A	35.1	not assigned.annotated	(original description: pep supercontig:Vradiata_ver6:scaffold_604:1811:5589:1 gene:Vradi0604s00010 transcript:Vradi0604s00010.1 gene_biotype:protein_coding transcript_biotype:protein_coding) & Hsp70-Hsp90 organizing protein 3 OS=Arabidopsis thaliana (sp|q9sth1|hsop3_arath : 444.0)
Vradi11g03950	2	AT2G22880	VQ motif-containing protein	1.43353	0.371789	3.0548	2.29134	0.478399	1.54014	1.24186	0.244011	0.850775	0.00287493	0.0284862	1	0.766106	0.853681	#N/A	35.2	not assigned.not annotated	no hits & (original description: pep chromosome:Vradiata_ver6:11:3742435:3742878:-1 gene:Vradi11g03950 transcript:Vradi11g03950.1 gene_biotype:protein_coding transcript_biotype:protein_coding description:VQ motif-containing protein 29-like [Source:UniProtKB/TrEMBL;Acc:A0A1S3VQ30])
Vradi01g14360	26	AT3G48970	Heavy metal transport/detoxification superfamily protein	-1.5929	-1.45675	0.140412	0.04352	1.13832	1.00217	1.23521	0.00359563	0.0161357	0.846701	0.958572	0.247999	0.604024	0.143077	#N/A	35.1	not assigned.annotated	(original description: pep chromosome:Vradiata_ver6:1:35434420:35435675:1 gene:Vradi01g14360 transcript:Vradi01g14360.1 gene_biotype:protein_coding transcript_biotype:protein_coding) & Heavy metal-associated isoprenylated plant protein 31 OS=Arabidopsis thaliana (sp|q84k70|hip31_arath : 171.0)
Vradi08g14620	9	AT1G03220	Eukaryotic aspartyl protease family protein	6.47616	3.50172	7.36236	4.50317	-1.62455	1.3499	1.23464	4.73128e-07	0.00429723	1.70636e-08	0.000118707	1	0.951451	0.926813	#N/A	19.4.3.1	.Protein homeostasis.proteolysis.aspartic-type peptidase activities.A1-class protease (Pepsin)	pepsin-type protease (original description: pep chromosome:Vradiata_ver6:8:34606975:34608291:1 gene:Vradi08g14620 transcript:Vradi08g14620.1 gene_biotype:protein_coding transcript_biotype:protein_coding description:basic 7S globulin-like [Source:UniProtKB/TrEMBL;Acc:A0A1S3V1V5])
Vradi05g12510	2	AT3G16150	ASPARAGINASE B1, ASPGB1	1.49411	-0.290711	3.38794	0.826293	-1.32919	0.455629	1.23246	0.311053	0.901895	0.00585032	0.573469	1	0.999894	0.945355	#N/A	4.1.2.1.2	.Amino acid metabolism.biosynthesis.aspartate family.asparagine.L-asparaginase	L-asparaginase (original description: pep chromosome:Vradiata_ver6:5:21492091:21494024:-1 gene:Vradi05g12510 transcript:Vradi05g12510.1 gene_biotype:protein_coding transcript_biotype:protein_coding)
Vradi0048s00090	2	AT4G20840	FAD-binding Berberine family protein	2.45953	0.488878	1.73555	0.461525	-0.0432065	1.92744	1.23082	1.27996e-06	0.534195	0.000632927	0.470575	1	0.00100156	0.144474	#N/A	50.1.1	.Enzyme classification.EC_1 oxidoreductases.EC_1.1 oxidoreductase acting on CH-OH group of donor	Berberine bridge enzyme-like 21 OS=Arabidopsis thaliana (sp|q9svg3|bbe21_arath : 609.0) & .Enzyme classification.EC_1 oxidoreductases.EC_1.1 oxidoreductase acting on CH-OH group of donor(50.1.1 : 478.1) (original description: pep supercontig:Vradiata_ver6:scaffold_48:1291032:1292624:1 gene:Vradi0048s00090 transcript:Vradi0048s00090.1 gene_biotype:protein_coding transcript_biotype:protein_coding d…
Vradi07g01680	26	AT5G55050	GDSL-like Lipase/Acylhydrolase superfamily protein	-2.25651	-2.1784	1.35255	0.571319	0.444029	0.365919	1.22526	0.00193797	0.00335579	0.0524468	0.492899	1	0.999894	0.4676	#N/A	35.1	not assigned.annotated	(original description: pep chromosome:Vradiata_ver6:7:2821523:2823634:-1 gene:Vradi07g01680 transcript:Vradi07g01680.1 gene_biotype:protein_coding transcript_biotype:protein_coding) & GDSL esterase/lipase At5g55050 OS=Arabidopsis thaliana (sp|q9fia1|gdl87_arath : 204.0)
Vradi07g04090	16	AT2G09990	Ribosomal protein S5 domain 2-like superfamily protein	0.464977	0.0972105	0.437594	-0.613135	0.168761	0.536528	1.21949	0.181299	0.868624	0.165062	0.0453676	1	0.501048	6.64703e-05	#N/A	17.1.3.1.18	.Protein biosynthesis.ribosome biogenesis.small ribosomal subunit (SSU).SSU proteome.component RPS16	component RPS16 of SSU proteome (original description: pep chromosome:Vradiata_ver6:7:7407227:7407667:1 gene:Vradi07g04090 transcript:Vradi07g04090.1 gene_biotype:protein_coding transcript_biotype:protein_coding description:40S ribosomal protein S16-like [Source:UniProtKB/TrEMBL;Acc:A0A1S3UP28])
Vradi05g19980	17	AT1G15460	HCO3- transporter family	-0.729288	-0.878049	1.80158	1.02949	0.445516	0.594277	1.2176	0.553464	0.516364	0.0276309	0.273573	1	0.999894	0.671876	#N/A	24.2.3.6	.Solute transport.carrier-mediated transport.APC superfamily.borate transporter (BOR)	borate transporter (BOR) (original description: pep chromosome:Vradiata_ver6:5:31118119:31121680:-1 gene:Vradi05g19980 transcript:Vradi05g19980.1 gene_biotype:protein_coding transcript_biotype:protein_coding)
Vradi0083s01210	3	AT5G18430	GDSL-like Lipase/Acylhydrolase superfamily protein	0.683308	-0.072275	-1.74203	-1.84405	1.1127	1.86828	1.21472	0.552881	0.973639	0.0494724	0.0491431	1	0.229164	0.824847	#N/A	21.9.5.2	.Cell wall organisation.cutin and suberin.cutin polyester biosynthesis.cutin synthase (CD)	cutin synthase (CD) (original description: pep supercontig:Vradiata_ver6:scaffold_83:971349:1006176:-1 gene:Vradi0083s01210 transcript:Vradi0083s01210.1 gene_biotype:protein_coding transcript_biotype:protein_coding)
Vradi05g06460	11	AT1G15960	NRAMP metal ion transporter 6	-2.50045	-1.99331	-0.145916	0.307956	1.66838	1.16123	1.2145	0.00109323	0.0126039	0.892957	0.754808	0.214411	0.736667	0.606576	#N/A	24.2.3.10	.Solute transport.carrier-mediated transport.APC superfamily.metal cation transporter (NRAMP)	metal cation transporter (NRAMP) (original description: pep chromosome:Vradiata_ver6:5:13016820:13021708:1 gene:Vradi05g06460 transcript:Vradi05g06460.1 gene_biotype:protein_coding transcript_biotype:protein_coding)
Vradi0330s00060	11	AT3G16030	lectin protein kinase family protein	-3.2024	-2.53009	-1.02642	-1.90598	0.330666	-0.341648	1.21023	0.000157655	0.00277898	0.192908	0.0131793	1	0.999894	0.693908	#N/A	18.4.1.24.1	.Protein modification.phosphorylation.TKL protein kinase superfamily.G-Lectin protein kinase families.protein kinase (SD-1)	protein kinase (SD-1) (original description: pep supercontig:Vradiata_ver6:scaffold_330:77728:81715:-1 gene:Vradi0330s00060 transcript:Vradi0330s00060.1 gene_biotype:protein_coding transcript_biotype:protein_coding)
Vradi0273s00120	2	AT5G17820	Peroxidase superfamily protein	2.51886	0.214483	3.41303	0.630322	-1.57431	0.73007	1.20839	0.0250127	0.915099	0.000619705	0.597467	0.974957	0.999894	0.802045	#N/A	35.1	not assigned.annotated	(original description: pep supercontig:Vradiata_ver6:scaffold_273:3235:4311:-1 gene:Vradi0273s00120 transcript:Vradi0273s00120.1 gene_biotype:protein_coding transcript_biotype:protein_coding description:Peroxidase [Source:UniProtKB/TrEMBL;Acc:A0A1S3V4R8]) & Peroxidase 5 OS=Vitis vinifera (sp|a7qeu4|per5_vitvi : 338.0)
Vradi06g15610	5	AT1G47510	inositol polyphosphate 5-phosphatase 11	0.184769	-2.46199	0.74039	-1.80932	-1.3436	1.30316	1.20611	0.908753	0.0116407	0.484318	0.0474714	0.884346	0.861872	0.801739	#N/A	35.1	not assigned.annotated	(original description: pep chromosome:Vradiata_ver6:6:35760721:35765195:1 gene:Vradi06g15610 transcript:Vradi06g15610.1 gene_biotype:protein_coding transcript_biotype:protein_coding) & Type IV inositol polyphosphate 5-phosphatase 11 OS=Arabidopsis thaliana (sp|q5eaf2|ip5pb_arath : 90.9)
Vradi06g11810	5	AT5G57850	D-aminoacid aminotransferase-like PLP-dependent enzymes superfamily protein	-0.713696	-0.925728	0.395605	-0.390608	0.419052	0.631083	1.20527	0.0478943	0.00773087	0.275868	0.301929	1	0.475532	0.000718377	#N/A	7.5.1.2	.Coenzyme metabolism.tetrahydrofolate biosynthesis.p-aminobenzoate biosynthesis.aminodeoxychorismate lyase	aminodeoxychorismate lyase (original description: pep chromosome:Vradiata_ver6:6:28389746:28394264:1 gene:Vradi06g11810 transcript:Vradi06g11810.1 gene_biotype:protein_coding transcript_biotype:protein_coding)
Vradi01g07880	16	AT5G38710	Methylenetetrahydrofolate reductase family protein	0.781798	-1.59402	2.33542	0.188276	-0.943977	1.43185	1.20316	0.534655	0.147941	0.0114148	0.884529	1	0.73238	0.813553	#N/A	4.2.3.1	.Amino acid metabolism.degradation.proline.proline dehydrogenase	proline dehydrogenase (original description: pep chromosome:Vradiata_ver6:1:12746440:12749707:-1 gene:Vradi01g07880 transcript:Vradi01g07880.1 gene_biotype:protein_coding transcript_biotype:protein_coding description:Proline dehydrogenase [Source:UniProtKB/TrEMBL;Acc:A0A1S3ULG3])
Vradi02g10060	11	#N/A	#N/A	-1.18676	-3.1532	-0.827761	-2.02493	0.0024085	1.96884	1.19958	0.22239	0.000247109	0.368212	0.0133648	1	0.18979	0.721441	#N/A	11.10.1.10.1	.Phytohormone action.signalling peptides.NCRP (non-cysteine-rich-peptide) category.CLE-peptide activity.CLE-precursor protein	CLE precursor polypeptide (original description: pep chromosome:Vradiata_ver6:2:16585027:16585269:1 gene:Vradi02g10060 transcript:Vradi02g10060.1 gene_biotype:protein_coding transcript_biotype:protein_coding description:uncharacterized protein LOC106756006 [Source:UniProtKB/TrEMBL;Acc:A0A1S3TIZ7])
Vradi10g08750	13	AT5G18860	inosine-uridine preferring nucleoside hydrolase family protein	-1.86096	-2.41965	-1.78159	-3.06966	-0.0895004	0.469191	1.19857	4.57183e-05	6.11428e-08	6.02108e-05	6.24702e-12	1	0.999894	0.144042	#N/A	6.1.4.4	.Nucleotide metabolism.purines.catabolism.nucleoside hydrolase (NSH3)	nucleoside hydrolase (original description: pep chromosome:Vradiata_ver6:10:16304599:16310258:-1 gene:Vradi10g08750 transcript:Vradi10g08750.1 gene_biotype:protein_coding transcript_biotype:protein_coding)
Vradi0307s00050	3	AT2G40190	UDP-Glycosyltransferase superfamily protein	0.206104	-0.129829	0.0934453	-0.126362	0.975781	1.31171	1.19559	0.535444	0.76789	0.772888	0.696569	8.79409e-05	1.29563e-08	2.85002e-07	#N/A	18.1.1.4.5	.Protein modification.glycosylation.N-linked glycosylation.dolichol-phosphate-linked oligosaccharide precursor assembly.alpha-1,2-mannosyltransferase (ALG11)	alpha-1,2-mannosyltransferase (ALG11) (original description: pep supercontig:Vradiata_ver6:scaffold_307:38230:43330:1 gene:Vradi0307s00050 transcript:Vradi0307s00050.1 gene_biotype:protein_coding transcript_biotype:protein_coding)
Vradi01g04470	11	#N/A	#N/A	-1.20629	-3.65568	0.46387	-3.38471	-2.65764	-0.208251	1.19094	0.378204	0.00120439	0.734034	0.0014929	0.112244	0.999894	0.913857	#N/A	35.2	not assigned.not annotated	no hits & (original description: pep chromosome:Vradiata_ver6:1:6887910:6888830:1 gene:Vradi01g04470 transcript:Vradi01g04470.1 gene_biotype:protein_coding transcript_biotype:protein_coding)
Vradi0161s00170	26	AT4G18760	receptor like protein 51	-1.52127	-0.590441	0.112863	-0.664926	0.410235	-0.52059	1.18802	0.0312294	0.538348	0.902532	0.374009	1	0.999894	0.419763	#N/A	35.1	not assigned.annotated	(original description: pep supercontig:Vradiata_ver6:scaffold_161:399807:401211:1 gene:Vradi0161s00170 transcript:Vradi0161s00170.1 gene_biotype:protein_coding transcript_biotype:protein_coding) & Receptor-like protein 51 OS=Arabidopsis thaliana (sp|q9sn38|rlp51_arath : 224.0)
Vradi07g16260	16	AT5G62020	heat shock transcription factor B2A	1.87368	0.612817	1.85536	0.422592	-0.246035	1.01482	1.18673	0.0166289	0.58932	0.0117177	0.656656	1	0.855172	0.613236	#N/A	15.5.13	.RNA biosynthesis.transcriptional regulation.transcription factor (HSF)	transcription factor (HSF) (original description: pep chromosome:Vradiata_ver6:7:37304585:37306675:-1 gene:Vradi07g16260 transcript:Vradi07g16260.1 gene_biotype:protein_coding transcript_biotype:protein_coding)
Vradi0421s00130	13	AT1G24430	HXXXD-type acyl-transferase family protein	-1.10534	-0.0476009	-2.93219	-2.70224	1.41644	0.358705	1.18649	0.120797	0.977274	1.0401e-05	0.000452472	0.184836	0.999894	0.853681	#N/A	50.2.3	.Enzyme classification.EC_2 transferases.EC_2.3 acyltransferase	no description available(sp|a0a2p1giw7|sat_catro : 284.0) & .Enzyme classification.EC_2 transferases.EC_2.3 acyltransferase(50.2.3 : 69.2) (original description: pep supercontig:Vradiata_ver6:scaffold_421:71966:73261:-1 gene:Vradi0421s00130 transcript:Vradi0421s00130.1 gene_biotype:protein_coding transcript_biotype:protein_coding description:vinorine synthase-like [Source:UniProtKB/TrEMBL;Acc:A0A…
Vradi05g17010	15	AT3G07970	Pectin lyase-like superfamily protein	3.96885	2.76397	4.94691	3.06964	-0.691871	0.51301	1.1854	0.0107496	0.0883064	0.000834206	0.033044	1	0.999894	0.991561	#N/A	21.3.5.1.1	.Cell wall organisation.pectin.modification and degradation.polygalacturonase activities.polygalacturonase (QRT2)	polygalacturonase (QRT2) (original description: pep chromosome:Vradiata_ver6:5:25989073:25992143:1 gene:Vradi05g17010 transcript:Vradi05g17010.1 gene_biotype:protein_coding transcript_biotype:protein_coding)
Vradi05g08660	26	AT2G25790	Leucine-rich receptor-like protein kinase family protein	-0.496258	-0.302504	0.066392	-0.370272	0.741963	0.548208	1.17863	0.285335	0.609634	0.905552	0.406461	0.401982	0.816186	0.00910702	#N/A	18.4.1.11	.Protein modification.phosphorylation.TKL protein kinase superfamily.protein kinase (LRR-XI)	protein kinase (LRR-XI) (original description: pep chromosome:Vradiata_ver6:5:16585823:16589761:1 gene:Vradi05g08660 transcript:Vradi05g08660.1 gene_biotype:protein_coding transcript_biotype:protein_coding description:probably inactive leucine-rich repeat receptor-like protein kinase At2g25790 isoform X1 [Source:UniProtKB/TrEMBL;Acc:A0A1S3U6Q6])
Vradi0153s00190	3	AT5G58430	exocyst subunit exo70 family protein B1	-0.115717	1.42581	-0.55131	1.71049	3.43893	1.8974	1.17713	0.932685	0.268664	0.55818	0.0975625	0.000512432	0.180713	0.736685	#N/A	22.6.3.1	.Vesicle trafficking.target membrane tethering.Exocyst complex.component EXO70	component EXO70 of Exocyst complex (original description: pep supercontig:Vradiata_ver6:scaffold_153:491916:498905:1 gene:Vradi0153s00190 transcript:Vradi0153s00190.1 gene_biotype:protein_coding transcript_biotype:protein_coding)
Vradi01g11140	5	#N/A	#N/A	-0.649432	-3.09085	0.560027	-1.60603	-0.99553	1.44588	1.17053	0.630423	0.00212105	0.626471	0.102413	1	0.801645	0.846127	#N/A	35.2	not assigned.not annotated	no hits & (original description: pep chromosome:Vradiata_ver6:1:21586834:21587946:1 gene:Vradi01g11140 transcript:Vradi01g11140.1 gene_biotype:protein_coding transcript_biotype:protein_coding description:uncharacterized protein LOC106759226 [Source:UniProtKB/TrEMBL;Acc:A0A1S3TVH8])
Vradi07g25530	10	#N/A	#N/A	1.26549	0.33103	-0.813737	-3.17588	-1.19413	-0.259664	1.16802	0.344381	0.870161	0.544741	0.00470828	1	0.999894	0.964719	#N/A	35.2	not assigned.not annotated	no hits & (original description: pep chromosome:Vradiata_ver6:7:48953001:48954172:-1 gene:Vradi07g25530 transcript:Vradi07g25530.1 gene_biotype:protein_coding transcript_biotype:protein_coding)
Vradi02g07340	18	AT1G08440	Aluminium activated malate transporter family protein	1.99736	3.18681	2.73977	3.50083	1.92683	0.737374	1.16577	0.0565389	0.00354112	0.00332446	0.000532063	0.630086	0.999894	0.825365	#N/A	24.3.11	.Solute transport.channels.anion channel (QUAC/ALMT)	anion channel (QUAC/ALMT) (original description: pep chromosome:Vradiata_ver6:2:8826252:8828678:1 gene:Vradi02g07340 transcript:Vradi02g07340.1 gene_biotype:protein_coding transcript_biotype:protein_coding)
Vradi05g20910	2	AT1G55180	phospholipase D alpha 4	0.0954437	-0.387565	3.58907	1.50806	-0.915965	-0.432957	1.16505	0.940857	0.727382	2.58979e-09	0.0132355	1	0.999894	0.335491	#N/A	5.7.2.4.4	.Lipid metabolism.lipid degradation.phospholipase activities.phospholipase D activities.phospholipase D (PLD-epsilon)	phospholipase D (PLD-epsilon) (original description: pep chromosome:Vradiata_ver6:5:32095100:32098230:1 gene:Vradi05g20910 transcript:Vradi05g20910.1 gene_biotype:protein_coding transcript_biotype:protein_coding description:Phospholipase D [Source:UniProtKB/TrEMBL;Acc:A0A1S3U1E7])
Vradi08g21770	17	AT1G55230	Family of unknown function (DUF716)	-1.55595	0.0610855	2.33826	1.46033	0.283396	-1.33364	1.16133	0.0212059	0.966906	7.73734e-06	0.00830286	1	0.307038	0.228918	#N/A	35.2	not assigned.not annotated	no hits & (original description: pep chromosome:Vradiata_ver6:8:43990208:43991143:1 gene:Vradi08g21770 transcript:Vradi08g21770.1 gene_biotype:protein_coding transcript_biotype:protein_coding description:transmembrane protein 45B-like [Source:UniProtKB/TrEMBL;Acc:A0A1S3V637])
Vradi07g02840	11	AT5G12080	mechanosensitive channel of small conductance-like 10	-2.96199	-2.51661	-0.0290819	-1.1819	0.00695653	-0.438428	1.15978	0.00371903	0.0118539	0.982147	0.223033	1	0.999894	0.813553	#N/A	24.3.5	.Solute transport.channels.mechanosensitive ion channel (MSL)	mechanosensitive ion channel (MSL) (original description: pep chromosome:Vradiata_ver6:7:4896436:4901721:-1 gene:Vradi07g02840 transcript:Vradi07g02840.1 gene_biotype:protein_coding transcript_biotype:protein_coding)
Vradi03g04000	13	AT5G02070	Protein kinase family protein	-1.83439	-1.20154	-1.84293	-2.98417	0.0172476	-0.615599	1.15849	0.000433322	0.0303455	0.000241645	3.38309e-09	1	0.980097	0.327361	#N/A	18.4.1.25	.Protein modification.phosphorylation.TKL protein kinase superfamily.protein kinase (WAK/WAKL)	protein kinase (WAK/WAKL) (original description: pep chromosome:Vradiata_ver6:3:5497245:5499032:-1 gene:Vradi03g04000 transcript:Vradi03g04000.1 gene_biotype:protein_coding transcript_biotype:protein_coding)
Vradi06g03890	3	AT1G04970	lipid-binding serum glycoprotein family protein	-0.311426	0.0396178	-0.202029	-0.259865	1.09507	0.74403	1.15291	0.448886	0.9579	0.597855	0.5064	0.00151042	0.141281	0.000670734	#N/A	35.1	not assigned.annotated	(original description: pep chromosome:Vradiata_ver6:6:4399967:4405184:-1 gene:Vradi06g03890 transcript:Vradi06g03890.1 gene_biotype:protein_coding transcript_biotype:protein_coding) & Putative BPI/LBP family protein At1g04970 OS=Arabidopsis thaliana (sp|q9mau5|y1049_arath : 541.0)
Vradi02g01070	5	AT5G13800	pheophytinase	-0.216956	-0.927576	-0.411864	-0.963137	0.596362	1.30698	1.14764	0.629135	0.00482521	0.224423	0.00157218	0.443572	0.000106128	0.00103166	#N/A	7.12.6.7.4	.Coenzyme metabolism.tetrapyrrol biosynthesis.chlorophyll metabolism.chlorophyll breakdown.pheophytin pheophorbide hydrolase (PPH)	pheophytin pheophorbide hydrolase (PPH) (original description: pep chromosome:Vradiata_ver6:2:959884:962819:-1 gene:Vradi02g01070 transcript:Vradi02g01070.1 gene_biotype:protein_coding transcript_biotype:protein_coding)
Vradi09g03600	16	AT1G30240	#N/A	0.215036	-0.0910181	0.542588	-0.023489	0.580575	0.886629	1.14665	0.598855	0.8752	0.0628758	0.959186	0.356422	0.012345	0.000114384	#N/A	35.2	not assigned.not annotated	no hits & (original description: pep chromosome:Vradiata_ver6:9:4689910:4703985:1 gene:Vradi09g03600 transcript:Vradi09g03600.1 gene_biotype:protein_coding transcript_biotype:protein_coding)
Vradi0262s00050	13	AT2G26975	Ctr copper transporter family	-1.79538	-1.79024	-3.57192	-4.11659	0.594079	0.588936	1.13875	0.0899201	0.121328	0.000625837	0.000255787	1	0.999894	1	#N/A	24.3.12	.Solute transport.channels.copper cation channel (COPT)	copper cation channel (COPT) (original description: pep supercontig:Vradiata_ver6:scaffold_262:216483:216974:-1 gene:Vradi0262s00050 transcript:Vradi0262s00050.1 gene_biotype:protein_coding transcript_biotype:protein_coding)
Vradi0246s00050	4	AT5G17230	PHYTOENE SYNTHASE	-3.57617	1.91091	5.75801	6.45757	1.83275	-3.65433	1.13319	0.172875	0.459592	4.4058e-05	2.6844e-05	1	0.663269	0.973692	#N/A	9.1.6.1.1	.Secondary metabolism.terpenoids.carotenoid biosynthesis.carotenes.phytoene synthase (PSY)	phytoene synthase (PSY) (original description: pep supercontig:Vradiata_ver6:scaffold_246:120684:123023:1 gene:Vradi0246s00050 transcript:Vradi0246s00050.1 gene_biotype:protein_coding transcript_biotype:protein_coding description:phytoene synthase 2, chloroplastic-like [Source:UniProtKB/TrEMBL;Acc:A0A1S3VTQ2])
Vradi09g00400	3	AT1G73050	Glucose-methanol-choline (GMC) oxidoreductase family protein	-0.309037	-0.442266	-1.85821	-1.59987	1.38667	1.5199	1.12833	0.574026	0.448016	7.27864e-07	5.77648e-05	0.00178577	0.000611942	0.0696376	#N/A	35.1	not assigned.annotated	(original description: pep chromosome:Vradiata_ver6:9:332728:334669:-1 gene:Vradi09g00400 transcript:Vradi09g00400.1 gene_biotype:protein_coding transcript_biotype:protein_coding) & (R)-mandelonitrile lyase-like OS=Arabidopsis thaliana (sp|q9ssm2|mdll_arath : 650.0)
Vradi05g15250	3	AT4G34760	SAUR-like auxin-responsive protein family	0.545381	0.886312	0.543845	0.994833	1.57849	1.23756	1.12751	0.159199	0.0156953	0.118065	0.00273505	2.89314e-06	0.000757039	0.00286496	#N/A	35.1	not assigned.annotated	(original description: pep chromosome:Vradiata_ver6:5:24178568:24182765:-1 gene:Vradi05g15250 transcript:Vradi05g15250.1 gene_biotype:protein_coding transcript_biotype:protein_coding) & Auxin-responsive protein SAUR50 OS=Arabidopsis thaliana (sp|o65695|sau50_arath : 162.0)
Vradi07g27210	13	AT4G21780	#N/A	-1.6522	-2.30396	-2.79638	-3.75826	0.165491	0.817245	1.12738	0.0174749	0.000597752	1.65871e-05	1.35405e-08	1	0.951451	0.67148	#N/A	35.2	not assigned.not annotated	no hits & (original description: pep chromosome:Vradiata_ver6:7:50538536:50538841:-1 gene:Vradi07g27210 transcript:Vradi07g27210.1 gene_biotype:protein_coding transcript_biotype:protein_coding description:uncharacterized protein LOC106766576 [Source:UniProtKB/TrEMBL;Acc:A0A1S3ULA5])
Vradi06g15670	24	AT2G23790	Protein of unknown function (DUF607)	-1.77873	-1.57741	-0.825338	-1.46207	0.484547	0.283228	1.12127	0.000628612	0.00427467	0.114052	0.00407359	1	0.999894	0.281954	#N/A	24.3.15.1	.Solute transport.channels.MCU calcium uniporter complex.channel component MCU	channel component MCU of MCU calcium uniporter complex (original description: pep chromosome:Vradiata_ver6:6:35850837:35853631:-1 gene:Vradi06g15670 transcript:Vradi06g15670.1 gene_biotype:protein_coding transcript_biotype:protein_coding description:calcium uniporter protein 4, mitochondrial [Source:UniProtKB/TrEMBL;Acc:A0A1S3UDV0])
Vradi08g11020	18	AT1G02460	Pectin lyase-like superfamily protein	1.14159	2.11899	2.43024	2.99096	1.68104	0.703634	1.12032	0.24123	0.0149593	0.00243127	0.000165701	0.325305	0.999894	0.761991	#N/A	50.3.2	.Enzyme classification.EC_3 hydrolases.EC_3.2 glycosylase	Polygalacturonase At1g48100 OS=Arabidopsis thaliana (sp|q949z1|pglr4_arath : 533.0) & .Enzyme classification.EC_3 hydrolases.EC_3.2 glycosylase(50.3.2 : 205.5) (original description: pep chromosome:Vradiata_ver6:8:29403117:29405488:-1 gene:Vradi08g11020 transcript:Vradi08g11020.1 gene_biotype:protein_coding transcript_biotype:protein_coding description:polygalacturonase At1g48100-like [Source:Uni…
Vradi06g15210	13	#N/A	#N/A	-2.79476	-0.775089	-3.0067	-2.99384	1.1315	-0.88818	1.11864	3.37261e-05	0.39914	5.18844e-06	7.45493e-06	0.671829	0.916808	0.671876	#N/A	35.2	not assigned.not annotated	no hits & (original description: pep chromosome:Vradiata_ver6:6:35306832:35307128:1 gene:Vradi06g15210 transcript:Vradi06g15210.1 gene_biotype:protein_coding transcript_biotype:protein_coding)
Vradi08g13500	13	AT1G04520	plasmodesmata-located protein 2	-0.801395	-0.734423	-2.699	-3.75907	0.0539532	-0.0130189	1.11403	0.333598	0.415222	0.000166676	5.20796e-07	1	0.999894	0.93143	#N/A	26.10.1.1	.External stimuli response.virus.virus movement.plasmodesmal protein (PDLP)	plasmodesmal protein (PDLP) (original description: pep chromosome:Vradiata_ver6:8:33205306:33206226:1 gene:Vradi08g13500 transcript:Vradi08g13500.1 gene_biotype:protein_coding transcript_biotype:protein_coding description:cysteine-rich repeat secretory protein 3-like [Source:UniProtKB/TrEMBL;Acc:A0A1S3V533])
Vradi10g08530	17	AT5G18980	ARM repeat superfamily protein	-0.778526	-0.552203	2.32489	1.96048	0.743532	0.51721	1.10794	0.392443	0.647736	9.62646e-05	0.00180002	1	0.999894	0.428045	#N/A	35.2	not assigned.not annotated	no hits & (original description: pep chromosome:Vradiata_ver6:10:16022377:16024986:1 gene:Vradi10g08530 transcript:Vradi10g08530.1 gene_biotype:protein_coding transcript_biotype:protein_coding description:uncharacterized protein LOC106774425 [Source:UniProtKB/TrEMBL;Acc:A0A1S3VFL4])
Vradi0305s00040	18	AT5G05340	Peroxidase superfamily protein	2.11283	2.89334	2.38465	2.66835	1.38147	0.600972	1.09777	0.000191994	3.25428e-07	1.2767e-05	1.53869e-06	0.176404	0.999894	0.358096	#N/A	35.1	not assigned.annotated	(original description: pep supercontig:Vradiata_ver6:scaffold_305:334758:336050:-1 gene:Vradi0305s00040 transcript:Vradi0305s00040.1 gene_biotype:protein_coding transcript_biotype:protein_coding description:Peroxidase [Source:UniProtKB/TrEMBL;Acc:A0A1S3TFG9]) & Cationic peroxidase 1 OS=Arachis hypogaea (sp|p22195|per1_arahy : 337.0)
Vradi04g09860	10	AT3G02380	CONSTANS-like 2	0.790134	-0.4095	-1.22138	-3.34819	-1.03026	0.169377	1.09655	0.48914	0.785377	0.187314	8.43268e-05	1	0.999894	0.852744	#N/A	35.1	not assigned.annotated	(original description: pep chromosome:Vradiata_ver6:4:18814366:18816507:-1 gene:Vradi04g09860 transcript:Vradi04g09860.1 gene_biotype:protein_coding transcript_biotype:protein_coding) & Zinc finger protein HD1 OS=Oryza sativa subsp. japonica (sp|q9fdx8|hd1_orysj : 130.0)
Vradi07g02570	2	AT4G19460	UDP-Glycosyltransferase superfamily protein	2.75747	1.52982	3.30896	1.87725	-0.335374	0.892276	1.09634	0.000228665	0.0669205	5.21411e-06	0.0105866	1	0.945247	0.691558	#N/A	35.2	not assigned.not annotated	no hits & (original description: pep chromosome:Vradiata_ver6:7:4399454:4400905:1 gene:Vradi07g02570 transcript:Vradi07g02570.1 gene_biotype:protein_coding transcript_biotype:protein_coding description:uncharacterized protein LOC106765873 [Source:UniProtKB/TrEMBL;Acc:A0A1S3UJC0])
Vradi0297s00040	2	AT5G05600	2-oxoglutarate (2OG) and Fe(II)-dependent oxygenase superfamily protein	2.11999	-0.282935	3.27546	0.110341	-2.06965	0.333278	1.09547	0.0617342	0.88557	0.0014519	0.943772	0.358892	0.999894	0.93143	#N/A	50.1.13	.Enzyme classification.EC_1 oxidoreductases.EC_1.14 oxidoreductase acting on paired donor with incorporation or reduction of molecular oxygen	Probable 2-oxoglutarate-dependent dioxygenase At5g05600 OS=Arabidopsis thaliana (sp|q9fff6|diox5_arath : 469.0) & .Enzyme classification.EC_1 oxidoreductases.EC_1.14 oxidoreductase acting on paired donor with incorporation or reduction of molecular oxygen(50.1.13 : 218.4) (original description: pep supercontig:Vradiata_ver6:scaffold_297:88550:91552:1 gene:Vradi0297s00040 transcript:Vradi0297s0004…
Vradi07g08660	29	AT4G24000	cellulose synthase like G2	-0.223757	-0.214122	-0.752434	-1.43412	0.412845	0.403211	1.09453	0.781915	0.830141	0.183837	0.00953719	1	0.999894	0.410835	#N/A	35.1	not assigned.annotated	(original description: pep chromosome:Vradiata_ver6:7:22571146:22578173:1 gene:Vradi07g08660 transcript:Vradi07g08660.1 gene_biotype:protein_coding transcript_biotype:protein_coding) & Cellulose synthase-like protein G2 OS=Arabidopsis thaliana (sp|q8vyr4|cslg2_arath : 307.0)
Vradi11g00610	18	AT5G26340	Major facilitator superfamily protein	1.68091	1.15233	2.72111	2.01682	0.385155	0.913734	1.08944	0.0813323	0.301391	0.00146736	0.0205333	1	0.999894	0.839234	#N/A	24.2.2.1.6	.Solute transport.carrier-mediated transport.MFS superfamily.SP family.monosaccharide transporter (STP)	monosaccharide transporter (STP) (original description: pep chromosome:Vradiata_ver6:11:597863:602205:-1 gene:Vradi11g00610 transcript:Vradi11g00610.1 gene_biotype:protein_coding transcript_biotype:protein_coding)
Vradi02g12760	24	AT5G10180	slufate transporter 2;1	-0.937838	-0.981796	-1.64105	-1.62731	1.10294	1.1469	1.0892	0.195889	0.191482	0.00658811	0.00712618	0.564971	0.466122	0.491835	#N/A	24.2.3.1.1	.Solute transport.carrier-mediated transport.APC superfamily.SulP family.sulfate transporter (SULTR)	sulfate transporter (SULTR) (original description: pep chromosome:Vradiata_ver6:2:23019782:23037699:1 gene:Vradi02g12760 transcript:Vradi02g12760.1 gene_biotype:protein_coding transcript_biotype:protein_coding)
Vradi09g01910	17	AT1G55180	phospholipase D alpha 4	-0.671366	0.233981	1.84556	0.9496	0.192598	-0.712748	1.08855	0.372704	0.828887	0.000608304	0.114162	1	0.948315	0.336051	#N/A	5.7.2.4.4	.Lipid metabolism.lipid degradation.phospholipase activities.phospholipase D activities.phospholipase D (PLD-epsilon)	phospholipase D (PLD-epsilon) (original description: pep chromosome:Vradiata_ver6:9:1770754:1774422:1 gene:Vradi09g01910 transcript:Vradi09g01910.1 gene_biotype:protein_coding transcript_biotype:protein_coding)
Vradi08g04620	2	AT2G38180	SGNH hydrolase-type esterase superfamily protein	3.12911	1.69005	4.37291	2.26145	-1.02331	0.415749	1.08814	5.17708e-06	0.0200355	1.48868e-10	0.00049864	1	0.999894	0.586016	#N/A	35.1	not assigned.annotated	(original description: pep chromosome:Vradiata_ver6:8:8799217:8800817:1 gene:Vradi08g04620 transcript:Vradi08g04620.1 gene_biotype:protein_coding transcript_biotype:protein_coding) & GDSL esterase/lipase At2g38180 OS=Arabidopsis thaliana (sp|o80443|gdl46_arath : 198.0)
Vradi06g14830	2	#N/A	#N/A	3.72291	1.33302	5.44069	2.30915	-2.04609	0.343806	1.08545	0.000318829	0.263489	6.49622e-08	0.0127982	0.4372	0.999894	0.862877	#N/A	11.10.1.1.1	.Phytohormone action.signalling peptides.NCRP (non-cysteine-rich-peptide) category.PIP/PIPL-peptide activity.PIP/PIPL-precursor polypeptide	PIP/PIPL precursor polypeptide (original description: pep chromosome:Vradiata_ver6:6:34745596:34745826:-1 gene:Vradi06g14830 transcript:Vradi06g14830.1 gene_biotype:protein_coding transcript_biotype:protein_coding)
Vradi11g00360	17	#N/A	#N/A	-1.89626	-1.3335	1.95627	2.08357	1.21247	0.649708	1.08517	0.116408	0.422568	0.0238334	0.0271736	1	0.999894	0.822023	#N/A	35.2	not assigned.not annotated	no hits & (original description: pep chromosome:Vradiata_ver6:11:340596:341859:1 gene:Vradi11g00360 transcript:Vradi11g00360.1 gene_biotype:protein_coding transcript_biotype:protein_coding)
Vradi05g08960	6	AT5G25770	alpha/beta-Hydrolases superfamily protein	-3.12267	-1.65112	-3.33372	-4.66286	-0.248887	-1.72044	1.08026	0.000122368	0.0331296	3.06168e-05	1.44409e-08	1	0.428674	0.991733	#N/A	35.2	not assigned.not annotated	no hits & (original description: pep chromosome:Vradiata_ver6:5:16921476:16926350:1 gene:Vradi05g08960 transcript:Vradi05g08960.1 gene_biotype:protein_coding transcript_biotype:protein_coding)
Vradi09g01670	16	AT1G14520	myo-inositol oxygenase 1	1.00093	-0.689062	2.34689	0.952349	-0.314395	1.37559	1.08015	0.00744968	0.105512	2.51547e-12	0.007113	1	0.00059103	0.0150068	#N/A	3.13.3.2.3	.Carbohydrate metabolism.nucleotide sugar biosynthesis.UDP-D-glucuronic acid biosynthesis.myo-inositol oxidation pathway (MIOP).myo-inositol oxygenase	myo-inositol oxygenase (original description: pep chromosome:Vradiata_ver6:9:1436764:1440096:-1 gene:Vradi09g01670 transcript:Vradi09g01670.1 gene_biotype:protein_coding transcript_biotype:protein_coding)
Vradi0604s00020	29	AT1G62780	#N/A	-0.416949	-0.220068	-0.335317	-0.567411	0.847653	0.650772	1.07975	0.282085	0.678874	0.349467	0.093979	0.0506949	0.330647	0.00295449	#N/A	35.2	not assigned.not annotated	no hits & (original description: pep supercontig:Vradiata_ver6:scaffold_604:12311:14329:-1 gene:Vradi0604s00020 transcript:Vradi0604s00020.1 gene_biotype:protein_coding transcript_biotype:protein_coding)
Vradi06g07030	23	AT2G37130	Peroxidase superfamily protein	1.52516	1.53052	2.06466	1.41347	0.421242	0.415881	1.07243	0.016453	0.0171377	0.000407284	0.0194573	1	0.999894	0.482634	#N/A	35.1	not assigned.annotated	(original description: pep chromosome:Vradiata_ver6:6:9932751:9934504:1 gene:Vradi06g07030 transcript:Vradi06g07030.1 gene_biotype:protein_coding transcript_biotype:protein_coding) & Peroxidase 21 OS=Arabidopsis thaliana (sp|q42580|per21_arath : 411.0)
Vradi08g14290	30	AT4G33420	Peroxidase superfamily protein	-1.28902	-1.2611	-0.647348	-1.0545	0.663063	0.635149	1.07022	0.0328886	0.0415125	0.303033	0.0719077	1	0.981414	0.390027	#N/A	35.1	not assigned.annotated	(original description: pep chromosome:Vradiata_ver6:8:34169829:34171700:-1 gene:Vradi08g14290 transcript:Vradi08g14290.1 gene_biotype:protein_coding transcript_biotype:protein_coding) & Peroxidase 47 OS=Arabidopsis thaliana (sp|q9szb9|per47_arath : 392.0)
Vradi08g10080	14	AT1G02930	glutathione S-transferase 6	1.20414	0.936905	2.62277	2.01094	0.458096	0.725334	1.06993	0.103575	0.275151	2.0105e-05	0.00139153	1	0.984454	0.531252	#N/A	18.8.1.5	.Protein modification.S-glutathionylation.glutathione S-transferase activities.class phi glutathione S-transferase	class phi glutathione S-transferase (original description: pep chromosome:Vradiata_ver6:8:27548280:27554776:1 gene:Vradi08g10080 transcript:Vradi08g10080.1 gene_biotype:protein_coding transcript_biotype:protein_coding)
Vradi03g10170	17	AT1G07780	phosphoribosylanthranilate isomerase 1	-0.190076	0.162035	0.768772	0.406484	0.705629	0.353518	1.06792	0.736004	0.820648	0.0292376	0.34318	0.447975	0.999894	0.0133511	#N/A	4.1.5.3.3	.Amino acid metabolism.biosynthesis.shikimate family.tryptophan.phosphoribosyanthranilate isomerase	phosphoribosyanthranilate isomerase (original description: pep chromosome:Vradiata_ver6:3:12768154:12770082:-1 gene:Vradi03g10170 transcript:Vradi03g10170.1 gene_biotype:protein_coding transcript_biotype:protein_coding)
Vradi01g01930	24	AT4G17905	RING/U-box superfamily protein	-1.10194	-1.07679	-1.35356	-2.02357	0.397225	0.372067	1.06724	0.0139528	0.022322	0.00116571	2.21407e-06	1	0.999894	0.255473	#N/A	19.2.2.1.5.3.3	.Protein homeostasis.ubiquitin-proteasome system.ubiquitin-fold protein conjugation.ubiquitin conjugation (ubiquitylation).ubiquitin-ligase E3 activities.RING-domain E3 ligase activities.RING-H2-class E3 ligase	RING-H2-class E3 ligase (original description: pep chromosome:Vradiata_ver6:1:3933914:3934978:1 gene:Vradi01g01930 transcript:Vradi01g01930.1 gene_biotype:protein_coding transcript_biotype:protein_coding description:putative RING-H2 finger protein ATL53 [Source:UniProtKB/TrEMBL;Acc:A0A1S3UMI2])
Vradi07g30110	2	AT5G50760	SAUR-like auxin-responsive protein family	4.29433	2.31022	4.12955	2.48473	-0.579143	1.40497	1.06568	0.000152785	0.0552107	0.000164513	0.0224648	1	0.876447	0.950352	#N/A	35.2	not assigned.not annotated	no hits & (original description: pep chromosome:Vradiata_ver6:7:53928331:53928762:1 gene:Vradi07g30110 transcript:Vradi07g30110.1 gene_biotype:protein_coding transcript_biotype:protein_coding description:auxin-responsive protein SAUR71-like [Source:UniProtKB/TrEMBL;Acc:A0A1S3ULC6])
Vradi10g05060	30	AT2G32580	Protein of unknown function (DUF1068)	-1.71782	-1.27484	-0.360231	-1.05128	0.373275	-0.0697039	1.06432	0.000764401	0.0191575	0.547917	0.0403815	1	0.999894	0.261256	#N/A	35.2	not assigned.not annotated	no hits & (original description: pep chromosome:Vradiata_ver6:10:11783898:11785436:-1 gene:Vradi10g05060 transcript:Vradi10g05060.1 gene_biotype:protein_coding transcript_biotype:protein_coding)
Vradi07g08690	5	AT5G13930	Chalcone and stilbene synthase family protein	-1.30236	-2.85976	1.48158	0.0121696	-0.406005	1.15139	1.06341	0.280598	0.00748321	0.150196	0.993917	1	0.980097	0.926514	#N/A	9.2.2.1.1.1	.Secondary metabolism.phenolics.flavonoid biosynthesis.chalcones.chalcone synthase activity.chalcone synthase (CHS)	chalcone synthase (original description: pep chromosome:Vradiata_ver6:7:22702876:22708687:-1 gene:Vradi07g08690 transcript:Vradi07g08690.1 gene_biotype:protein_coding transcript_biotype:protein_coding)
Vradi09g07310	2	AT3G09220	laccase 7	2.04597	0.993133	2.47309	1.03676	-0.374315	0.678518	1.06202	0.00119354	0.193795	3.98358e-05	0.118424	1	0.999894	0.538457	#N/A	50.1.10	.Enzyme classification.EC_1 oxidoreductases.EC_1.10 oxidoreductase acting on diphenol or related substance as donor	Laccase-7 OS=Arabidopsis thaliana (sp|q9sr40|lac7_arath : 439.0) & .Enzyme classification.EC_1 oxidoreductases.EC_1.10 oxidoreductase acting on diphenol or related substance as donor(50.1.10 : 306.3) (original description: pep chromosome:Vradiata_ver6:9:12103985:12113442:-1 gene:Vradi09g07310 transcript:Vradi09g07310.1 gene_biotype:protein_coding transcript_biotype:protein_coding)
Vradi01g10600	11	AT4G09720	RAB GTPase homolog G3A	-2.7632	-1.74596	-0.87491	-0.243081	1.68617	0.668932	1.05434	0.00246423	0.13345	0.342042	0.841927	0.347316	0.999894	0.860119	#N/A	35.1	not assigned.annotated	(original description: pep chromosome:Vradiata_ver6:1:20944506:20946928:1 gene:Vradi01g10600 transcript:Vradi01g10600.1 gene_biotype:protein_coding transcript_biotype:protein_coding) & Ras-related protein Rab7 OS=Glycine max (sp|q43463|rab7_soybn : 157.0)
Vradi05g23470	29	AT5G53950	NAC (No Apical Meristem) domain transcriptional regulator superfamily protein	0.250464	-0.0385283	-0.506403	-1.80587	-0.246893	0.0420999	1.05257	0.815938	0.981572	0.54698	0.00991071	1	0.999894	0.756129	#N/A	15.5.17	.RNA biosynthesis.transcriptional regulation.transcription factor (NAC)	transcription factor (NAC) (original description: pep chromosome:Vradiata_ver6:5:36475622:36477404:1 gene:Vradi05g23470 transcript:Vradi05g23470.1 gene_biotype:protein_coding transcript_biotype:protein_coding description:protein CUP-SHAPED COTYLEDON 2-like [Source:UniProtKB/TrEMBL;Acc:A0A1S3U3M5])
Vradi01g13640	21	AT5G23950	Calcium-dependent lipid-binding (CaLB domain) family protein	-0.605972	-0.790381	-1.35653	-1.53472	0.869788	1.0542	1.04798	0.399204	0.300374	0.0166571	0.00924576	0.830159	0.51985	0.553744	#N/A	35.2	not assigned.not annotated	no hits & (original description: pep chromosome:Vradiata_ver6:1:33192795:33196869:-1 gene:Vradi01g13640 transcript:Vradi01g13640.1 gene_biotype:protein_coding transcript_biotype:protein_coding)
Vradi01g11800	4	AT1G71695	Peroxidase superfamily protein	0.873664	2.26491	3.23705	4.83686	2.64235	1.25111	1.04254	0.311921	0.00357912	1.35213e-06	1.79934e-11	0.00211288	0.533493	0.670261	#N/A	35.1	not assigned.annotated	(original description: pep chromosome:Vradiata_ver6:1:23944211:23945899:-1 gene:Vradi01g11800 transcript:Vradi01g11800.1 gene_biotype:protein_coding transcript_biotype:protein_coding description:Peroxidase [Source:UniProtKB/TrEMBL;Acc:A0A1S3UT33]) & Peroxidase 12 OS=Arabidopsis thaliana (sp|q96520|per12_arath : 294.0)
Vradi06g14200	5	AT3G20430	#N/A	-0.114781	-0.433173	0.0593087	-0.643289	0.334133	0.652525	1.03673	0.855739	0.415923	0.916397	0.114828	1	0.612096	0.0441619	#N/A	35.2	not assigned.not annotated	no hits & (original description: pep chromosome:Vradiata_ver6:6:33748243:33756511:-1 gene:Vradi06g14200 transcript:Vradi06g14200.1 gene_biotype:protein_coding transcript_biotype:protein_coding)
Vradi10g03010	16	#N/A	#N/A	0.406275	-0.101349	0.623038	0.361616	0.773396	1.28102	1.03482	0.263363	0.864028	0.0375555	0.288695	0.0702515	3.07394e-05	0.00174368	#N/A	35.2	not assigned.not annotated	no hits & (original description: pep chromosome:Vradiata_ver6:10:8011529:8012343:-1 gene:Vradi10g03010 transcript:Vradi10g03010.1 gene_biotype:protein_coding transcript_biotype:protein_coding)
Vradi09g03830	13	AT2G46240	BCL-2-associated athanogene 6	-1.03317	-1.67632	-2.64958	-3.18806	0.494542	1.13769	1.03303	0.443051	0.18458	0.0117681	0.00236526	1	0.994449	0.965564	#N/A	35.1	not assigned.annotated	(original description: pep chromosome:Vradiata_ver6:9:5172985:5176685:1 gene:Vradi09g03830 transcript:Vradi09g03830.1 gene_biotype:protein_coding transcript_biotype:protein_coding) & BAG family molecular chaperone regulator 6 OS=Arabidopsis thaliana (sp|o82345|bag6_arath : 95.1)
Vradi06g13770	3	AT3G29230	Tetratricopeptide repeat (TPR)-like superfamily protein	-0.474242	-0.630679	-1.14415	-0.331323	1.84477	2.0012	1.03194	0.535261	0.498407	0.0466655	0.682546	0.00697367	0.00557798	0.556198	#N/A	35.1	not assigned.annotated	(original description: pep chromosome:Vradiata_ver6:6:33044028:33046140:-1 gene:Vradi06g13770 transcript:Vradi06g13770.1 gene_biotype:protein_coding transcript_biotype:protein_coding) & Pentatricopeptide repeat-containing protein At3g29230 OS=Arabidopsis thaliana (sp|q9ls72|pp261_arath : 514.0)
Vradi03g09490	24	AT1G18650	plasmodesmata callose-binding protein 3	-2.41044	-1.77941	-0.701855	-1.49713	0.23395	-0.397077	1.02923	2.45071e-05	0.00212471	0.235502	0.00588383	1	0.999894	0.464508	#N/A	35.1	not assigned.annotated	(original description: pep chromosome:Vradiata_ver6:3:11667520:11668178:-1 gene:Vradi03g09490 transcript:Vradi03g09490.1 gene_biotype:protein_coding transcript_biotype:protein_coding) & PLASMODESMATA CALLOSE-BINDING PROTEIN 3 OS=Arabidopsis thaliana (sp|q9fz86|pdcb3_arath : 131.0)
Vradi09g09470	22	AT2G40116	Phosphoinositide-specific phospholipase C family protein	-0.341149	-0.233367	-2.02238	-2.23684	0.809579	0.701797	1.02404	0.702067	0.84192	0.000834206	0.000395098	1	0.967592	0.72972	#N/A	5.7.2.3.2	.Lipid metabolism.lipid degradation.phospholipase activities.phospholipase C activities.phospholipase C (PI-PLC)	phospholipase C (PI-PLC) (original description: pep chromosome:Vradiata_ver6:9:19358620:19362905:1 gene:Vradi09g09470 transcript:Vradi09g09470.1 gene_biotype:protein_coding transcript_biotype:protein_coding)
Vradi03g02670	16	AT2G20320	DENN (AEX-3) domain-containing protein	0.652865	-0.0115023	1.37603	0.312228	-0.0398694	0.624498	1.02394	0.465085	0.99501	0.0339277	0.719948	1	0.999894	0.606576	#N/A	35.2	not assigned.not annotated	no hits & (original description: pep chromosome:Vradiata_ver6:3:3725603:3735069:1 gene:Vradi03g02670 transcript:Vradi03g02670.1 gene_biotype:protein_coding transcript_biotype:protein_coding)
Vradi06g06580	2	AT5G05340	Peroxidase superfamily protein	3.26118	1.0299	3.85815	1.68255	-1.15192	1.07937	1.02368	0.00015379	0.357338	4.93571e-06	0.0515597	1	0.914349	0.861047	#N/A	35.1	not assigned.annotated	(original description: pep chromosome:Vradiata_ver6:6:8720495:8722030:-1 gene:Vradi06g06580 transcript:Vradi06g06580.1 gene_biotype:protein_coding transcript_biotype:protein_coding) & Peroxidase 4 OS=Vitis vinifera (sp|a7ny33|per4_vitvi : 214.0)
Vradi04g02280	17	AT4G01470	tonoplast intrinsic protein 1;3	-0.807378	-1.1732	1.96641	1.69627	0.751764	1.11758	1.0219	0.511705	0.327067	0.0341951	0.0751196	1	0.939497	0.913167	#N/A	35.1	not assigned.annotated	(original description: pep chromosome:Vradiata_ver6:4:5260216:5261616:-1 gene:Vradi04g02280 transcript:Vradi04g02280.1 gene_biotype:protein_coding transcript_biotype:protein_coding) & Aquaporin TIP1-3 OS=Arabidopsis thaliana (sp|o82598|tip13_arath : 248.0)
Vradi06g01520	24	AT2G32990	glycosyl hydrolase 9B8	-1.30819	-1.20702	-1.28637	-2.64573	-0.338438	-0.439604	1.02092	0.059191	0.0803437	0.0437844	1.15339e-05	1	0.999894	0.716799	#N/A	35.1	not assigned.annotated	(original description: pep chromosome:Vradiata_ver6:6:1598846:1601213:1 gene:Vradi06g01520 transcript:Vradi06g01520.1 gene_biotype:protein_coding transcript_biotype:protein_coding) & Endoglucanase 11 OS=Arabidopsis thaliana (sp|o48766|gun11_arath : 711.0)
Vradi11g03200	16	AT5G47240	nudix hydrolase homolog 8	0.63566	0.537284	1.09454	0.983396	0.907711	1.00609	1.01885	0.224886	0.383996	0.0101281	0.0284927	0.350228	0.176292	0.136902	#N/A	35.1	not assigned.annotated	(original description: pep chromosome:Vradiata_ver6:11:2916739:2919800:-1 gene:Vradi11g03200 transcript:Vradi11g03200.1 gene_biotype:protein_coding transcript_biotype:protein_coding) & Nudix hydrolase 8 OS=Arabidopsis thaliana (sp|q8l7w2|nudt8_arath : 397.0)
Vradi09g01840	11	AT1G17710	Pyridoxal phosphate phosphatase-related protein	-2.47308	-2.75064	0.146724	-0.370497	0.500924	0.778481	1.01814	1.50239e-05	1.92673e-06	0.855052	0.606807	1	0.936621	0.468473	#N/A	5.2.4.5.1	.Lipid metabolism.glycerolipid biosynthesis.phosphatidylcholine.choline homeostasis.phosphocholine phosphatase	phosphocholine phosphatase (original description: pep chromosome:Vradiata_ver6:9:1659031:1661248:1 gene:Vradi09g01840 transcript:Vradi09g01840.1 gene_biotype:protein_coding transcript_biotype:protein_coding)
Vradi02g12320	16	AT3G26120	terminal EAR1-like 1	0.267234	-0.1305	1.19246	0.354736	0.17572	0.573454	1.01345	0.782675	0.921339	0.0488903	0.652756	1	0.999894	0.523288	#N/A	35.1	not assigned.annotated	(original description: pep chromosome:Vradiata_ver6:2:22546552:22548602:1 gene:Vradi02g12320 transcript:Vradi02g12320.1 gene_biotype:protein_coding transcript_biotype:protein_coding) & Protein terminal ear1 homolog OS=Oryza sativa subsp. japonica (sp|q0jgs5|ear1_orysj : 210.0)
Vradi05g00680	6	#N/A	#N/A	-2.36715	-3.74354	-3.55979	-4.81733	-0.246261	1.13013	1.01128	0.000843508	8.56924e-08	2.8989e-07	1.64841e-11	1	0.712295	0.779542	#N/A	35.1	not assigned.annotated	(original description: pep chromosome:Vradiata_ver6:5:786635:787296:1 gene:Vradi05g00680 transcript:Vradi05g00680.1 gene_biotype:protein_coding transcript_biotype:protein_coding description:major allergen Pru av 1-like [Source:UniProtKB/TrEMBL;Acc:A0A1S3TZI9]) & Major allergen Pru av 1 OS=Prunus avium (sp|o24248|pru1_pruav : 137.0)
Vradi0399s00070	6	AT3G25830	terpene synthase-like sequence-1,8-cineole	-3.81784	-1.85158	-4.40613	-3.96908	1.44737	-0.518889	1.01032	0.000628612	0.166106	8.97061e-05	0.00232331	0.791768	0.999894	1	#N/A	9.1.4.2	.Secondary metabolism.terpenoids.terpene biosynthesis.mono-/sesquiterpene-/diterpene synthase	mono-/sesquiterpene-/diterpene synthase (original description: pep supercontig:Vradiata_ver6:scaffold_399:8950:12959:-1 gene:Vradi0399s00070 transcript:Vradi0399s00070.1 gene_biotype:protein_coding transcript_biotype:protein_coding)
Vradi05g14770	11	#N/A	#N/A	-3.91009	-5.71177	-1.31177	-2.75492	-0.436114	1.36557	1.00704	9.16062e-08	7.98434e-14	0.0766948	7.37287e-05	1	0.490453	0.754865	#N/A	35.1	not assigned.annotated	(original description: pep chromosome:Vradiata_ver6:5:23744902:23745795:1 gene:Vradi05g14770 transcript:Vradi05g14770.1 gene_biotype:protein_coding transcript_biotype:protein_coding) & Organ-specific protein S2 OS=Pisum sativum (sp|p17772|oss2_pea : 102.0)
Vradi02g04750	30	AT5G60020	laccase 17	-1.5384	-0.78827	-0.744523	-1.59912	0.150076	-0.60005	1.00467	0.00522133	0.243979	0.196672	0.00201327	1	0.992717	0.416942	#N/A	21.6.2.2	.Cell wall organisation.lignin.monolignol conjugation and polymerization.lignin laccase	lignin laccase (original description: pep chromosome:Vradiata_ver6:2:4626584:4629496:1 gene:Vradi02g04750 transcript:Vradi02g04750.1 gene_biotype:protein_coding transcript_biotype:protein_coding)
Vradi02g08920	24	#N/A	#N/A	-0.911073	-1.26111	-1.05159	-1.74576	0.308523	0.658561	1.00269	0.00985483	0.00017719	0.00135928	3.61426e-08	1	0.462202	0.0292539	#N/A	35.2	not assigned.not annotated	no hits & (original description: pep chromosome:Vradiata_ver6:2:11947875:11949945:1 gene:Vradi02g08920 transcript:Vradi02g08920.1 gene_biotype:protein_coding transcript_biotype:protein_coding)
Vradi07g31160	15	AT5G08480	VQ motif-containing protein	4.20673	3.95614	3.87491	3.14785	0.274867	0.525454	1.00193	7.61883e-05	0.000200228	0.000162245	0.0020044	1	0.999894	0.953749	#N/A	35.1	not assigned.annotated	(original description: pep chromosome:Vradiata_ver6:7:55071635:55072240:1 gene:Vradi07g31160 transcript:Vradi07g31160.1 gene_biotype:protein_coding transcript_biotype:protein_coding description:VQ motif-containing protein 31 isoform X2 [Source:UniProtKB/TrEMBL;Acc:A0A1S3UQG1]) & VQ motif-containing protein 31 OS=Arabidopsis thaliana (sp|q9fnp0|vq31_arath : 105.0)
Vradi05g06780	30	AT4G08300	nodulin MtN21 /EamA-like transporter family protein	-1.69967	-1.48792	-0.36336	-0.746245	0.61867	0.406923	1.00155	0.0236131	0.059464	0.683239	0.358626	1	0.999894	0.741318	#N/A	24.2.1.5	.Solute transport.carrier-mediated transport.DMT superfamily.solute transporter (UmamiT)	solute transporter (UmamiT) (original description: pep chromosome:Vradiata_ver6:5:13592917:13596515:-1 gene:Vradi05g06780 transcript:Vradi05g06780.1 gene_biotype:protein_coding transcript_biotype:protein_coding)
Vradi07g10390	15	#N/A	#N/A	4.19589	4.15539	5.81904	5.67011	0.852428	0.89293	1.00136	0.00041883	0.00247584	7.2302e-08	1.25094e-06	1	0.999894	0.884674	#N/A	11.10.1.3.1	.Phytohormone action.signalling peptides.NCRP (non-cysteine-rich-peptide) category.CEP-peptide activity.CEP-precursor polypeptide	CEP precursor polypeptide (original description: pep chromosome:Vradiata_ver6:7:27329004:27329438:-1 gene:Vradi07g10390 transcript:Vradi07g10390.1 gene_biotype:protein_coding transcript_biotype:protein_coding)
Vradi04g04750	17	AT3G26760	NAD(P)-binding Rossmann-fold superfamily protein	-0.818238	-0.159484	1.12157	0.83415	0.71267	0.053916	1.00009	0.107717	0.855121	0.00918748	0.0694743	0.788894	0.999894	0.166462	#N/A	35.1	not assigned.annotated	(original description: pep chromosome:Vradiata_ver6:4:10718843:10721559:-1 gene:Vradi04g04750 transcript:Vradi04g04750.1 gene_biotype:protein_coding transcript_biotype:protein_coding description:short-chain dehydrogenase reductase 2a-like isoform X2 [Source:UniProtKB/TrEMBL;Acc:A0A1S3TTL3]) & Short-chain dehydrogenase reductase 2a OS=Arabidopsis thaliana (sp|q9scu0|sdr2a_arath : 225.0)
Vradi04g02920	14	AT2G28260	cyclic nucleotide-gated channel 15	0.0655753	0.564369	2.13859	1.70279	0.562378	0.0635843	0.998184	0.950047	0.49776	2.0366e-05	0.00114802	1	0.999894	0.357739	#N/A	24.3.2.4	.Solute transport.channels.VIC superfamily.cyclic nucleotide-gated cation channel (CNGC)	cyclic nucleotide-gated cation channel (CNGC) (original description: pep chromosome:Vradiata_ver6:4:6063656:6066798:-1 gene:Vradi04g02920 transcript:Vradi04g02920.1 gene_biotype:protein_coding transcript_biotype:protein_coding description:putative cyclic nucleotide-gated ion channel 15 [Source:UniProtKB/TrEMBL;Acc:A0A1S3TUL1])
Vradi11g05890	24	AT5G66460	Glycosyl hydrolase superfamily protein	-1.55984	-1.65784	-1.813	-2.47856	0.330164	0.428165	0.995731	0.0010135	0.000438054	5.93122e-05	2.64302e-08	1	0.999894	0.28864	#N/A	21.2.3.2.2	.Cell wall organisation.hemicellulose.heteromannan.modification and degradation.endo-beta-1,4-mannanase	endo-beta-1,4-mannanase (original description: pep chromosome:Vradiata_ver6:11:5796694:5799152:1 gene:Vradi11g05890 transcript:Vradi11g05890.1 gene_biotype:protein_coding transcript_biotype:protein_coding description:mannan endo-1,4-beta-mannosidase 7-like [Source:UniProtKB/TrEMBL;Acc:A0A1S3VN10])
Vradi06g15750	26	AT1G75130	cytochrome P450, family 721, subfamily A, polypeptide 1	-1.89733	-0.377403	0.947732	0.66749	0.712928	-0.806995	0.993169	4.95062e-05	0.606484	0.0239035	0.163095	0.772239	0.73256	0.135393	#N/A	50.1.13	.Enzyme classification.EC_1 oxidoreductases.EC_1.14 oxidoreductase acting on paired donor with incorporation or reduction of molecular oxygen	Cytochrome P450 734A1 OS=Arabidopsis thaliana (sp|o48786|c734a_arath : 381.0) & .Enzyme classification.EC_1 oxidoreductases.EC_1.14 oxidoreductase acting on paired donor with incorporation or reduction of molecular oxygen(50.1.13 : 131.5) (original description: pep chromosome:Vradiata_ver6:6:35930729:35933351:-1 gene:Vradi06g15750 transcript:Vradi06g15750.1 gene_biotype:protein_coding transcript_…
Vradi08g11970	2	AT2G24100	#N/A	3.63087	-0.259894	4.90597	2.43726	-1.47554	2.41522	0.993169	0.0624535	0.942885	0.00596031	0.165492	1	0.801154	1	#N/A	35.2	not assigned.not annotated	no hits & (original description: pep chromosome:Vradiata_ver6:8:31400972:31403795:-1 gene:Vradi08g11970 transcript:Vradi08g11970.1 gene_biotype:protein_coding transcript_biotype:protein_coding)
Vradi07g27940	15	AT1G14870	PLANT CADMIUM RESISTANCE 2	5.02388	4.96167	6.407	6.0131	0.595576	0.657785	0.989478	5.3367e-06	7.33651e-06	1.35074e-08	5.72606e-08	1	0.999894	0.960741	#N/A	35.1	not assigned.annotated	(original description: pep chromosome:Vradiata_ver6:7:51432415:51433304:1 gene:Vradi07g27940 transcript:Vradi07g27940.1 gene_biotype:protein_coding transcript_biotype:protein_coding description:protein PLANT CADMIUM RESISTANCE 2-like [Source:UniProtKB/TrEMBL;Acc:A0A1S3UL66]) & Protein PLANT CADMIUM RESISTANCE 2 OS=Arabidopsis thaliana (sp|q9lqu4|pcr2_arath : 175.0)
Vradi01g13000	9	AT1G78990	HXXXD-type acyl-transferase family protein	7.19678	2.57772	8.19868	6.1525	-1.06058	3.55848	0.985599	3.96715e-05	0.160975	2.78195e-06	0.000115478	1	0.137687	1	#N/A	50.2.3	.Enzyme classification.EC_2 transferases.EC_2.3 acyltransferase	Omega-hydroxypalmitate O-feruloyl transferase OS=Arabidopsis thaliana (sp|q94cd1|hht1_arath : 113.0) & .Enzyme classification.EC_2 transferases.EC_2.3 acyltransferase(50.2.3 : 48.4) (original description: pep chromosome:Vradiata_ver6:1:29738470:29740807:1 gene:Vradi01g13000 transcript:Vradi01g13000.1 gene_biotype:protein_coding transcript_biotype:protein_coding)
Vradi07g31080	5	AT5G61800	Pentatricopeptide repeat (PPR) superfamily protein	-0.862796	-1.47743	-0.425845	-1.71871	-0.308024	0.306608	0.984839	0.322052	0.0592694	0.621148	0.0131778	1	0.999894	0.765076	#N/A	35.1	not assigned.annotated	(original description: pep chromosome:Vradiata_ver6:7:54983950:54987873:1 gene:Vradi07g31080 transcript:Vradi07g31080.1 gene_biotype:protein_coding transcript_biotype:protein_coding) & Pentatricopeptide repeat-containing protein At5g61800 OS=Arabidopsis thaliana (sp|q9fls9|pp441_arath : 355.0)
Vradi08g07970	2	AT1G20030	Pathogenesis-related thaumatin superfamily protein	0.951708	-1.37474	3.21379	4.11606	1.88422	4.21067	0.981946	0.670333	0.55104	0.0524468	0.0138446	1	0.100465	1	#N/A	35.1	not assigned.annotated	(original description: pep chromosome:Vradiata_ver6:8:21332897:21333771:1 gene:Vradi08g07970 transcript:Vradi08g07970.1 gene_biotype:protein_coding transcript_biotype:protein_coding description:thaumatin-like protein 1b [Source:UniProtKB/TrEMBL;Acc:A0A1S3V3E5]) & Thaumatin-like protein 1 OS=Prunus persica (sp|p83332|tlp1_prupe : 314.0)
Vradi02g01700	18	AT1G51405	myosin-related	1.76356	1.47304	3.09022	2.0891	-0.0204409	0.270079	0.980676	0.00309453	0.0180643	3.43673e-09	8.49521e-05	1	0.999894	0.361267	#N/A	35.2	not assigned.not annotated	no hits & (original description: pep chromosome:Vradiata_ver6:2:1563038:1565978:1 gene:Vradi02g01700 transcript:Vradi02g01700.1 gene_biotype:protein_coding transcript_biotype:protein_coding)
Vradi10g03730	29	AT1G07180	alternative NAD(P)H dehydrogenase 1	0.204826	-0.347527	-0.419281	-1.47398	-0.0743523	0.478	0.980351	0.860919	0.780687	0.639292	0.0477883	1	0.999894	0.817125	#N/A	2.4.2.1.1	.Cellular respiration.oxidative phosphorylation.alternative NAD(P)H dehydrogenase activities.type-II NAD(P)H dehydrogenase activities.NAD(P)H dehydrogenase (NDA)	NAD(P)H dehydrogenase (NDA) (original description: pep chromosome:Vradiata_ver6:10:9588168:9591171:-1 gene:Vradi10g03730 transcript:Vradi10g03730.1 gene_biotype:protein_coding transcript_biotype:protein_coding)
Vradi06g05330	3	AT1G66510	AAR2 protein family	-0.0521315	0.0813717	-0.307495	0.0680982	1.35373	1.22023	0.978139	0.923157	0.902158	0.378426	0.883555	1.23767e-05	0.000265745	0.00881653	#N/A	35.2	not assigned.not annotated	no hits & (original description: pep chromosome:Vradiata_ver6:6:6586173:6590306:-1 gene:Vradi06g05330 transcript:Vradi06g05330.1 gene_biotype:protein_coding transcript_biotype:protein_coding)
Vradi08g14380	23	AT5G51560	Leucine-rich repeat protein kinase family protein	1.24595	1.12332	2.00822	1.35559	0.324917	0.447546	0.977548	0.0221883	0.0537389	2.7316e-05	0.00758209	1	0.999894	0.332539	#N/A	18.4.1.4	.Protein modification.phosphorylation.TKL protein kinase superfamily.protein kinase (LRR-IV)	protein kinase (LRR-IV) (original description: pep chromosome:Vradiata_ver6:8:34239891:34243025:1 gene:Vradi08g14380 transcript:Vradi08g14380.1 gene_biotype:protein_coding transcript_biotype:protein_coding description:probable leucine-rich repeat receptor-like protein kinase At1g35710 [Source:UniProtKB/TrEMBL;Acc:A0A1S3V1T1])
Vradi04g05610	14	AT2G38510	MATE efflux family protein	0.469397	1.53856	2.3528	2.6771	1.2965	0.227342	0.972203	0.616938	0.0482676	6.34777e-05	1.90133e-05	0.538102	0.999894	0.589772	#N/A	24.2.4.1.1	.Solute transport.carrier-mediated transport.MOP superfamily.MATE family.metabolite transporter (DTX)	metabolite transporter (DTX) (original description: pep chromosome:Vradiata_ver6:4:12007029:12009796:-1 gene:Vradi04g05610 transcript:Vradi04g05610.1 gene_biotype:protein_coding transcript_biotype:protein_coding)
Vradi05g07660	16	AT1G22170	Phosphoglycerate mutase family protein	0.457529	-0.381059	0.98012	0.664735	0.655477	1.49407	0.970861	0.541994	0.672308	0.0789249	0.279972	1	0.0465861	0.466771	#N/A	3.12.6	.Carbohydrate metabolism.plastidial glycolysis.phosphoglycerate mutase	phosphoglycerate mutase (original description: pep chromosome:Vradiata_ver6:5:15192983:15195883:-1 gene:Vradi05g07660 transcript:Vradi05g07660.1 gene_biotype:protein_coding transcript_biotype:protein_coding)
Vradi06g11720	11	AT1G21460	Nodulin MtN3 family protein	-3.25004	-2.51675	-2.36791	-1.98701	1.34794	0.614661	0.967044	0.000305283	0.00968427	0.00574519	0.0272703	0.786778	0.999894	0.942797	#N/A	24.2.6.1	.Solute transport.carrier-mediated transport.TOC superfamily.sugar efflux transporter (SWEET)	sugar efflux transporter (SWEET) (original description: pep chromosome:Vradiata_ver6:6:28210999:28213482:1 gene:Vradi06g11720 transcript:Vradi06g11720.1 gene_biotype:protein_coding transcript_biotype:protein_coding)
Vradi07g16880	16	AT1G55320	acyl-activating enzyme 18	0.44371	-0.0839897	1.6143	0.550042	-0.103086	0.424614	0.961177	0.472157	0.93376	0.000192232	0.287991	1	0.999894	0.251364	#N/A	35.1	not assigned.annotated	(original description: pep chromosome:Vradiata_ver6:7:38316685:38324892:-1 gene:Vradi07g16880 transcript:Vradi07g16880.1 gene_biotype:protein_coding transcript_biotype:protein_coding) & Probable acyl-activating enzyme 18, peroxisomal OS=Arabidopsis thaliana (sp|q84p17|aee18_arath : 552.0)
Vradi08g03780	9	AT2G39020	Acyl-CoA N-acyltransferases (NAT) superfamily protein	6.78547	4.29905	6.51803	5.5569	0	2.48642	0.961133	0.00168847	0.0754848	0.00165588	0.0070908	1	0.713067	1	#N/A	35.1	not assigned.annotated	(original description: pep chromosome:Vradiata_ver6:8:6436011:6436685:-1 gene:Vradi08g03780 transcript:Vradi08g03780.1 gene_biotype:protein_coding transcript_biotype:protein_coding description:probable acetyltransferase NATA1-like [Source:UniProtKB/TrEMBL;Acc:A0A1S3V4C2]) & Probable acetyltransferase NATA1-like OS=Arabidopsis thaliana (sp|q9zv06|natal_arath : 253.0)
Vradi02g02370	15	AT1G14550	Peroxidase superfamily protein	5.20316	3.52039	5.72242	4.67113	-0.0906479	1.59212	0.96064	1.76847e-07	0.000353447	9.22987e-09	9.67075e-07	1	0.560062	0.935961	#N/A	35.1	not assigned.annotated	(original description: pep chromosome:Vradiata_ver6:2:2226451:2228096:-1 gene:Vradi02g02370 transcript:Vradi02g02370.1 gene_biotype:protein_coding transcript_biotype:protein_coding) & Lignin-forming anionic peroxidase OS=Nicotiana sylvestris (sp|q02200|perx_nicsy : 327.0)
Vradi08g17350	11	AT1G71960	ATP-binding casette family G25	-2.02018	-2.26021	-0.623289	-1.06246	0.518728	0.758756	0.957903	0.000513503	8.87463e-05	0.340825	0.0793508	1	0.916245	0.5893	#N/A	24.1.3.2.2	.Solute transport.primary active transport.ABC superfamily.ABC2 family.subfamily ABCG transporter	subfamily ABCG transporter (original description: pep chromosome:Vradiata_ver6:8:38405276:38411792:1 gene:Vradi08g17350 transcript:Vradi08g17350.1 gene_biotype:protein_coding transcript_biotype:protein_coding)
Vradi11g02760	30	AT4G22680	myb domain protein 85	-1.86335	-0.0292296	-0.922138	-0.554843	1.32237	-0.511748	0.955076	0.00238348	0.985423	0.13978	0.447724	0.207626	0.999894	0.649817	#N/A	15.5.2.1	.RNA biosynthesis.transcriptional regulation.MYB transcription factor superfamily.transcription factor (MYB)	transcription factor (MYB) (original description: pep chromosome:Vradiata_ver6:11:2514465:2516691:-1 gene:Vradi11g02760 transcript:Vradi11g02760.1 gene_biotype:protein_coding transcript_biotype:protein_coding description:protein ODORANT1-like [Source:UniProtKB/TrEMBL;Acc:A0A1S3VNX6])
Vradi08g17800	16	AT1G71695	Peroxidase superfamily protein	0.947693	0.147042	1.90122	1.43867	0.492367	1.29302	0.954914	0.27539	0.920791	0.00704619	0.0489852	1	0.501777	0.796128	#N/A	35.1	not assigned.annotated	(original description: pep chromosome:Vradiata_ver6:8:38909045:38915938:-1 gene:Vradi08g17800 transcript:Vradi08g17800.1 gene_biotype:protein_coding transcript_biotype:protein_coding) & Peroxidase 12 OS=Arabidopsis thaliana (sp|q96520|per12_arath : 342.0)
Vradi0007s00200	17	AT5G04200	metacaspase 9	-1.30011	-0.183768	1.97272	2.00555	0.984968	-0.131373	0.952129	0.0519181	0.880138	0.00049405	0.000428326	0.75137	0.999894	0.59644	#N/A	27.2.5	.Multi-process regulation.Programmed Cell Death (PCD) system.metacaspase-like regulator (MCP2)	MCP2 programmed cell death metacaspase-like regulator (original description: pep supercontig:Vradiata_ver6:scaffold_7:1158205:1159533:1 gene:Vradi0007s00200 transcript:Vradi0007s00200.1 gene_biotype:protein_coding transcript_biotype:protein_coding)
Vradi10g01740	5	AT1G22380	UDP-glucosyl transferase 85A3	0.340537	-0.832952	-0.488588	-1.43829	0.000151053	1.17364	0.949857	0.616392	0.138259	0.368212	0.00161304	1	0.102999	0.326975	#N/A	50.2.4	.Enzyme classification.EC_2 transferases.EC_2.4 glycosyltransferase	Linamarin synthase 2 OS=Manihot esculenta (sp|g3fin9|ugtk5_manes : 593.0) & .Enzyme classification.EC_2 transferases.EC_2.4 glycosyltransferase(50.2.4 : 263.0) (original description: pep chromosome:Vradiata_ver6:10:5197421:5201091:1 gene:Vradi10g01740 transcript:Vradi10g01740.1 gene_biotype:protein_coding transcript_biotype:protein_coding description:Glycosyltransferase [Source:UniProtKB/TrEMBL;A…
Vradi0234s00220	10	AT3G11690	#N/A	0.828586	-0.67654	-1.10581	-2.38855	-0.335257	1.16987	0.947479	0.266882	0.448332	0.131224	0.000389616	1	0.466547	0.899455	#N/A	35.2	not assigned.not annotated	no hits & (original description: pep supercontig:Vradiata_ver6:scaffold_234:460758:461228:-1 gene:Vradi0234s00220 transcript:Vradi0234s00220.1 gene_biotype:protein_coding transcript_biotype:protein_coding)
Vradi0023s00330	11	AT5G05340	Peroxidase superfamily protein	-1.62284	-2.75278	-1.0867	-2.04081	-0.00885794	1.12108	0.94525	0.0746853	0.00158863	0.209739	0.011863	1	0.936621	0.91952	#N/A	35.1	not assigned.annotated	(original description: pep supercontig:Vradiata_ver6:scaffold_23:927842:929691:1 gene:Vradi0023s00330 transcript:Vradi0023s00330.1 gene_biotype:protein_coding transcript_biotype:protein_coding) & Peroxidase 52 OS=Arabidopsis thaliana (sp|q9flc0|per52_arath : 235.0)
Vradi01g02910	3	AT4G14615	#N/A	0.288127	-0.0527907	0.153076	0.133366	0.92485	1.26577	0.94456	0.435052	0.932324	0.667825	0.719948	0.00417706	6.63968e-06	0.00287094	#N/A	35.2	not assigned.not annotated	no hits & (original description: pep chromosome:Vradiata_ver6:1:5136162:5136801:1 gene:Vradi01g02910 transcript:Vradi01g02910.1 gene_biotype:protein_coding transcript_biotype:protein_coding)
Vradi10g08010	2	AT4G04480	F-box protein with a domain protein	1.85112	-0.0812199	2.59723	1.76729	0.114474	2.04681	0.944405	0.12308	0.976442	0.0132518	0.111559	1	0.417554	0.974013	#N/A	35.1	not assigned.annotated	(original description: pep chromosome:Vradiata_ver6:10:15366064:15367308:1 gene:Vradi10g08010 transcript:Vradi10g08010.1 gene_biotype:protein_coding transcript_biotype:protein_coding description:probable F-box protein At4g22030 [Source:UniProtKB/TrEMBL;Acc:A0A1S3VH21]) & Probable F-box protein At4g22030 OS=Arabidopsis thaliana (sp|o65451|fb333_arath : 305.0)
Vradi07g17290	22	AT3G25400	#N/A	-0.448449	-0.786673	-1.63611	-2.17817	0.400642	0.738866	0.942704	0.389625	0.0910619	1.85273e-05	6.57085e-09	1	0.499454	0.166149	#N/A	50.3.6	.Enzyme classification.EC_3 hydrolases.EC_3.6 hydrolase acting on acid anhydride	.Enzyme classification.EC_3 hydrolases.EC_3.6 hydrolase acting on acid anhydride(50.3.6 : 176.2) (original description: pep chromosome:Vradiata_ver6:7:38725479:38725949:1 gene:Vradi07g17290 transcript:Vradi07g17290.1 gene_biotype:protein_coding transcript_biotype:protein_coding description:dCTP pyrophosphatase 1-like [Source:UniProtKB/TrEMBL;Acc:A0A1S3UPR7])
Vradi11g03570	26	AT1G32450	nitrate transporter 1.5	-2.09309	-1.5703	0.106068	0.0610104	0.895504	0.372714	0.940561	0.000851539	0.0180643	0.908343	0.949753	0.984357	0.999894	0.682751	#N/A	24.2.2.9	.Solute transport.carrier-mediated transport.MFS superfamily.anion transporter (NRT1/PTR)	anion transporter (NRT1/PTR) (original description: pep chromosome:Vradiata_ver6:11:3386888:3392421:-1 gene:Vradi11g03570 transcript:Vradi11g03570.1 gene_biotype:protein_coding transcript_biotype:protein_coding)
Vradi10g09820	24	AT3G18670	Ankyrin repeat family protein	-2.05636	-0.786816	-0.685175	-1.83207	-0.206956	-1.4765	0.93994	0.0164345	0.416566	0.413598	0.012356	1	0.576236	0.894339	#N/A	35.2	not assigned.not annotated	no hits & (original description: pep chromosome:Vradiata_ver6:10:17424814:17427851:-1 gene:Vradi10g09820 transcript:Vradi10g09820.1 gene_biotype:protein_coding transcript_biotype:protein_coding)
Vradi08g09280	28	AT3G63240	DNAse I-like superfamily protein	0.0598303	0.545347	1.26899	0.594183	0.264586	-0.22093	0.939389	0.959179	0.558679	0.0352498	0.411039	1	0.999894	0.628128	#N/A	27.5.4.1	.Multi-process regulation.phosphoinositide lipid regulatory system.inositol polyphosphate 5-phosphatase activities.type-I inositol-polyphosphate 5-phosphatase	type-I inositol-polyphosphate 5-phosphatase (original description: pep chromosome:Vradiata_ver6:8:25941422:25945294:1 gene:Vradi08g09280 transcript:Vradi08g09280.1 gene_biotype:protein_coding transcript_biotype:protein_coding)
Vradi06g11230	24	AT1G77810	Galactosyltransferase family protein	-0.480561	-1.45675	-1.14545	-1.89494	0.189031	1.16522	0.938524	0.646541	0.108447	0.152347	0.0159577	1	0.823654	0.933253	#N/A	21.4.1.1.5.3	.Cell wall organisation.cell wall proteins.hydroxyproline-rich glycoprotein activities.arabinogalactan-protein (AGP) activities.AGP glycosylation.AGP beta-1,3-galactosyltransferase	AGP beta-1,3-galactosyltransferase (original description: pep chromosome:Vradiata_ver6:6:26929130:26932460:1 gene:Vradi06g11230 transcript:Vradi06g11230.1 gene_biotype:protein_coding transcript_biotype:protein_coding)
Vradi0223s00160	30	AT3G62270	HCO3- transporter family	-0.905231	-1.19294	-0.466025	-1.45577	-0.0520508	0.235662	0.93769	0.201374	0.0785498	0.514659	0.0139822	1	0.999894	0.645641	#N/A	24.2.3.6	.Solute transport.carrier-mediated transport.APC superfamily.borate transporter (BOR)	borate transporter (BOR) (original description: pep supercontig:Vradiata_ver6:scaffold_223:42331:46978:1 gene:Vradi0223s00160 transcript:Vradi0223s00160.1 gene_biotype:protein_coding transcript_biotype:protein_coding)
Vradi05g06870	5	AT4G08250	GRAS family transcription factor	-1.78044	-2.05902	0.530066	-0.559345	-0.152508	0.126067	0.936903	0.0391911	0.0141229	0.547209	0.536916	1	0.999894	0.835254	#N/A	15.5.12	.RNA biosynthesis.transcriptional regulation.transcription factor (GRAS)	transcription factor (GRAS) (original description: pep chromosome:Vradiata_ver6:5:13873522:13875033:1 gene:Vradi05g06870 transcript:Vradi05g06870.1 gene_biotype:protein_coding transcript_biotype:protein_coding description:nodulation-signaling pathway 2 protein-like [Source:UniProtKB/TrEMBL;Acc:A0A1S3U3F1])
Vradi0167s00110	5	AT1G70300	K+ uptake permease 6	-0.788686	-1.30935	-0.191461	-0.725219	0.401671	0.92233	0.935428	0.0263261	6.40037e-05	0.64806	0.0322978	1	0.0526905	0.0343626	#N/A	24.2.3.11	.Solute transport.carrier-mediated transport.APC superfamily.potassium cation transporter (HAK/KUP/KT)	potassium cation transporter (HAK/KUP/KT) (original description: pep supercontig:Vradiata_ver6:scaffold_167:661275:666461:-1 gene:Vradi0167s00110 transcript:Vradi0167s00110.1 gene_biotype:protein_coding transcript_biotype:protein_coding)
Vradi04g05710	11	AT3G10960	AZA-guanine resistant1	-1.97355	-2.28264	-0.0201851	-0.656883	0.298693	0.607779	0.935391	0.0323626	0.013253	0.987209	0.521043	1	0.999894	0.921998	#N/A	24.2.3.3.1	.Solute transport.carrier-mediated transport.APC superfamily.NCS-2 family.purine transporter (AZG)	purine transporter (AZG) (original description: pep chromosome:Vradiata_ver6:4:12185424:12187193:-1 gene:Vradi04g05710 transcript:Vradi04g05710.1 gene_biotype:protein_coding transcript_biotype:protein_coding description:adenine/guanine permease AZG1-like [Source:UniProtKB/TrEMBL;Acc:A0A1S3TUN6])
Vradi09g03930	3	AT2G46100	Nuclear transport factor 2 (NTF2) family protein	0.262634	0.27835	0.189081	1.07674	1.82033	1.80462	0.932674	0.683347	0.741933	0.740536	0.0207808	0.000146093	0.000208956	0.250657	#N/A	35.2	not assigned.not annotated	no hits & (original description: pep chromosome:Vradiata_ver6:9:5355526:5357480:1 gene:Vradi09g03930 transcript:Vradi09g03930.1 gene_biotype:protein_coding transcript_biotype:protein_coding)
Vradi08g20060	11	AT3G49940	LOB domain-containing protein 38	-3.43326	-4.20616	0.613772	-0.430126	-0.112368	0.660534	0.93153	0.000297888	1.13978e-05	0.537915	0.687826	1	0.999894	0.913167	#N/A	15.5.24	.RNA biosynthesis.transcriptional regulation.transcription factor (AS2/LOB)	transcription factor (AS2/LOB) (original description: pep chromosome:Vradiata_ver6:8:42196438:42198107:1 gene:Vradi08g20060 transcript:Vradi08g20060.1 gene_biotype:protein_coding transcript_biotype:protein_coding description:LOB domain-containing protein 38-like isoform X1 [Source:UniProtKB/TrEMBL;Acc:A0A1S3V7I9])
Vradi09g03960	13	AT1G64000	WRKY DNA-binding protein 56	-0.869256	-0.928063	-2.6511	-3.08603	0.493959	0.552766	0.928893	0.299232	0.306118	0.000195668	3.20813e-05	1	0.999894	0.956372	#N/A	15.5.22	.RNA biosynthesis.transcriptional regulation.transcription factor (WRKY)	transcription factor (WRKY) (original description: pep chromosome:Vradiata_ver6:9:5364043:5366405:-1 gene:Vradi09g03960 transcript:Vradi09g03960.1 gene_biotype:protein_coding transcript_biotype:protein_coding)
Vradi07g08030	2	AT5G13930	Chalcone and stilbene synthase family protein	1.6512	-0.648909	3.9417	1.64366	-1.37019	0.929923	0.927843	0.22147	0.729405	0.000605301	0.173408	1	0.999894	1	#N/A	9.2.2.1.1.1	.Secondary metabolism.phenolics.flavonoid biosynthesis.chalcones.chalcone synthase activity.chalcone synthase (CHS)	chalcone synthase (original description: pep chromosome:Vradiata_ver6:7:19713216:19715343:1 gene:Vradi07g08030 transcript:Vradi07g08030.1 gene_biotype:protein_coding transcript_biotype:protein_coding description:chalcone synthase-like [Source:UniProtKB/TrEMBL;Acc:A0A1S3UK35])
Vradi01g05290	24	AT1G48480	receptor-like kinase 1	-1.47049	-0.940002	-1.36465	-1.75097	0.537644	0.00716028	0.923965	0.00618407	0.126176	0.00792037	0.000462263	1	0.999894	0.505547	#N/A	50.2.7	.Enzyme classification.EC_2 transferases.EC_2.7 transferase transferring phosphorus-containing group	Probable inactive receptor kinase At1g48480 OS=Arabidopsis thaliana (sp|q9lp77|y1848_arath : 402.0) & .Enzyme classification.EC_2 transferases.EC_2.7 transferase transferring phosphorus-containing group(50.2.7 : 92.6) (original description: pep chromosome:Vradiata_ver6:1:8127915:8130426:-1 gene:Vradi01g05290 transcript:Vradi01g05290.1 gene_biotype:protein_coding transcript_biotype:protein_coding)
Vradi0214s00060	2	AT1G78850	D-mannose binding lectin protein with Apple-like carbohydrate-binding domain	3.08427	1.42197	3.41862	1.96624	-0.529901	1.1324	0.922485	0.00431859	0.274179	0.000928467	0.0638233	1	0.981719	0.985906	#N/A	35.1	not assigned.annotated	(original description: pep supercontig:Vradiata_ver6:scaffold_214:23728:25151:1 gene:Vradi0214s00060 transcript:Vradi0214s00060.1 gene_biotype:protein_coding transcript_biotype:protein_coding) & EP1-like glycoprotein 3 OS=Arabidopsis thaliana (sp|q9zva4|ep1l3_arath : 410.0)
Vradi05g07000	28	AT1G75710	C2H2-like zinc finger protein	0.364601	0.495469	1.873	1.29663	0.340696	0.209828	0.917068	0.55605	0.427531	4.11457e-06	0.00210207	1	0.999894	0.238491	#N/A	15.5.15	.RNA biosynthesis.transcriptional regulation.transcription factor (C2H2-ZF)	C2H2 zinc finger transcription factor (original description: pep chromosome:Vradiata_ver6:5:14004777:14007037:-1 gene:Vradi05g07000 transcript:Vradi05g07000.1 gene_biotype:protein_coding transcript_biotype:protein_coding description:uncharacterized protein LOC106759902 [Source:UniProtKB/TrEMBL;Acc:A0A1S3TYC9])
Vradi09g02900	21	AT2G36690	2-oxoglutarate (2OG) and Fe(II)-dependent oxygenase superfamily protein	-0.268362	-0.879527	-1.06074	-1.32396	0.653387	1.26455	0.916605	0.74956	0.190144	0.0579374	0.0153339	1	0.169582	0.573584	#N/A	50.1.13	.Enzyme classification.EC_1 oxidoreductases.EC_1.14 oxidoreductase acting on paired donor with incorporation or reduction of molecular oxygen	Protein DMR6-LIKE OXYGENASE 2 OS=Arabidopsis thaliana (sp|q9zsa7|dlo2_arath : 201.0) & .Enzyme classification.EC_1 oxidoreductases.EC_1.14 oxidoreductase acting on paired donor with incorporation or reduction of molecular oxygen(50.1.13 : 144.0) (original description: pep chromosome:Vradiata_ver6:9:3130232:3132572:1 gene:Vradi09g02900 transcript:Vradi09g02900.1 gene_biotype:protein_coding transcr…
Vradi03g10230	30	AT2G40116	Phosphoinositide-specific phospholipase C family protein	-1.03074	-1.32382	-0.544306	-1.27718	0.182258	0.475341	0.915132	0.00939925	0.000488834	0.187642	0.000434425	1	0.942865	0.13305	#N/A	5.7.2.3.2	.Lipid metabolism.lipid degradation.phospholipase activities.phospholipase C activities.phospholipase C (PI-PLC)	phospholipase C (PI-PLC) (original description: pep chromosome:Vradiata_ver6:3:12832565:12852298:-1 gene:Vradi03g10230 transcript:Vradi03g10230.1 gene_biotype:protein_coding transcript_biotype:protein_coding)
Vradi01g08990	21	AT5G47920	#N/A	-0.572367	-0.917839	-1.23052	-1.51245	0.631522	0.976995	0.913457	0.264322	0.0570413	0.00288031	0.000232049	0.908394	0.197382	0.299181	#N/A	35.2	not assigned.not annotated	no hits & (original description: pep chromosome:Vradiata_ver6:1:15521176:15521835:1 gene:Vradi01g08990 transcript:Vradi01g08990.1 gene_biotype:protein_coding transcript_biotype:protein_coding)
Vradi10g11470	25	AT4G21510	F-box family protein	2.76715	1.8049	1.74842	0.487551	-0.348008	0.614248	0.912862	1.9224e-07	0.0010422	0.000983282	0.459659	1	0.981414	0.572157	#N/A	35.1	not assigned.annotated	(original description: pep chromosome:Vradiata_ver6:10:19052004:19053285:1 gene:Vradi10g11470 transcript:Vradi10g11470.1 gene_biotype:protein_coding transcript_biotype:protein_coding description:F-box protein At1g61340-like [Source:UniProtKB/TrEMBL;Acc:A0A1S3VI19]) & F-box protein At1g61340 OS=Arabidopsis thaliana (sp|q8gx77|fb316_arath : 100.0)
Vradi11g00310	14	AT4G33800	#N/A	0.84843	0.202596	3.0034	2.35765	0.265472	0.911306	0.911222	0.564715	0.935199	0.00114232	0.0159369	1	0.999894	0.935961	#N/A	35.2	not assigned.not annotated	no hits & (original description: pep chromosome:Vradiata_ver6:11:316351:317126:1 gene:Vradi11g00310 transcript:Vradi11g00310.1 gene_biotype:protein_coding transcript_biotype:protein_coding description:uncharacterized protein LOC106777432 [Source:UniProtKB/TrEMBL;Acc:A0A1S3VQ39])
Vradi01g13760	11	AT4G25700	beta-hydroxylase 1	-2.39207	-2.11552	-1.52088	-1.14743	1.28271	1.00616	0.909262	0.00244132	0.00918582	0.0512452	0.167886	0.699607	0.904677	0.883834	#N/A	9.1.6.2.1.1	.Secondary metabolism.terpenoids.carotenoid biosynthesis.xanthophylls.carotenoid hydroxylase activities.carotenoid beta-ring hydroxylase (BCH)	carotenoid beta ring hydroxylase (original description: pep chromosome:Vradiata_ver6:1:33439279:33442227:1 gene:Vradi01g13760 transcript:Vradi01g13760.1 gene_biotype:protein_coding transcript_biotype:protein_coding description:beta-carotene hydroxylase 2, chloroplastic-like [Source:UniProtKB/TrEMBL;Acc:A0A1S3UBH7])
Vradi10g06620	11	AT1G31320	LOB domain-containing protein 4	-2.85089	-2.92753	-1.33125	-1.92602	0.31321	0.389854	0.907972	2.16405e-05	1.30179e-05	0.0450309	0.00277202	1	0.999894	0.796128	#N/A	15.5.24	.RNA biosynthesis.transcriptional regulation.transcription factor (AS2/LOB)	transcription factor (AS2/LOB) (original description: pep chromosome:Vradiata_ver6:10:13974038:13974487:-1 gene:Vradi10g06620 transcript:Vradi10g06620.1 gene_biotype:protein_coding transcript_biotype:protein_coding)
Vradi01g13590	3	AT1G02260	Divalent ion symporter	0.355525	0.210245	0.718146	1.4056	1.59162	1.7369	0.904162	0.720446	0.871209	0.330359	0.0357804	0.130197	0.0648003	0.768664	#N/A	24.2.7.2	.Solute transport.carrier-mediated transport.IT superfamily.putative silicon efflux transporter (LSI2)	putative silicon efflux transporter (LSI2) (original description: pep chromosome:Vradiata_ver6:1:33007256:33013041:-1 gene:Vradi01g13590 transcript:Vradi01g13590.1 gene_biotype:protein_coding transcript_biotype:protein_coding description:putative transporter arsB [Source:UniProtKB/TrEMBL;Acc:A0A1S3UK56])
Vradi01g10800	2	AT5G13330	related to AP2 6l	3.96041	1.93771	4.57336	2.65031	-1.02043	1.00227	0.902624	1.60786e-05	0.0476704	3.72919e-07	0.00184826	1	0.953063	0.93143	#N/A	15.5.7.1	.RNA biosynthesis.transcriptional regulation.AP2/ERF transcription factor superfamily.transcription factor (ERF)	transcription factor (ERF) (original description: pep chromosome:Vradiata_ver6:1:21153552:21154646:-1 gene:Vradi01g10800 transcript:Vradi01g10800.1 gene_biotype:protein_coding transcript_biotype:protein_coding)
Vradi0382s00060	16	AT5G48940	Leucine-rich repeat transmembrane protein kinase family protein	0.539568	0.28829	1.38263	0.609171	0.129017	0.380295	0.90248	0.34244	0.705191	0.00114232	0.221702	1	0.999894	0.286296	#N/A	11.10.1.8.2	.Phytohormone action.signalling peptides.NCRP (non-cysteine-rich-peptide) category.GLV/RGF/CLEL-peptide activity.RGF-peptide receptor (RGFR)	RGF-peptide receptor (RGFR) (original description: pep supercontig:Vradiata_ver6:scaffold_382:54928:58558:-1 gene:Vradi0382s00060 transcript:Vradi0382s00060.1 gene_biotype:protein_coding transcript_biotype:protein_coding description:LRR receptor-like serine/threonine-protein kinase RCH1 [Source:UniProtKB/TrEMBL;Acc:A0A1S3VZS2])
Vradi02g13110	17	AT3G51740	inflorescence meristem receptor-like kinase 2	-0.151653	0.138001	1.98199	1.51625	0.433088	0.143434	0.898834	0.854343	0.888168	7.53962e-06	0.000858484	1	0.999894	0.354577	#N/A	50.2.7	.Enzyme classification.EC_2 transferases.EC_2.7 transferase transferring phosphorus-containing group	Probably inactive leucine-rich repeat receptor-like protein kinase IMK2 OS=Arabidopsis thaliana (sp|q9sct4|imk2_arath : 526.0) & .Enzyme classification.EC_2 transferases.EC_2.7 transferase transferring phosphorus-containing group(50.2.7 : 45.8) (original description: pep chromosome:Vradiata_ver6:2:23305188:23308156:1 gene:Vradi02g13110 transcript:Vradi02g13110.1 gene_biotype:protein_coding transc…
Vradi05g09130	27	AT5G25620	Flavin-binding monooxygenase family protein	0.97261	1.02738	0.500842	-0.0343341	0.358879	0.304109	0.894055	0.00560616	0.00353106	0.179022	0.950701	1	0.999894	0.0708921	#N/A	11.2.1.1.2	.Phytohormone action.auxin.biosynthesis.indole-3-pyruvic acid (IPyA) pathway.flavin monooxygenase (YUCCA)	flavin monooxygenase (YUCCA) (original description: pep chromosome:Vradiata_ver6:5:17097596:17100929:-1 gene:Vradi05g09130 transcript:Vradi05g09130.1 gene_biotype:protein_coding transcript_biotype:protein_coding description:Flavin-containing monooxygenase [Source:UniProtKB/TrEMBL;Acc:A0A1S3U2Q5])
Vradi01g02920	3	AT5G58110	chaperone binding;ATPase activators	-0.236184	-0.56752	0.0263841	0.0277276	0.89438	1.22572	0.893037	0.520007	0.0630097	0.947671	0.94806	0.00348678	6.40515e-06	0.00334896	#N/A	35.2	not assigned.not annotated	no hits & (original description: pep chromosome:Vradiata_ver6:1:5151352:5157716:1 gene:Vradi01g02920 transcript:Vradi01g02920.1 gene_biotype:protein_coding transcript_biotype:protein_coding)
Vradi10g10020	11	AT4G18700	CBL-interacting protein kinase 12	-1.78349	-3.50999	-1.09027	-2.64007	-0.657762	1.06873	0.89204	0.012075	2.13209e-07	0.115521	2.71283e-05	1	0.857226	0.838179	#N/A	18.4.5.3	.Protein modification.phosphorylation.CAMK protein kinase superfamily.SNF1-related protein kinase (SnRK3)	SNF1-related protein kinase (SnRK3) (original description: pep chromosome:Vradiata_ver6:10:17651587:17653612:1 gene:Vradi10g10020 transcript:Vradi10g10020.1 gene_biotype:protein_coding transcript_biotype:protein_coding)
Vradi05g08680	28	AT5G25830	GATA transcription factor 12	0.366288	0.506111	1.96295	1.51483	0.437423	0.297599	0.885542	0.527742	0.385293	2.01173e-07	9.04328e-05	1	0.999894	0.195492	#N/A	15.5.1.3	.RNA biosynthesis.transcriptional regulation.C2C2 transcription factor superfamily.transcription factor (GATA)	transcription factor (GATA) (original description: pep chromosome:Vradiata_ver6:5:16626117:16627638:1 gene:Vradi05g08680 transcript:Vradi05g08680.1 gene_biotype:protein_coding transcript_biotype:protein_coding)
Vradi06g12500	23	AT2G25680	molybdate transporter 1	0.849505	1.18428	0.552863	1.05451	1.38614	1.05136	0.884494	0.0411098	0.00258172	0.181835	0.00520958	0.00130483	0.0447052	0.16568	#N/A	24.2.3.1.2	.Solute transport.carrier-mediated transport.APC superfamily.SulP family.molybdate transporter (MOT)	molybdate transporter (MOT) (original description: pep chromosome:Vradiata_ver6:6:30160476:30161942:1 gene:Vradi06g12500 transcript:Vradi06g12500.1 gene_biotype:protein_coding transcript_biotype:protein_coding)
Vradi05g18310	30	AT4G25835	P-loop containing nucleoside triphosphate hydrolases superfamily protein	-0.903586	-0.746329	-0.400657	-1.1498	0.13179	-0.0254664	0.880933	0.00390695	0.0235132	0.230463	6.25355e-05	1	0.999894	0.0309788	#N/A	35.1	not assigned.annotated	(original description: pep chromosome:Vradiata_ver6:5:27950170:27951726:1 gene:Vradi05g18310 transcript:Vradi05g18310.1 gene_biotype:protein_coding transcript_biotype:protein_coding description:cell division control protein 48 homolog C-like [Source:UniProtKB/TrEMBL;Acc:A0A1S3U642]) & AAA-ATPase At5g57480 OS=Arabidopsis thaliana (sp|q9fkm3|aatpk_arath : 359.0)
Vradi05g22440	29	AT1G11910	aspartic proteinase A1	-0.282895	-0.0873062	-1.06012	-1.05569	0.885232	0.689642	0.880799	0.58962	0.913013	0.00380873	0.00582696	0.136781	0.501048	0.209131	#N/A	19.4.3.1	.Protein homeostasis.proteolysis.aspartic-type peptidase activities.A1-class protease (Pepsin)	pepsin-type protease (original description: pep chromosome:Vradiata_ver6:5:34431271:34434605:1 gene:Vradi05g22440 transcript:Vradi05g22440.1 gene_biotype:protein_coding transcript_biotype:protein_coding)
Vradi08g06880	30	AT5G43420	RING/U-box superfamily protein	-1.64415	-0.966274	-0.959658	-1.41321	0.426909	-0.250963	0.880464	0.0147476	0.222524	0.138518	0.029479	1	0.999894	0.823226	#N/A	19.2.2.1.5.3.3	.Protein homeostasis.ubiquitin-proteasome system.ubiquitin-fold protein conjugation.ubiquitin conjugation (ubiquitylation).ubiquitin-ligase E3 activities.RING-domain E3 ligase activities.RING-H2-class E3 ligase	RING-H2-class E3 ligase (original description: pep chromosome:Vradiata_ver6:8:17153700:17154737:1 gene:Vradi08g06880 transcript:Vradi08g06880.1 gene_biotype:protein_coding transcript_biotype:protein_coding description:RING-H2 finger protein ATL16-like [Source:UniProtKB/TrEMBL;Acc:A0A1S3UZT6])
Vradi11g06940	29	AT3G12500	basic chitinase	-0.890601	-0.232889	-1.2736	-1.2732	0.880746	0.223035	0.880339	0.169866	0.821677	0.0209836	0.0216061	0.79698	0.999894	0.634771	#N/A	35.1	not assigned.annotated	(original description: pep chromosome:Vradiata_ver6:11:6996840:6997733:-1 gene:Vradi11g06940 transcript:Vradi11g06940.1 gene_biotype:protein_coding transcript_biotype:protein_coding) & Endochitinase OS=Solanum tuberosum (sp|p05315|chit_soltu : 310.0)
Vradi05g09290	3	AT4G31330	Protein of unknown function, DUF599	1.17425	0.685825	0.606278	1.81237	2.0852	2.57363	0.879111	0.171024	0.598159	0.487926	0.0239543	0.0661312	0.00455851	0.882466	#N/A	35.2	not assigned.not annotated	no hits & (original description: pep chromosome:Vradiata_ver6:5:17404383:17405971:-1 gene:Vradi05g09290 transcript:Vradi05g09290.1 gene_biotype:protein_coding transcript_biotype:protein_coding description:uncharacterized protein LOC106761511 [Source:UniProtKB/TrEMBL;Acc:A0A1S3U3F5])
Vradi06g15160	23	AT5G42900	cold regulated gene 27	2.22091	1.40173	1.36462	0.424958	-0.0637426	0.75544	0.875918	0.00216848	0.0858776	0.0637458	0.646941	1	0.999894	0.856626	#N/A	35.2	not assigned.not annotated	no hits & (original description: pep chromosome:Vradiata_ver6:6:35230342:35234315:1 gene:Vradi06g15160 transcript:Vradi06g15160.1 gene_biotype:protein_coding transcript_biotype:protein_coding)
Vradi01g04120	30	AT3G24520	heat shock transcription factor C1	-1.2497	-1.07203	-0.592811	-1.56067	-0.0941061	-0.271775	0.873757	0.0223609	0.0617825	0.298615	0.00156495	1	0.999894	0.560034	#N/A	15.5.13	.RNA biosynthesis.transcriptional regulation.transcription factor (HSF)	transcription factor (HSF) (original description: pep chromosome:Vradiata_ver6:1:6419135:6420989:-1 gene:Vradi01g04120 transcript:Vradi01g04120.1 gene_biotype:protein_coding transcript_biotype:protein_coding)
Vradi02g14120	29	AT5G67030	zeaxanthin epoxidase (ZEP) (ABA1)	0.07913	0.0348523	-0.812046	-1.00393	0.678615	0.722893	0.870499	0.91726	0.975402	0.0700862	0.0298689	0.806805	0.629627	0.420334	#N/A	1.1.1.5.1.3.2	Photosynthesis.photophosphorylation.photosystem II.photoprotection.non-photochemical quenching (NPQ).xanthophyll cycle.zeaxanthin epoxidase	zeaxanthin epoxidase (original description: pep chromosome:Vradiata_ver6:2:24656465:24659966:-1 gene:Vradi02g14120 transcript:Vradi02g14120.1 gene_biotype:protein_coding transcript_biotype:protein_coding)
Vradi07g08560	17	AT2G01880	purple acid phosphatase 7	-1.23132	0.36587	0.238078	1.37082	2.00307	0.405877	0.870326	0.0211611	0.681051	0.705873	0.00679265	0.000244758	0.999894	0.4914	#N/A	35.1	not assigned.annotated	(original description: pep chromosome:Vradiata_ver6:7:22367572:22369953:1 gene:Vradi07g08560 transcript:Vradi07g08560.1 gene_biotype:protein_coding transcript_biotype:protein_coding) & Purple acid phosphatase 7 OS=Arabidopsis thaliana (sp|q8s341|ppa7_arath : 280.0)
Vradi0111s00230	26	AT5G02370	ATP binding microtubule motor family protein	-1.16601	-0.606979	0.950574	0.540407	0.457575	-0.101452	0.867741	0.012408	0.298952	0.0288607	0.275193	1	0.999894	0.31917	#N/A	20.1.3.9	.Cytoskeleton organisation.microtubular network.Kinesin microtubule-based motor protein activities.motor protein (Kinesin-10)	motor protein (Kinesin-10) (original description: pep supercontig:Vradiata_ver6:scaffold_111:612746:617273:-1 gene:Vradi0111s00230 transcript:Vradi0111s00230.1 gene_biotype:protein_coding transcript_biotype:protein_coding)
Vradi02g09020	25	AT5G48150	GRAS family transcription factor	3.10158	2.27522	2.50343	1.12224	-0.514604	0.311762	0.866593	4.24533e-06	0.000908745	0.000144534	0.120104	1	0.999894	0.832996	#N/A	15.5.12	.RNA biosynthesis.transcriptional regulation.transcription factor (GRAS)	transcription factor (GRAS) (original description: pep chromosome:Vradiata_ver6:2:12498599:12501344:1 gene:Vradi02g09020 transcript:Vradi02g09020.1 gene_biotype:protein_coding transcript_biotype:protein_coding)
Vradi02g03510	14	AT4G34320	Protein of unknown function (DUF677)	-0.681839	1.07063	2.95104	2.5949	0.509617	-1.24285	0.86576	0.640238	0.400864	0.000262327	0.00196291	1	0.921057	0.913167	#N/A	20.6.1	.Cytoskeleton organisation.cytoskeleton-plasma membrane-cell wall interface.integrin-like protein (AT14a)	integrin-like protein (AT14a) (original description: pep chromosome:Vradiata_ver6:2:3395651:3397184:1 gene:Vradi02g03510 transcript:Vradi02g03510.1 gene_biotype:protein_coding transcript_biotype:protein_coding)
Vradi08g21240	2	AT1G68320	myb domain protein 62	4.75123	-0.0629217	4.99907	1.83985	-2.29366	2.52048	0.865546	0.000196649	0.983169	5.65084e-05	0.133805	0.514061	0.239944	1	#N/A	35.1	not assigned.annotated	(original description: pep chromosome:Vradiata_ver6:8:43437869:43438534:-1 gene:Vradi08g21240 transcript:Vradi08g21240.1 gene_biotype:protein_coding transcript_biotype:protein_coding) & Transcription factor MYB62 OS=Arabidopsis thaliana (sp|q9c9g7|myb62_arath : 114.0)
Vradi05g04480	13	AT5G50130	NAD(P)-binding Rossmann-fold superfamily protein	-1.98463	-1.94563	-2.94821	-3.82451	-0.0137521	-0.0527475	0.862549	0.0133493	0.0164015	8.97061e-05	4.38426e-07	1	0.999894	0.933315	#N/A	35.1	not assigned.annotated	(original description: pep chromosome:Vradiata_ver6:5:6925157:6930022:-1 gene:Vradi05g04480 transcript:Vradi05g04480.1 gene_biotype:protein_coding transcript_biotype:protein_coding description:short-chain dehydrogenase TIC 32, chloroplastic-like [Source:UniProtKB/TrEMBL;Acc:A0A1S3U1W7]) & Short-chain dehydrogenase TIC 32, chloroplastic OS=Arabidopsis thaliana (sp|a2rvm0|tic32_arath : 262.0)
Vradi03g04040	17	AT5G03795	Exostosin family protein	-0.248248	-0.421367	1.54436	0.992688	0.310325	0.483444	0.861992	0.844353	0.761437	0.0282067	0.215	1	0.999894	0.83958	#N/A	35.1	not assigned.annotated	(original description: pep chromosome:Vradiata_ver6:3:5533458:5536872:1 gene:Vradi03g04040 transcript:Vradi03g04040.1 gene_biotype:protein_coding transcript_biotype:protein_coding) & Probable glycosyltransferase At5g25310 OS=Arabidopsis thaliana (sp|q3e7q9|glyt6_arath : 320.0)
Vradi04g05020	18	AT3G02040	senescence-related gene 3	1.23259	1.6686	1.97598	2.7515	1.6354	1.19939	0.859876	0.146029	0.0385726	0.00647638	0.000105801	0.216615	0.657186	0.891112	#N/A	35.1	not assigned.annotated	(original description: pep chromosome:Vradiata_ver6:4:11270118:11272595:-1 gene:Vradi04g05020 transcript:Vradi04g05020.1 gene_biotype:protein_coding transcript_biotype:protein_coding) & Glycerophosphodiester phosphodiesterase GDPD1, chloroplastic OS=Arabidopsis thaliana (sp|q9sga2|gdpd1_arath : 368.0)
Vradi0154s00030	5	AT3G56970	basic helix-loop-helix (bHLH) DNA-binding superfamily protein	-1.22805	-2.04798	-0.0798316	-0.639484	0.298674	1.1186	0.858326	0.0226825	4.25066e-05	0.916646	0.26085	1	0.251275	0.548227	#N/A	15.5.32	.RNA biosynthesis.transcriptional regulation.transcription factor (bHLH)	transcription factor (bHLH) (original description: pep supercontig:Vradiata_ver6:scaffold_154:432022:434525:1 gene:Vradi0154s00030 transcript:Vradi0154s00030.1 gene_biotype:protein_coding transcript_biotype:protein_coding description:transcription factor ORG2-like [Source:UniProtKB/TrEMBL;Acc:A0A1S3T7J9])
Vradi08g12490	26	AT1G09030	nuclear factor Y, subunit B4	-2.43252	-1.32723	0.281307	0.295878	0.872042	-0.23325	0.857471	0.00130888	0.135147	0.749757	0.745169	1	0.999894	0.839234	#N/A	15.5.51.2	.RNA biosynthesis.transcriptional regulation.NF-Y transcription factor complex.component NF-YB	component NF-YB of NF-Y transcription factor complex (original description: pep chromosome:Vradiata_ver6:8:31993422:31993805:1 gene:Vradi08g12490 transcript:Vradi08g12490.1 gene_biotype:protein_coding transcript_biotype:protein_coding)
Vradi07g08900	16	AT1G17020	senescence-related gene 1	0.927175	0.301521	1.73435	0.481273	-0.397645	0.22801	0.855431	0.231823	0.794544	0.00600353	0.543304	1	0.999894	0.793095	#N/A	50.1.13	.Enzyme classification.EC_1 oxidoreductases.EC_1.14 oxidoreductase acting on paired donor with incorporation or reduction of molecular oxygen	Protein SRG1 OS=Arabidopsis thaliana (sp|q39224|srg1_arath : 322.0) & .Enzyme classification.EC_1 oxidoreductases.EC_1.14 oxidoreductase acting on paired donor with incorporation or reduction of molecular oxygen(50.1.13 : 156.9) (original description: pep chromosome:Vradiata_ver6:7:23410736:23413485:-1 gene:Vradi07g08900 transcript:Vradi07g08900.1 gene_biotype:protein_coding transcript_biotype:pr…
Vradi11g04960	23	AT1G49570	Peroxidase superfamily protein	1.08405	1.86312	0.461237	1.06606	1.4596	0.680527	0.854771	0.0128553	2.89507e-06	0.32948	0.00983763	0.00210611	0.672989	0.297609	#N/A	35.1	not assigned.annotated	(original description: pep chromosome:Vradiata_ver6:11:4747404:4748840:-1 gene:Vradi11g04960 transcript:Vradi11g04960.1 gene_biotype:protein_coding transcript_biotype:protein_coding description:Peroxidase [Source:UniProtKB/TrEMBL;Acc:A0A1S3VQ48]) & Peroxidase 10 OS=Arabidopsis thaliana (sp|q9fx85|per10_arath : 365.0)
Vradi07g14980	29	AT5G40240	nodulin MtN21 /EamA-like transporter family protein	-0.398917	-0.300853	-1.2055	-1.42107	0.636908	0.538844	0.852478	0.596117	0.745702	0.0245864	0.00769105	1	0.999894	0.664395	#N/A	24.2.1.5	.Solute transport.carrier-mediated transport.DMT superfamily.solute transporter (UmamiT)	solute transporter (UmamiT) (original description: pep chromosome:Vradiata_ver6:7:35069303:35071633:1 gene:Vradi07g14980 transcript:Vradi07g14980.1 gene_biotype:protein_coding transcript_biotype:protein_coding description:WAT1-related protein [Source:UniProtKB/TrEMBL;Acc:A0A1S3UPP4])
Vradi05g11850	17	AT5G26010	Protein phosphatase 2C family protein	-2.79732	-1.82044	1.28368	2.40057	1.96839	0.991514	0.851495	0.00544265	0.11799	0.199837	0.0112127	0.315077	0.999894	0.982167	#N/A	35.2	not assigned.not annotated	no hits & (original description: pep chromosome:Vradiata_ver6:5:20779060:20780821:1 gene:Vradi05g11850 transcript:Vradi05g11850.1 gene_biotype:protein_coding transcript_biotype:protein_coding)
Vradi08g10060	24	AT2G47810	nuclear factor Y, subunit B5	-1.90309	-1.95521	-0.730689	-1.47336	0.107867	0.159983	0.850538	0.000609945	0.000418841	0.219447	0.00629106	1	0.999894	0.672497	#N/A	15.5.51.2	.RNA biosynthesis.transcriptional regulation.NF-Y transcription factor complex.component NF-YB	component NF-YB of NF-Y transcription factor complex (original description: pep chromosome:Vradiata_ver6:8:27507694:27508221:1 gene:Vradi08g10060 transcript:Vradi08g10060.1 gene_biotype:protein_coding transcript_biotype:protein_coding)
Vradi05g01290	26	AT1G30860	RING/U-box superfamily protein	-2.28287	-1.42841	0.176715	-0.44549	0.22707	-0.627391	0.849275	0.000212725	0.0302687	0.829531	0.544462	1	0.999894	0.733601	#N/A	35.2	not assigned.not annotated	no hits & (original description: pep chromosome:Vradiata_ver6:5:1385398:1389075:-1 gene:Vradi05g01290 transcript:Vradi05g01290.1 gene_biotype:protein_coding transcript_biotype:protein_coding)
Vradi01g07100	22	AT5G62150	peptidoglycan-binding LysM domain-containing protein	0.0206826	-0.122564	-1.44881	-1.97635	0.321623	0.464869	0.849162	0.981855	0.900727	0.0022484	1.85203e-05	1	0.999894	0.540649	#N/A	35.2	not assigned.not annotated	no hits & (original description: pep chromosome:Vradiata_ver6:1:11041024:11043145:-1 gene:Vradi01g07100 transcript:Vradi01g07100.1 gene_biotype:protein_coding transcript_biotype:protein_coding)
Vradi0007s01020	30	AT2G26850	F-box family protein	-0.932849	-0.709055	-0.525892	-1.21073	0.162797	-0.0609969	0.847639	0.0254023	0.123497	0.214913	0.00126524	1	0.999894	0.24577	#N/A	19.2.2.8.1.4.6	.Protein homeostasis.ubiquitin-proteasome system.ubiquitin-fold protein conjugation.Cullin-based ubiquitylation complexes.SKP1-CUL1-FBX (SCF) E3 ligase complexes.F-BOX substrate adaptor components.component FBX	component FBX of SCF E3 ubiquitin ligase complex (original description: pep supercontig:Vradiata_ver6:scaffold_7:88046:91328:1 gene:Vradi0007s01020 transcript:Vradi0007s01020.1 gene_biotype:protein_coding transcript_biotype:protein_coding)
Vradi01g03680	11	AT4G29110	#N/A	-2.97584	-2.64502	-1.20545	-1.31416	0.738614	0.407796	0.847322	1.34396e-12	5.11986e-10	0.00420268	0.00171789	0.652554	0.999894	0.374836	#N/A	35.2	not assigned.not annotated	no hits & (original description: pep chromosome:Vradiata_ver6:1:5794487:5795053:-1 gene:Vradi01g03680 transcript:Vradi01g03680.1 gene_biotype:protein_coding transcript_biotype:protein_coding description:uncharacterized protein LOC106768173 [Source:UniProtKB/TrEMBL;Acc:A0A1S3URP4])
Vradi04g05200	3	AT2G38610	RNA-binding KH domain-containing protein	0.248954	-0.110597	-0.313876	-0.206291	0.952971	1.31252	0.845386	0.454223	0.814142	0.254543	0.505237	0.000313902	3.97429e-08	0.00293428	#N/A	35.1	not assigned.annotated	(original description: pep chromosome:Vradiata_ver6:4:11516640:11523303:1 gene:Vradi04g05200 transcript:Vradi04g05200.1 gene_biotype:protein_coding transcript_biotype:protein_coding) & KH domain-containing protein At2g38610 OS=Arabidopsis thaliana (sp|q9zvi3|qkil3_arath : 331.0)
Vradi11g05370	17	AT4G36810	geranylgeranyl pyrophosphate synthase 1	-1.98436	-2.1345	2.90196	1.79683	-0.261429	-0.111293	0.843697	0.0506892	0.0303889	0.000382273	0.032932	1	0.999894	0.945784	#N/A	9.1.3.1.2	.Secondary metabolism.terpenoids.isoprenyl diphosphate biosynthesis.geranyl diphosphate synthase complex.catalytic subunit LSU	catalytic subunit of geranyl diphosphate synthase complex (original description: pep chromosome:Vradiata_ver6:11:5212322:5213410:-1 gene:Vradi11g05370 transcript:Vradi11g05370.1 gene_biotype:protein_coding transcript_biotype:protein_coding description:geranylgeranyl pyrophosphate synthase 7, chloroplastic [Source:UniProtKB/TrEMBL;Acc:A0A1S3VRT8])
Vradi04g09420	27	AT1G03940	HXXXD-type acyl-transferase family protein	1.15831	0.752905	0.350083	0.100097	0.593301	0.998705	0.843287	0.0433118	0.268763	0.592493	0.897399	1	0.453962	0.638709	#N/A	50.2.3	.Enzyme classification.EC_2 transferases.EC_2.3 acyltransferase	Coumaroyl-CoA:anthocyanidin 3-O-glucoside-6''-O-coumaroyltransferase 1 OS=Arabidopsis thaliana (sp|q9zwb4|3at1_arath : 307.0) & .Enzyme classification.EC_2 transferases.EC_2.3 acyltransferase(50.2.3 : 20.0) (original description: pep chromosome:Vradiata_ver6:4:18397012:18398415:-1 gene:Vradi04g09420 transcript:Vradi04g09420.1 gene_biotype:protein_coding transcript_biotype:protein_coding descripti…
Vradi0189s00080	13	AT1G69160	#N/A	-1.79308	-1.0045	-2.49785	-2.8972	0.443378	-0.345206	0.842724	1.64118e-06	0.0152729	1.25892e-11	3.55579e-15	1	0.999894	0.282624	#N/A	35.2	not assigned.not annotated	no hits & (original description: pep supercontig:Vradiata_ver6:scaffold_189:516944:517945:-1 gene:Vradi0189s00080 transcript:Vradi0189s00080.1 gene_biotype:protein_coding transcript_biotype:protein_coding)
Vradi07g24380	11	AT1G47990	gibberellin 2-oxidase 4	-3.11709	-2.69099	-2.19175	-2.95996	0.0742419	-0.351858	0.842455	3.22643e-09	2.22654e-07	1.8938e-05	6.38889e-09	1	0.999894	0.68987	#N/A	11.6.3.4	.Phytohormone action.gibberellin.modification and degradation.gibberellin 2-oxidase	gibberellin 2-oxidase (original description: pep chromosome:Vradiata_ver6:7:47725279:47727885:-1 gene:Vradi07g24380 transcript:Vradi07g24380.1 gene_biotype:protein_coding transcript_biotype:protein_coding)
Vradi0329s00010	30	AT4G25960	P-glycoprotein 2	-1.36412	-0.463657	-1.01151	-1.57501	0.278013	-0.622455	0.841516	0.0576796	0.648909	0.134498	0.0170129	1	0.999894	0.871355	#N/A	24.1.3.1.1	.Solute transport.primary active transport.ABC superfamily.ABC1 family.subfamily ABCB transporter	subfamily ABCB transporter (original description: pep supercontig:Vradiata_ver6:scaffold_329:280889:295387:1 gene:Vradi0329s00010 transcript:Vradi0329s00010.1 gene_biotype:protein_coding transcript_biotype:protein_coding)
Vradi05g00240	11	AT2G46890	Protein of unknown function (DUF1295)	-3.47017	-2.06112	-1.98539	-2.11965	0.706981	-0.702067	0.841238	3.15812e-07	0.00325299	0.00283263	0.00127737	1	0.999894	0.855165	#N/A	35.2	not assigned.not annotated	no hits & (original description: pep chromosome:Vradiata_ver6:5:299566:300788:1 gene:Vradi05g00240 transcript:Vradi05g00240.1 gene_biotype:protein_coding transcript_biotype:protein_coding)
Vradi04g08630	13	AT5G53390	O-acyltransferase (WSD1-like) family protein	-1.45747	-1.52537	-2.60332	-3.0627	0.38061	0.448508	0.839984	0.0121639	0.0098232	2.16041e-06	4.15794e-08	1	0.999894	0.840718	#N/A	35.1	not assigned.annotated	(original description: pep chromosome:Vradiata_ver6:4:17111139:17113490:-1 gene:Vradi04g08630 transcript:Vradi04g08630.1 gene_biotype:protein_coding transcript_biotype:protein_coding description:O-acyltransferase WSD1-like [Source:UniProtKB/TrEMBL;Acc:A0A1S3TTU5]) & O-acyltransferase WSD1 OS=Arabidopsis thaliana (sp|q93zr6|wsd1_arath : 166.0)
Vradi02g12860	23	AT1G15100	RING-H2 finger A2A	1.45412	1.19998	1.45122	0.754585	0.142912	0.39706	0.839546	0.00985483	0.0467722	0.00645876	0.21666	1	0.999894	0.644563	#N/A	35.2	not assigned.not annotated	no hits & (original description: pep chromosome:Vradiata_ver6:2:23113197:23113688:1 gene:Vradi02g12860 transcript:Vradi02g12860.1 gene_biotype:protein_coding transcript_biotype:protein_coding description:probable E3 ubiquitin-protein ligase XERICO [Source:UniProtKB/TrEMBL;Acc:A0A1S3TIT9])
Vradi01g01010	2	AT3G01420	Peroxidase superfamily protein	3.11122	0.618845	3.95863	2.95097	-0.168473	2.3239	0.839189	0.000764277	0.680971	9.50478e-06	0.000749221	1	0.072073	0.967107	#N/A	5.7.3.4.1	.Lipid metabolism.lipid degradation.fatty acid degradation.alpha-oxidation.alpha dioxygenase	alpha dioxygenase (original description: pep chromosome:Vradiata_ver6:1:1728869:1733684:1 gene:Vradi01g01010 transcript:Vradi01g01010.1 gene_biotype:protein_coding transcript_biotype:protein_coding)
Vradi07g08450	17	AT1G30220	inositol transporter 2	-1.09729	-0.571396	0.862794	0.831873	0.808181	0.282283	0.839102	0.0490807	0.444905	0.0773796	0.112144	0.754034	0.999894	0.482581	#N/A	24.2.2.1.3	.Solute transport.carrier-mediated transport.MFS superfamily.SP family.inositol transporter (INT)	inositol transporter (INT) (original description: pep chromosome:Vradiata_ver6:7:21987477:21995373:-1 gene:Vradi07g08450 transcript:Vradi07g08450.1 gene_biotype:protein_coding transcript_biotype:protein_coding)
Vradi0048s00460	4	AT5G06870	polygalacturonase inhibiting protein 2	0.546385	1.95149	5.75042	6.10596	1.19267	-0.212435	0.837127	0.673241	0.0690478	3.91328e-19	1.94963e-18	1	0.999894	0.6761	#N/A	35.1	not assigned.annotated	(original description: pep supercontig:Vradiata_ver6:scaffold_48:788684:790841:1 gene:Vradi0048s00460 transcript:Vradi0048s00460.1 gene_biotype:protein_coding transcript_biotype:protein_coding) & Polygalacturonase inhibitor 2 OS=Phaseolus vulgaris (sp|p58822|pgip2_phavu : 214.0)
Vradi0201s00180	30	AT3G19380	plant U-box 25	-1.05197	-1.13355	-0.80845	-1.55516	0.0903063	0.171888	0.837016	0.00268397	0.00105036	0.018872	1.19836e-06	1	0.999894	0.137031	#N/A	35.1	not assigned.annotated	(original description: pep supercontig:Vradiata_ver6:scaffold_201:295328:297551:-1 gene:Vradi0201s00180 transcript:Vradi0201s00180.1 gene_biotype:protein_coding transcript_biotype:protein_coding) & U-box domain-containing protein 25 OS=Arabidopsis thaliana (sp|q9lt79|pub25_arath : 137.0)
Vradi08g07350	2	AT1G76690	12-oxophytodienoate reductase 2	0.0522338	-2.29725	3.70243	0.209264	-2.65941	-0.309919	0.833759	0.979757	0.064813	0.000897451	0.890948	0.142261	0.999894	1	#N/A	50.1.3	.Enzyme classification.EC_1 oxidoreductases.EC_1.3 oxidoreductase acting on CH-CH group of donor	.Enzyme classification.EC_1 oxidoreductases.EC_1.3 oxidoreductase acting on CH-CH group of donor(50.1.3 : 605.4) & Putative 12-oxophytodienoate reductase 11 OS=Oryza sativa subsp. japonica (sp|b9fsc8|opr11_orysj : 517.0) (original description: pep chromosome:Vradiata_ver6:8:19662393:19664329:-1 gene:Vradi08g07350 transcript:Vradi08g07350.1 gene_biotype:protein_coding transcript_biotype:protein_co…
Vradi07g18310	13	AT5G44550	Uncharacterised protein family (UPF0497)	-1.56043	-1.13481	-3.3731	-3.73708	0.469195	0.0435801	0.83317	0.0181349	0.121288	5.71882e-08	2.35392e-09	1	0.999894	0.874182	#N/A	35.1	not assigned.annotated	(original description: pep chromosome:Vradiata_ver6:7:39852661:39853506:-1 gene:Vradi07g18310 transcript:Vradi07g18310.1 gene_biotype:protein_coding transcript_biotype:protein_coding description:CASP-like protein [Source:UniProtKB/TrEMBL;Acc:A0A1S3UQV4]) & CASP-like protein 1B1 OS=Glycine max (sp|c6tg62|cspl9_soybn : 239.0)
Vradi08g18380	14	AT5G24030	SLAC1 homologue 3	0.108145	-0.434237	1.78086	2.53456	1.58639	2.12877	0.83269	0.926882	0.693557	0.00600124	5.99347e-05	0.136127	0.00848531	0.839234	#N/A	24.3.10	.Solute transport.channels.anion channel (SLAC)	anion channel (SLAC) (original description: pep chromosome:Vradiata_ver6:8:40214720:40217374:-1 gene:Vradi08g18380 transcript:Vradi08g18380.1 gene_biotype:protein_coding transcript_biotype:protein_coding description:S-type anion channel SLAH2-like isoform X2 [Source:UniProtKB/TrEMBL;Acc:A0A1S3V2M0])
Vradi10g12220	11	AT4G33580	beta carbonic anhydrase 5	-1.80742	-2.264	-0.618587	-1.36437	0.0846215	0.541201	0.830399	1.27795e-08	4.81462e-13	0.0743239	1.22947e-05	1	0.742315	0.108146	#N/A	35.1	not assigned.annotated	(original description: pep chromosome:Vradiata_ver6:10:19716731:19720324:1 gene:Vradi10g12220 transcript:Vradi10g12220.1 gene_biotype:protein_coding transcript_biotype:protein_coding description:Carbonic anhydrase [Source:UniProtKB/TrEMBL;Acc:A0A1S3VEY5]) & Beta carbonic anhydrase 5, chloroplastic OS=Arabidopsis thaliana (sp|q94ce3|bca5_arath : 326.0)
Vradi06g00240	16	AT2G37040	PHE ammonia lyase 1	0.663704	-0.332535	1.75876	0.59803	-0.330539	0.6657	0.83019	0.363174	0.734061	0.00154956	0.368285	1	0.963191	0.716799	#N/A	9.2.1.1.1	.Secondary metabolism.phenolics.p-coumaroyl-CoA biosynthesis.phenylalanine ammonia lyase activity.phenylalanine ammonia lyase (PAL)	phenylalanine ammonia lyase (PAL) (original description: pep chromosome:Vradiata_ver6:6:239937:242448:-1 gene:Vradi06g00240 transcript:Vradi06g00240.1 gene_biotype:protein_coding transcript_biotype:protein_coding description:Phenylalanine ammonia-lyase [Source:UniProtKB/TrEMBL;Acc:A0A1S3UFT5])
Vradi0184s00030	2	AT5G13930	Chalcone and stilbene synthase family protein	1.75521	-5.4438	5.79123	2.33392	-2.6276	4.5714	0.829703	0.469804	0.0164987	0.00495982	0.251497	1	0.225929	1	#N/A	50.2.3	.Enzyme classification.EC_2 transferases.EC_2.3 acyltransferase	.Enzyme classification.EC_2 transferases.EC_2.3 acyltransferase(50.2.3 : 393.9) & Chalcone synthase OS=Petroselinum crispum (sp|p16107|chsy_petcr : 380.0) (original description: pep supercontig:Vradiata_ver6:scaffold_184:738378:741840:1 gene:Vradi0184s00030 transcript:Vradi0184s00030.1 gene_biotype:protein_coding transcript_biotype:protein_coding)
Vradi03g03550	14	AT5G03300	adenosine kinase 2	0.643252	0.426352	2.08581	1.56508	0.308359	0.525259	0.829085	0.211035	0.501558	1.02221e-07	8.29486e-05	1	0.945684	0.31917	#N/A	6.1.2.3	.Nucleotide metabolism.purines.salvage pathway.adenosine kinase	adenosine kinase (original description: pep chromosome:Vradiata_ver6:3:4901707:4905194:1 gene:Vradi03g03550 transcript:Vradi03g03550.1 gene_biotype:protein_coding transcript_biotype:protein_coding)
Vradi0158s00010	29	AT1G06920	ovate family protein 4	-0.971601	-0.328603	-0.792378	-1.47618	0.143064	-0.499933	0.826864	0.208716	0.767675	0.261109	0.0253476	1	0.999894	0.866486	#N/A	15.5.37	.RNA biosynthesis.transcriptional regulation.transcription factor (OFP)	transcription factor (OFP) (original description: pep supercontig:Vradiata_ver6:scaffold_158:619045:620190:1 gene:Vradi0158s00010 transcript:Vradi0158s00010.1 gene_biotype:protein_coding transcript_biotype:protein_coding description:transcription repressor OFP4-like [Source:UniProtKB/TrEMBL;Acc:A0A1S3T7A8])
Vradi06g10930	15	AT4G08290	nodulin MtN21 /EamA-like transporter family protein	3.1766	4.06204	2.84819	2.43094	0.406097	-0.479341	0.823348	3.66354e-06	3.32826e-09	2.06632e-05	0.000241726	1	0.999894	0.874182	#N/A	24.2.1.5	.Solute transport.carrier-mediated transport.DMT superfamily.solute transporter (UmamiT)	solute transporter (UmamiT) (original description: pep chromosome:Vradiata_ver6:6:25759397:25762766:-1 gene:Vradi06g10930 transcript:Vradi06g10930.1 gene_biotype:protein_coding transcript_biotype:protein_coding)
Vradi07g17970	17	AT1G18550	ATP binding microtubule motor family protein	-0.601388	-0.274003	1.01925	0.756493	0.560357	0.232972	0.823114	0.322514	0.749233	0.0315156	0.143433	1	0.999894	0.504331	#N/A	20.1.3.7	.Cytoskeleton organisation.microtubular network.Kinesin microtubule-based motor protein activities.motor protein (Kinesin-8)	motor protein (Kinesin-8) (original description: pep chromosome:Vradiata_ver6:7:39438768:39442617:-1 gene:Vradi07g17970 transcript:Vradi07g17970.1 gene_biotype:protein_coding transcript_biotype:protein_coding)
Vradi06g16000	14	AT5G42800	dihydroflavonol 4-reductase	0.21769	0.820284	2.80033	3.17183	1.19415	0.591557	0.82266	0.849355	0.444891	2.10273e-06	4.24404e-07	0.773542	0.999894	0.749365	#N/A	35.2	not assigned.not annotated	no hits & (original description: pep chromosome:Vradiata_ver6:6:36192208:36194143:-1 gene:Vradi06g16000 transcript:Vradi06g16000.1 gene_biotype:protein_coding transcript_biotype:protein_coding)
Vradi10g02020	13	AT5G07990	Cytochrome P450 superfamily protein	-1.02402	-0.82992	-2.80625	-3.66577	-0.0405268	-0.234623	0.818987	0.02118	0.0788293	2.1809e-11	1.0048e-17	1	0.999894	0.690112	#N/A	50.1.13	.Enzyme classification.EC_1 oxidoreductases.EC_1.14 oxidoreductase acting on paired donor with incorporation or reduction of molecular oxygen	.Enzyme classification.EC_1 oxidoreductases.EC_1.14 oxidoreductase acting on paired donor with incorporation or reduction of molecular oxygen(50.1.13 : 700.5) & Flavonoid 3',5'-hydroxylase 1 OS=Petunia hybrida (sp|p48418|c75a1_pethy : 608.0) (original description: pep chromosome:Vradiata_ver6:10:5933441:5936361:1 gene:Vradi10g02020 transcript:Vradi10g02020.1 gene_biotype:protein_coding transcript…
Vradi05g08180	18	AT1G09910	Rhamnogalacturonate lyase family protein	2.33438	1.52469	2.32863	1.4508	-0.0588773	0.750816	0.818954	0.000177867	0.022967	0.000113489	0.0206072	1	0.951451	0.813675	#N/A	35.2	not assigned.not annotated	no hits & (original description: pep chromosome:Vradiata_ver6:5:15938125:15961248:-1 gene:Vradi05g08180 transcript:Vradi05g08180.1 gene_biotype:protein_coding transcript_biotype:protein_coding)
Vradi07g10940	2	AT2G14960	Auxin-responsive GH3 family protein	1.48764	-0.720787	2.72022	1.11655	-0.787462	1.42097	0.816206	0.189897	0.633365	0.0045833	0.297649	1	0.786283	1	#N/A	11.2.3.1	.Phytohormone action.auxin.conjugation and degradation.indole-3-acetic acid-amido synthetase	indole-3-acetic acid-amido synthetase (original description: pep chromosome:Vradiata_ver6:7:28303278:28305475:1 gene:Vradi07g10940 transcript:Vradi07g10940.1 gene_biotype:protein_coding transcript_biotype:protein_coding)
Vradi08g10640	16	AT1G02660	alpha/beta-Hydrolases superfamily protein	0.220981	-0.428044	1.30326	0.101984	-0.387037	0.261988	0.814238	0.769837	0.556442	0.00573923	0.88296	1	0.999894	0.548227	#N/A	5.7.2.1.3	.Lipid metabolism.lipid degradation.phospholipase activities.phospholipase A1 activities.phosphatidylglycerol lipase (PLIP1)	phosphatidylglycerol lipase (PLIP1) (original description: pep chromosome:Vradiata_ver6:8:28695622:28699075:1 gene:Vradi08g10640 transcript:Vradi08g10640.1 gene_biotype:protein_coding transcript_biotype:protein_coding)
Vradi11g09680	30	AT3G26610	Pectin lyase-like superfamily protein	-1.3582	-1.5184	-0.990618	-1.2406	0.562366	0.722562	0.812343	0.0506892	0.0304243	0.137923	0.0601295	1	0.996633	0.843945	#N/A	21.3.5.1.3	.Cell wall organisation.pectin.modification and degradation.polygalacturonase activities.polygalacturonase (PGX1)	polygalacturonase (PGX1) (original description: pep chromosome:Vradiata_ver6:11:11944418:11946847:1 gene:Vradi11g09680 transcript:Vradi11g09680.1 gene_biotype:protein_coding transcript_biotype:protein_coding)
Vradi07g23800	5	AT4G33150	lysine-ketoglutarate reductase/saccharopine dehydrogenase bifunctional enzyme	-1.36393	-2.73464	0.871443	-1.05253	-1.11243	0.258274	0.811549	0.110117	0.000320338	0.291926	0.199142	0.924917	0.999894	0.93143	#N/A	4.2.4.1	.Amino acid metabolism.degradation.lysine.bifunctional lysine ketoglutarate reductase and saccharopine dehydrogenase	bifunctional lysine ketoglutarate reductase and saccharopine dehydrogenase (original description: pep chromosome:Vradiata_ver6:7:46962727:46973499:1 gene:Vradi07g23800 transcript:Vradi07g23800.1 gene_biotype:protein_coding transcript_biotype:protein_coding)
Vradi07g25860	14	AT5G18980	ARM repeat superfamily protein	-0.218169	0.788574	2.84322	3.06198	1.0282	0.0214602	0.809448	0.851731	0.444268	1.515e-06	7.35683e-07	1	0.999894	0.772789	#N/A	35.2	not assigned.not annotated	no hits & (original description: pep chromosome:Vradiata_ver6:7:49287381:49290736:-1 gene:Vradi07g25860 transcript:Vradi07g25860.1 gene_biotype:protein_coding transcript_biotype:protein_coding description:uncharacterized protein LOC106765776 [Source:UniProtKB/TrEMBL;Acc:A0A1S3UIZ2])
Vradi0086s00640	24	#N/A	#N/A	-2.13494	-2.23059	-1.79636	-2.57978	0.0257846	0.121437	0.809202	3.32229e-05	1.171e-05	0.000375403	1.85537e-07	1	0.999894	0.671876	#N/A	35.2	not assigned.not annotated	no hits & (original description: pep supercontig:Vradiata_ver6:scaffold_86:1113446:1114908:-1 gene:Vradi0086s00640 transcript:Vradi0086s00640.1 gene_biotype:protein_coding transcript_biotype:protein_coding)
Vradi10g09610	16	AT1G29640	Protein of unknown function, DUF584	0.787367	-0.84137	2.07131	0.226044	-1.03733	0.59141	0.807942	0.388423	0.37782	0.00273459	0.812758	0.955505	0.999894	0.897444	#N/A	35.2	not assigned.not annotated	no hits & (original description: pep chromosome:Vradiata_ver6:10:17146523:17146843:-1 gene:Vradi10g09610 transcript:Vradi10g09610.1 gene_biotype:protein_coding transcript_biotype:protein_coding description:uncharacterized protein LOC106775591 [Source:UniProtKB/TrEMBL;Acc:A0A1S3VJE8])
Vradi0349s00060	30	AT5G62710	Leucine-rich repeat protein kinase family protein	-1.79327	-1.45437	-0.634295	-1.20576	0.235631	-0.103268	0.807097	7.08819e-07	7.8314e-05	0.106052	0.000769111	1	0.999894	0.2531	#N/A	50.2.7	.Enzyme classification.EC_2 transferases.EC_2.7 transferase transferring phosphorus-containing group	LRR receptor-like serine/threonine-protein kinase FEI 1 OS=Arabidopsis thaliana (sp|c0lgf4|fei1_arath : 312.0) & .Enzyme classification.EC_2 transferases.EC_2.7 transferase transferring phosphorus-containing group(50.2.7 : 59.0) (original description: pep supercontig:Vradiata_ver6:scaffold_349:88788:92759:1 gene:Vradi0349s00060 transcript:Vradi0349s00060.1 gene_biotype:protein_coding transcript_b…
Vradi06g04110	28	AT3G51740	inflorescence meristem receptor-like kinase 2	0.0515025	0.52028	1.43542	1.47509	0.846321	0.377543	0.806655	0.954473	0.454493	0.00145393	0.00127737	0.639177	0.999894	0.507207	#N/A	18.4.1.3	.Protein modification.phosphorylation.TKL protein kinase superfamily.protein kinase (LRR-III)	protein kinase (LRR-III) (original description: pep chromosome:Vradiata_ver6:6:4788086:4790718:1 gene:Vradi06g04110 transcript:Vradi06g04110.1 gene_biotype:protein_coding transcript_biotype:protein_coding)
Vradi05g09800	17	AT5G11300	mitotic-like cyclin 3B from Arabidopsis	-0.369455	-0.862794	1.61424	0.658961	-0.149557	0.343781	0.80572	0.546833	0.0875177	3.7209e-05	0.143381	1	0.999894	0.335159	#N/A	13.1.1.1.1	.Cell cycle organisation.cell cycle control.cyclin-dependent regulation.cyclin activities.cyclin (CYCA)	cyclin (CYCA) (original description: pep chromosome:Vradiata_ver6:5:17951242:17956886:-1 gene:Vradi05g09800 transcript:Vradi05g09800.1 gene_biotype:protein_coding transcript_biotype:protein_coding)
Vradi0007s01300	17	AT3G45400	exostosin family protein	-0.253187	-0.857686	1.66866	0.48781	-0.375191	0.229307	0.805661	0.806813	0.300374	0.00475546	0.506774	1	0.999894	0.777481	#N/A	35.1	not assigned.annotated	(original description: pep supercontig:Vradiata_ver6:scaffold_7:1631147:1633939:-1 gene:Vradi0007s01300 transcript:Vradi0007s01300.1 gene_biotype:protein_coding transcript_biotype:protein_coding) & Probable arabinosyltransferase ARAD1 OS=Arabidopsis thaliana (sp|q6dbg8|arad1_arath : 254.0)
Vradi10g11920	11	AT4G37850	basic helix-loop-helix (bHLH) DNA-binding superfamily protein	-3.28743	-3.39755	-0.904714	-1.67755	0.0323168	0.142437	0.805152	1.19043e-07	2.99908e-08	0.134544	0.00272307	1	0.999894	0.797801	#N/A	15.5.32	.RNA biosynthesis.transcriptional regulation.transcription factor (bHLH)	transcription factor (bHLH) (original description: pep chromosome:Vradiata_ver6:10:19432701:19435362:-1 gene:Vradi10g11920 transcript:Vradi10g11920.1 gene_biotype:protein_coding transcript_biotype:protein_coding description:transcription factor bHLH25-like [Source:UniProtKB/TrEMBL;Acc:A0A1S3VJ90])
Vradi09g04820	17	AT3G61220	NAD(P)-binding Rossmann-fold superfamily protein	-0.0436574	-0.0615453	1.16441	1.15197	0.791967	0.809855	0.804403	0.968536	0.969829	0.0481832	0.0651626	1	0.916245	0.751313	#N/A	50.1.1	.Enzyme classification.EC_1 oxidoreductases.EC_1.1 oxidoreductase acting on CH-OH group of donor	.Enzyme classification.EC_1 oxidoreductases.EC_1.1 oxidoreductase acting on CH-OH group of donor(50.1.1 : 225.8) & (+)-neomenthol dehydrogenase OS=Arabidopsis thaliana (sp|q9m2e2|sdr1_arath : 189.0) (original description: pep chromosome:Vradiata_ver6:9:6981853:6984034:-1 gene:Vradi09g04820 transcript:Vradi09g04820.1 gene_biotype:protein_coding transcript_biotype:protein_coding)
Vradi03g03760	3	AT5G27730	Protein of unknown function (DUF1624)	-1.06456	-0.150499	-1.98763	-0.229167	2.56158	1.64751	0.803115	0.241391	0.942143	0.0111484	0.861286	0.00781202	0.43324	0.998666	#N/A	35.2	not assigned.not annotated	no hits & (original description: pep chromosome:Vradiata_ver6:3:5129471:5134601:-1 gene:Vradi03g03760 transcript:Vradi03g03760.1 gene_biotype:protein_coding transcript_biotype:protein_coding)
Vradi01g14220	21	AT4G24020	NIN like protein 7	-1.06939	-0.965839	-1.58117	-1.24927	1.13386	1.03031	0.801967	0.00130181	0.00562263	3.45664e-07	7.9298e-05	0.00271942	0.0145439	0.14533	#N/A	15.5.6.2	.RNA biosynthesis.transcriptional regulation.NIN-like transcription factor superfamily.transcription factor (NLP)	transcription factor (NLP) (original description: pep chromosome:Vradiata_ver6:1:34942979:34954116:-1 gene:Vradi01g14220 transcript:Vradi01g14220.1 gene_biotype:protein_coding transcript_biotype:protein_coding)
Vradi07g12810	2	AT5G62350	Plant invertase/pectin methylesterase inhibitor superfamily protein	2.27207	0.452396	4.26352	2.41572	-1.04593	0.773741	0.801866	0.171208	0.863746	0.00328098	0.0962417	1	0.999894	1	#N/A	35.1	not assigned.annotated	(original description: pep chromosome:Vradiata_ver6:7:31334479:31337088:-1 gene:Vradi07g12810 transcript:Vradi07g12810.1 gene_biotype:protein_coding transcript_biotype:protein_coding description:21 kDa protein [Source:UniProtKB/TrEMBL;Acc:A0A1S3UKG6]) & 21 kDa protein OS=Daucus carota (sp|p17407|21kd_dauca : 133.0)
Vradi06g13850	13	AT2G26330	Leucine-rich receptor-like protein kinase family protein	-1.15114	-0.57122	-1.93463	-3.06164	-0.325642	-0.905566	0.801361	0.174305	0.602611	0.00757303	1.46969e-05	1	0.931319	0.945355	#N/A	11.10.2.3.2	.Phytohormone action.signalling peptides.CRP (cysteine-rich-peptide) category.EPF/EPFL-peptide activity.ERF-peptide receptor (ER)	ERF-peptide receptor (ER) (original description: pep chromosome:Vradiata_ver6:6:33228019:33240970:1 gene:Vradi06g13850 transcript:Vradi06g13850.1 gene_biotype:protein_coding transcript_biotype:protein_coding)
Vradi02g07130	30	AT2G32530	cellulose synthase-like B3	-1.31166	-1.42708	-0.131921	-0.653218	0.277961	0.393376	0.799258	0.036397	0.0258206	0.868717	0.311768	1	0.999894	0.750808	#N/A	35.1	not assigned.annotated	(original description: pep chromosome:Vradiata_ver6:2:8430056:8430560:1 gene:Vradi02g07130 transcript:Vradi02g07130.1 gene_biotype:protein_coding transcript_biotype:protein_coding) & Cellulose synthase-like protein H1 OS=Oryza sativa subsp. japonica (sp|q339n5|cslh1_orysj : 102.0)
Vradi03g07370	2	AT1G09380	nodulin MtN21 /EamA-like transporter family protein	1.26744	-0.831698	4.23515	1.95593	-1.4803	0.618844	0.798926	0.38111	0.614848	1.79673e-05	0.0405276	1	0.999894	0.989175	#N/A	24.2.1.5	.Solute transport.carrier-mediated transport.DMT superfamily.solute transporter (UmamiT)	solute transporter (UmamiT) (original description: pep chromosome:Vradiata_ver6:3:8834491:8837276:1 gene:Vradi03g07370 transcript:Vradi03g07370.1 gene_biotype:protein_coding transcript_biotype:protein_coding)
Vradi06g06110	17	AT1G65710	#N/A	-0.562849	-0.644049	1.03007	0.469128	0.236372	0.317572	0.797318	0.301966	0.252113	0.015755	0.349235	1	0.999894	0.420217	#N/A	35.1	not assigned.annotated	(original description: pep chromosome:Vradiata_ver6:6:7747768:7750416:-1 gene:Vradi06g06110 transcript:Vradi06g06110.1 gene_biotype:protein_coding transcript_biotype:protein_coding) & Uncharacterized protein At1g65710 OS=Arabidopsis thaliana (sp|q5xvh5|y1710_arath : 104.0)
Vradi01g13460	16	AT4G31980	#N/A	2.39146	0.722141	1.01909	0.178492	-0.0451209	1.6242	0.795473	5.12146e-05	0.394199	0.117973	0.838842	1	0.0445066	0.826601	#N/A	35.1	not assigned.annotated	(original description: pep chromosome:Vradiata_ver6:1:32334576:32335943:1 gene:Vradi01g13460 transcript:Vradi01g13460.1 gene_biotype:protein_coding transcript_biotype:protein_coding description:UPF0481 protein At3g47200-like [Source:UniProtKB/TrEMBL;Acc:A0A1S3USP4]) & UPF0481 protein At3g47200 OS=Arabidopsis thaliana (sp|q9sd53|y3720_arath : 119.0)
Vradi05g13670	28	AT1G75640	Leucine-rich receptor-like protein kinase family protein	0.314046	0.525929	1.31066	1.07265	0.556514	0.344631	0.794526	0.664514	0.46159	0.00553622	0.0312089	1	0.999894	0.573992	#N/A	18.4.1.7	.Protein modification.phosphorylation.TKL protein kinase superfamily.protein kinase (LRR-VII)	protein kinase (LRR-VII) (original description: pep chromosome:Vradiata_ver6:5:22734189:22738601:1 gene:Vradi05g13670 transcript:Vradi05g13670.1 gene_biotype:protein_coding transcript_biotype:protein_coding)
Vradi09g08560	14	AT5G66430	S-adenosyl-L-methionine-dependent methyltransferases superfamily protein	-0.44378	1.66607	1.69708	2.79241	1.88916	-0.220687	0.793829	0.664686	0.0484165	0.00708696	3.47523e-05	0.0933496	0.999894	0.835254	#N/A	50.2.1	.Enzyme classification.EC_2 transferases.EC_2.1 transferase transferring one-carbon group	3,7-dimethylxanthine N-methyltransferase OS=Coffea canephora (sp|a4ge70|dxmt1_cofca : 234.0) & .Enzyme classification.EC_2 transferases.EC_2.1 transferase transferring one-carbon group(50.2.1 : 133.6) (original description: pep chromosome:Vradiata_ver6:9:15518783:15520861:-1 gene:Vradi09g08560 transcript:Vradi09g08560.1 gene_biotype:protein_coding transcript_biotype:protein_coding)
Vradi09g08310	10	AT5G62790	1-deoxy-D-xylulose 5-phosphate reductoisomerase	0.77127	-1.44571	-1.87835	-3.61539	-0.944807	1.27217	0.792229	0.367822	0.0559782	0.0088195	1.50496e-07	1	0.467058	0.965564	#N/A	9.1.2.3	.Secondary metabolism.terpenoids.methylerythritol phosphate (MEP) pathway.1-deoxy-D-xylulose 5-phosphate reductase (DXR)	1-deoxy-D-xylulose 5-phosphate reductase (DXR) (original description: pep chromosome:Vradiata_ver6:9:14203643:14211483:-1 gene:Vradi09g08310 transcript:Vradi09g08310.1 gene_biotype:protein_coding transcript_biotype:protein_coding)
Vradi0169s00240	14	#N/A	#N/A	0.952375	0.872373	1.54032	1.62545	0.876881	0.956883	0.791759	0.332259	0.489404	0.046469	0.0547778	1	0.948315	0.932617	#N/A	11.10.1.8.1	.Phytohormone action.signalling peptides.NCRP (non-cysteine-rich-peptide) category.GLV/RGF/CLEL-peptide activity.RGF-precursor polypeptide	RGF precursor polypeptide (original description: pep supercontig:Vradiata_ver6:scaffold_169:613453:615569:-1 gene:Vradi0169s00240 transcript:Vradi0169s00240.1 gene_biotype:protein_coding transcript_biotype:protein_coding)
Vradi09g03100	2	AT1G24020	MLP-LIKE PROTEIN 423, MLP423	1.69508	-0.0869829	2.38426	1.9134	0.320887	2.10295	0.791748	0.148737	0.972337	0.0200519	0.0696104	1	0.313385	1	#N/A	35.1	not assigned.annotated	(original description: pep chromosome:Vradiata_ver6:9:3580265:3580821:1 gene:Vradi09g03100 transcript:Vradi09g03100.1 gene_biotype:protein_coding transcript_biotype:protein_coding description:pathogenesis-related protein 2-like [Source:UniProtKB/TrEMBL;Acc:A0A1S3VC20]) & Pathogenesis-related protein 2 OS=Phaseolus vulgaris (sp|p25986|pr2_phavu : 256.0)
Vradi11g01390	13	#N/A	#N/A	-1.25361	-1.9034	-3.134	-4.5193	-0.593781	0.0560083	0.791514	0.164763	0.020953	6.58943e-05	1.42064e-08	1	0.999894	0.996995	#N/A	35.2	not assigned.not annotated	no hits & (original description: pep chromosome:Vradiata_ver6:11:1289739:1293293:-1 gene:Vradi11g01390 transcript:Vradi11g01390.1 gene_biotype:protein_coding transcript_biotype:protein_coding)
Vradi01g07810	16	AT3G22910	ATPase E1-E2 type family protein / haloacid dehalogenase-like hydrolase family protein	0.450341	0.146394	1.60131	0.174259	-0.635596	-0.331649	0.791456	0.608865	0.906104	0.00795087	0.837148	1	0.999894	0.822023	#N/A	24.1.2.2.2	.Solute transport.primary active transport.P-type ATPase superfamily.P2 family.P2B-type calcium cation-transporting ATPase (ACA)	P2B-type calcium cation-transporting ATPase (ACA) (original description: pep chromosome:Vradiata_ver6:1:12467482:12470565:-1 gene:Vradi01g07810 transcript:Vradi01g07810.1 gene_biotype:protein_coding transcript_biotype:protein_coding description:Calcium-transporting ATPase [Source:UniProtKB/TrEMBL;Acc:A0A1S3VC83])
Vradi07g20020	16	AT3G19360	Zinc finger (CCCH-type) family protein	0.812573	-0.104416	1.82548	0.72609	-0.311392	0.605597	0.787998	0.130324	0.915283	1.37015e-05	0.131062	1	0.912167	0.436859	#N/A	15.5.16	.RNA biosynthesis.transcriptional regulation.transcription factor (C3H-ZF)	C3H zinc finger transcription factor (original description: pep chromosome:Vradiata_ver6:7:42325614:42327580:1 gene:Vradi07g20020 transcript:Vradi07g20020.1 gene_biotype:protein_coding transcript_biotype:protein_coding)
Vradi11g04830	24	#N/A	#N/A	-1.24086	-0.628393	-1.30318	-2.46185	-0.372491	-0.98496	0.786175	0.265815	0.64706	0.184731	0.0071398	1	0.999894	1	#N/A	13.1.1.3.1	.Cell cycle organisation.cell cycle control.cyclin-dependent regulation.cyclin-dependent protein kinase inhibitor activities.inhibitor (KRP/ICK)	KRP/ICK-type cyclin-dependent kinase inhibitor (original description: pep chromosome:Vradiata_ver6:11:4607259:4608872:-1 gene:Vradi11g04830 transcript:Vradi11g04830.1 gene_biotype:protein_coding transcript_biotype:protein_coding)
Vradi01g09670	2	AT3G04070	NAC domain containing protein 47	2.46203	0.142565	2.42457	0.559525	-1.07888	1.24059	0.786166	0.0615701	0.957643	0.045623	0.709596	1	0.999894	1	#N/A	15.5.17	.RNA biosynthesis.transcriptional regulation.transcription factor (NAC)	transcription factor (NAC) (original description: pep chromosome:Vradiata_ver6:1:17644591:17645787:1 gene:Vradi01g09670 transcript:Vradi01g09670.1 gene_biotype:protein_coding transcript_biotype:protein_coding)
Vradi10g11260	30	AT1G11120	#N/A	-1.09821	-1.4738	-0.539912	-1.18809	0.136495	0.512092	0.78467	0.0145542	0.00069494	0.241162	0.00409278	1	0.99485	0.47053	#N/A	35.2	not assigned.not annotated	no hits & (original description: pep chromosome:Vradiata_ver6:10:18856579:18864071:1 gene:Vradi10g11260 transcript:Vradi10g11260.1 gene_biotype:protein_coding transcript_biotype:protein_coding)
Vradi0460s00010	2	AT1G55210	Disease resistance-responsive (dirigent-like protein) family protein	4.13037	1.22246	4.63132	4.44525	0.597332	3.50524	0.783401	0.00362648	0.526618	0.000704896	0.00105017	1	0.0722404	1	#N/A	35.1	not assigned.annotated	(original description: pep supercontig:Vradiata_ver6:scaffold_460:6077:6640:-1 gene:Vradi0460s00010 transcript:Vradi0460s00010.1 gene_biotype:protein_coding transcript_biotype:protein_coding description:Dirigent protein [Source:UniProtKB/TrEMBL;Acc:A0A1S3TGE6]) & Dirigent protein 20 OS=Arabidopsis thaliana (sp|q9c891|dir20_arath : 140.0)
Vradi05g08270	27	AT5G65660	hydroxyproline-rich glycoprotein family protein	1.26574	1.92606	0.268747	0.723186	1.23684	0.576522	0.782403	0.0476182	0.00118715	0.724243	0.276794	0.295253	0.999894	0.805798	#N/A	35.2	not assigned.not annotated	no hits & (original description: pep chromosome:Vradiata_ver6:5:16042806:16043676:1 gene:Vradi05g08270 transcript:Vradi05g08270.1 gene_biotype:protein_coding transcript_biotype:protein_coding description:uncharacterized protein At5g65660-like [Source:UniProtKB/TrEMBL;Acc:A0A1S3U3H4])
Vradi0179s00300	24	AT1G01200	RAB GTPase homolog A3	-2.15209	-1.57283	-1.66849	-2.74843	-0.297843	-0.8771	0.782094	3.62114e-05	0.00325299	0.00107185	3.36107e-08	1	0.68291	0.739956	#N/A	22.8.1.1	.Vesicle trafficking.regulation of membrane tethering and fusion.RAB-GTPase activities.A-class RAB GTPase	A-class RAB GTPase (original description: pep supercontig:Vradiata_ver6:scaffold_179:574783:576609:-1 gene:Vradi0179s00300 transcript:Vradi0179s00300.1 gene_biotype:protein_coding transcript_biotype:protein_coding description:ras-related protein RABA3-like [Source:UniProtKB/TrEMBL;Acc:A0A1S3W098])
Vradi06g09280	17	AT3G49070	Protein of unknown function (DUF677)	-0.948036	-0.924147	2.95006	1.29758	-0.872367	-0.896256	0.780117	0.55586	0.521611	0.000804759	0.171127	1	0.999894	0.972833	#N/A	35.1	not assigned.annotated	(original description: pep chromosome:Vradiata_ver6:6:19100850:19104410:1 gene:Vradi06g09280 transcript:Vradi06g09280.1 gene_biotype:protein_coding transcript_biotype:protein_coding) & UPF0496 protein At3g49070 OS=Arabidopsis thaliana (sp|q9smu4|u496n_arath : 241.0)
Vradi02g01150	16	AT3G51930	Transducin/WD40 repeat-like superfamily protein	0.806056	0.171978	1.43951	0.895699	0.236011	0.870089	0.779825	0.14158	0.855359	0.00136548	0.0684985	1	0.499454	0.547984	#N/A	35.1	not assigned.annotated	(original description: pep chromosome:Vradiata_ver6:2:1091406:1092908:-1 gene:Vradi02g01150 transcript:Vradi02g01150.1 gene_biotype:protein_coding transcript_biotype:protein_coding) & Protein JINGUBANG OS=Arabidopsis thaliana (sp|o48716|jgb_arath : 243.0)
Vradi05g15170	13	AT2G21300	ATP binding microtubule motor family protein	-1.48114	-1.88081	-2.20439	-2.95263	0.0311671	0.430838	0.77941	0.0577381	0.0128082	0.00179186	2.29691e-05	1	0.999894	0.955486	#N/A	20.1.3.6	.Cytoskeleton organisation.microtubular network.Kinesin microtubule-based motor protein activities.motor protein (Kinesin-7)	motor protein (Kinesin-7) (original description: pep chromosome:Vradiata_ver6:5:24096376:24102021:1 gene:Vradi05g15170 transcript:Vradi05g15170.1 gene_biotype:protein_coding transcript_biotype:protein_coding)
Vradi10g02930	3	AT4G02750	Tetratricopeptide repeat (TPR)-like superfamily protein	0.0320984	-0.0707759	-0.449649	-0.0588941	1.16858	1.27146	0.777829	0.964847	0.938835	0.303322	0.925224	0.0183321	0.00837467	0.367428	#N/A	35.1	not assigned.annotated	(original description: pep chromosome:Vradiata_ver6:10:7893826:7897058:1 gene:Vradi10g02930 transcript:Vradi10g02930.1 gene_biotype:protein_coding transcript_biotype:protein_coding description:pentatricopeptide repeat-containing protein At5g04780-like [Source:UniProtKB/TrEMBL;Acc:A0A1S3VFM1]) & Pentatricopeptide repeat-containing protein At4g02750 OS=Arabidopsis thaliana (sp|q9sy02|pp301_arath : …
Vradi01g06620	13	AT4G10250	HSP20-like chaperones superfamily protein	-1.35308	-0.16562	-3.56334	-2.75733	1.58088	0.393418	0.774867	0.218764	0.936201	0.000383837	0.0119103	0.650483	0.999894	1	#N/A	19.1.8.12	.Protein homeostasis.protein quality control.smallHsp holdase chaperone activities.class-ER protein	class-ER small heat-shock-responsive protein (original description: pep chromosome:Vradiata_ver6:1:10292944:10293504:-1 gene:Vradi01g06620 transcript:Vradi01g06620.1 gene_biotype:protein_coding transcript_biotype:protein_coding description:22.7 kDa class IV heat shock protein-like [Source:UniProtKB/TrEMBL;Acc:A0A1S3UN91])
Vradi06g13080	13	AT5G24920	glutamine dumper 5	-1.86877	-1.51919	-2.13617	-2.66333	0.244436	-0.10514	0.7716	1.5865e-06	0.000135471	2.25991e-08	2.6011e-12	1	0.999894	0.436859	#N/A	35.2	not assigned.not annotated	no hits & (original description: pep chromosome:Vradiata_ver6:6:31537711:31538013:-1 gene:Vradi06g13080 transcript:Vradi06g13080.1 gene_biotype:protein_coding transcript_biotype:protein_coding)
Vradi05g19420	5	#N/A	#N/A	0.561979	-1.81421	1.38727	-1.06873	-1.68461	0.691581	0.771401	0.618992	0.0371864	0.0913315	0.221929	0.283979	0.999894	0.966272	#N/A	35.2	not assigned.not annotated	no hits & (original description: pep chromosome:Vradiata_ver6:5:30175306:30177358:1 gene:Vradi05g19420 transcript:Vradi05g19420.1 gene_biotype:protein_coding transcript_biotype:protein_coding)
Vradi0048s00190	11	AT1G30760	FAD-binding Berberine family protein	-2.45228	-2.28616	-1.07373	-1.24753	0.597575	0.431454	0.771375	1.49707e-06	7.58478e-06	0.042246	0.0168228	1	0.999894	0.710617	#N/A	50.1.1	.Enzyme classification.EC_1 oxidoreductases.EC_1.1 oxidoreductase acting on CH-OH group of donor	Berberine bridge enzyme-like 13 OS=Arabidopsis thaliana (sp|q93za3|bbe13_arath : 593.0) & .Enzyme classification.EC_1 oxidoreductases.EC_1.1 oxidoreductase acting on CH-OH group of donor(50.1.1 : 486.6) (original description: pep supercontig:Vradiata_ver6:scaffold_48:1459595:1461163:1 gene:Vradi0048s00190 transcript:Vradi0048s00190.1 gene_biotype:protein_coding transcript_biotype:protein_coding d…
Vradi05g00610	26	AT5G49320	Protein of unknown function (DUF1218)	-1.60342	-1.06115	-0.13774	-0.314817	0.593868	0.0515953	0.770945	0.000319985	0.0331296	0.81911	0.570997	1	0.999894	0.502137	#N/A	35.2	not assigned.not annotated	no hits & (original description: pep chromosome:Vradiata_ver6:5:715025:716869:1 gene:Vradi05g00610 transcript:Vradi05g00610.1 gene_biotype:protein_coding transcript_biotype:protein_coding description:uncharacterized protein LOC106760191 [Source:UniProtKB/TrEMBL;Acc:A0A1S3TZG3])
Vradi07g05440	17	AT1G59725	DNAJ heat shock family protein	-0.0232052	0.170474	1.40767	1.08778	0.450374	0.256694	0.770266	0.97762	0.841147	0.00089069	0.0128645	1	0.999894	0.504952	#N/A	35.1	not assigned.annotated	(original description: pep chromosome:Vradiata_ver6:7:11490433:11492900:1 gene:Vradi07g05440 transcript:Vradi07g05440.1 gene_biotype:protein_coding transcript_biotype:protein_coding description:dnaJ homolog subfamily B member 13-like [Source:UniProtKB/TrEMBL;Acc:A0A1S3UX17]) & DnaJ protein ERDJ3B OS=Arabidopsis thaliana (sp|q9lzk5|dnj19_arath : 139.0)
Vradi11g02930	26	AT5G47500	Pectin lyase-like superfamily protein	-1.50867	-0.978485	-0.0899748	-0.087842	0.768519	0.238337	0.766386	0.00695273	0.138586	0.907405	0.911146	0.955743	0.999894	0.72221	#N/A	21.3.1.2.1	.Cell wall organisation.pectin.homogalacturonan.modification and degradation.pectin methylesterase	pectin methylesterase (original description: pep chromosome:Vradiata_ver6:11:2686036:2689026:1 gene:Vradi11g02930 transcript:Vradi11g02930.1 gene_biotype:protein_coding transcript_biotype:protein_coding)
Vradi07g03350	16	AT4G37110	Zinc-finger domain of monoamine-oxidase A repressor R1	0.230508	-0.076848	1.51087	0.689651	-0.0548647	0.252491	0.766359	0.827769	0.960146	0.0115774	0.328592	1	0.999894	0.813553	#N/A	35.2	not assigned.not annotated	no hits & (original description: pep chromosome:Vradiata_ver6:7:5845773:5847964:1 gene:Vradi07g03350 transcript:Vradi07g03350.1 gene_biotype:protein_coding transcript_biotype:protein_coding)
Vradi05g23050	14	AT3G14940	phosphoenolpyruvate carboxylase 3	0.811208	0.929246	1.5392	2.71875	1.94471	1.82668	0.765169	0.322052	0.275002	0.0192735	1.81319e-05	0.0236447	0.0435757	0.897294	#N/A	1.4.1.1	Photosynthesis.CAM/C4 photosynthesis.phosphoenolpyruvate (PEP) carboxylase activity.PEP carboxylase	PEP carboxylase (original description: pep chromosome:Vradiata_ver6:5:35595038:35600133:1 gene:Vradi05g23050 transcript:Vradi05g23050.1 gene_biotype:protein_coding transcript_biotype:protein_coding description:phosphoenolpyruvate carboxylase [Source:UniProtKB/TrEMBL;Acc:A0A1S3U113])
Vradi10g02890	24	AT3G44730	kinesin-like protein 1	-2.13356	-2.01226	-1.54271	-2.0802	0.227141	0.105848	0.764637	5.61722e-07	2.14198e-06	0.000264508	4.87546e-07	1	0.999894	0.553178	#N/A	20.1.3.12	.Cytoskeleton organisation.microtubular network.Kinesin microtubule-based motor protein activities.motor protein (Kinesin-14)	motor protein (Kinesin-14) (original description: pep chromosome:Vradiata_ver6:10:7807355:7820043:-1 gene:Vradi10g02890 transcript:Vradi10g02890.1 gene_biotype:protein_coding transcript_biotype:protein_coding)
Vradi01g00540	16	AT5G14580	polyribonucleotide nucleotidyltransferase, putative	0.446236	-0.0671183	1.0026	0.249904	0.0109689	0.524323	0.763665	0.181299	0.908777	0.000141444	0.463303	1	0.478644	0.0406068	#N/A	16.12.1.1	.RNA processing.organelle machinery.ribonuclease activities.polynucleotide phosphorylase (PNP)	polynucleotide phosphorylase (PNP) (original description: pep chromosome:Vradiata_ver6:1:854899:864160:-1 gene:Vradi01g00540 transcript:Vradi01g00540.1 gene_biotype:protein_coding transcript_biotype:protein_coding)
Vradi04g09690	16	#N/A	#N/A	1.32382	0.443692	1.48683	0.273858	-0.450272	0.429851	0.762704	0.00278323	0.477553	0.000332874	0.622112	1	0.999894	0.464508	#N/A	35.2	not assigned.not annotated	no hits & (original description: pep chromosome:Vradiata_ver6:4:18663760:18665499:-1 gene:Vradi04g09690 transcript:Vradi04g09690.1 gene_biotype:protein_coding transcript_biotype:protein_coding)
Vradi07g19210	29	AT1G22030	#N/A	-0.753494	-0.600422	-0.641569	-1.2502	0.152811	-0.000261097	0.761447	0.155281	0.312744	0.187049	0.00524288	1	0.999894	0.632321	#N/A	35.2	not assigned.not annotated	no hits & (original description: pep chromosome:Vradiata_ver6:7:41083088:41084602:1 gene:Vradi07g19210 transcript:Vradi07g19210.1 gene_biotype:protein_coding transcript_biotype:protein_coding description:uncharacterized protein LOC106766449 [Source:UniProtKB/TrEMBL;Acc:A0A1S3UKU7])
Vradi06g10920	17	AT3G03680	C2 calcium/lipid-binding plant phosphoribosyltransferase family protein	-0.45549	-0.142098	1.75559	1.28397	0.289628	-0.0237641	0.761254	0.49336	0.884223	0.00010856	0.00610921	1	0.999894	0.621566	#N/A	35.1	not assigned.annotated	(original description: pep chromosome:Vradiata_ver6:6:25719628:25722543:1 gene:Vradi06g10920 transcript:Vradi06g10920.1 gene_biotype:protein_coding transcript_biotype:protein_coding) & no description available(sp|q60ew9|ftip7_orysj : 767.0)
Vradi07g12110	16	AT5G07440	glutamate dehydrogenase 2	0.979265	0.6303	0.592764	0.695284	0.861089	1.21005	0.758569	0.0168355	0.208248	0.15767	0.1022	0.263026	0.0122653	0.365921	#N/A	25.1.6.1	.Nutrient uptake.nitrogen assimilation.glutamate deamination.glutamate dehydrogenase	glutamate dehydrogenase (original description: pep chromosome:Vradiata_ver6:7:30265833:30269268:1 gene:Vradi07g12110 transcript:Vradi07g12110.1 gene_biotype:protein_coding transcript_biotype:protein_coding)
Vradi0343s00030	25	AT5G17330	glutamate decarboxylase	2.85867	2.12415	1.36129	0.341903	-0.26088	0.473638	0.758505	5.29788e-05	0.00363071	0.0620554	0.712567	1	0.999894	0.935961	#N/A	4.1.1.1.3.1	.Amino acid metabolism.biosynthesis.glutamate family.glutamate-derived amino acids.gamma-aminobutyrate (GABA).glutamate decarboxylase	glutamate decarboxylase (original description: pep supercontig:Vradiata_ver6:scaffold_343:31729:34006:-1 gene:Vradi0343s00030 transcript:Vradi0343s00030.1 gene_biotype:protein_coding transcript_biotype:protein_coding description:Glutamate decarboxylase [Source:UniProtKB/TrEMBL;Acc:A0A1S3VV32])
Vradi09g01000	17	AT1G52820	2-oxoglutarate (2OG) and Fe(II)-dependent oxygenase superfamily protein	-4.93388	-3.29746	2.28904	3.70692	2.17585	0.539429	0.757976	0.000110098	0.0170502	0.0421368	0.000973518	0.436241	0.999894	1	#N/A	50.1.13	.Enzyme classification.EC_1 oxidoreductases.EC_1.14 oxidoreductase acting on paired donor with incorporation or reduction of molecular oxygen	Probable 2-oxoglutarate-dependent dioxygenase AOP1.2 OS=Arabidopsis thaliana (sp|q945b6|aop1l_arath : 303.0) & .Enzyme classification.EC_1 oxidoreductases.EC_1.14 oxidoreductase acting on paired donor with incorporation or reduction of molecular oxygen(50.1.13 : 89.6) (original description: pep chromosome:Vradiata_ver6:9:762077:769968:1 gene:Vradi09g01000 transcript:Vradi09g01000.1 gene_biotype:p…
Vradi07g25650	29	AT1G54630	acyl carrier protein 3	-0.526088	-0.623977	-0.960749	-1.52741	0.190043	0.287932	0.756702	0.291168	0.213485	0.0169353	6.25355e-05	1	0.999894	0.450304	#N/A	5.1.4.1	.Lipid metabolism.fatty acid biosynthesis.plastidial fatty acid synthase (ptFAS) system.acyl carrier protein (ptACP)	acyl carrier protein (ptACP) (original description: pep chromosome:Vradiata_ver6:7:49034143:49034873:1 gene:Vradi07g25650 transcript:Vradi07g25650.1 gene_biotype:protein_coding transcript_biotype:protein_coding)
Vradi08g16330	17	AT3G44610	Protein kinase superfamily protein	-1.54327	-0.740574	1.5872	1.61646	0.783781	-0.0189173	0.754518	0.0323972	0.439152	0.0097708	0.00979616	1	0.999894	0.859506	#N/A	50.2.7	.Enzyme classification.EC_2 transferases.EC_2.7 transferase transferring phosphorus-containing group	Serine/threonine-protein kinase D6PKL1 OS=Arabidopsis thaliana (sp|q9sua3|d6kl1_arath : 389.0) & .Enzyme classification.EC_2 transferases.EC_2.7 transferase transferring phosphorus-containing group(50.2.7 : 229.4) (original description: pep chromosome:Vradiata_ver6:8:36909982:36913524:1 gene:Vradi08g16330 transcript:Vradi08g16330.1 gene_biotype:protein_coding transcript_biotype:protein_coding)
Vradi05g07350	13	AT1G22460	O-fucosyltransferase family protein	-1.11806	-1.24191	-2.34493	-2.88461	0.21395	0.337792	0.753629	0.104281	0.0710408	7.55447e-05	9.98396e-07	1	0.999894	0.89677	#N/A	35.1	not assigned.annotated	(original description: pep chromosome:Vradiata_ver6:5:14602848:14606439:-1 gene:Vradi05g07350 transcript:Vradi05g07350.1 gene_biotype:protein_coding transcript_biotype:protein_coding) & O-fucosyltransferase 7 OS=Arabidopsis thaliana (sp|b7zwr7|ofut7_arath : 583.0)
Vradi0234s00200	30	AT2G01820	Leucine-rich repeat protein kinase family protein	-1.12867	-0.883025	-0.629698	-1.17336	0.209831	-0.0358158	0.753493	0.00303425	0.0297167	0.108328	0.00106546	1	0.999894	0.330615	#N/A	18.4.1.9	.Protein modification.phosphorylation.TKL protein kinase superfamily.protein kinase (LRR-IX)	protein kinase (LRR-IX) (original description: pep supercontig:Vradiata_ver6:scaffold_234:86050:89694:-1 gene:Vradi0234s00200 transcript:Vradi0234s00200.1 gene_biotype:protein_coding transcript_biotype:protein_coding description:receptor protein kinase TMK1-like [Source:UniProtKB/TrEMBL;Acc:A0A1S3T9I1])
Vradi0153s00150	24	AT1G16060	ARIA-interacting double AP2 domain protein	-1.02902	-1.41889	-1.7533	-2.58987	-0.0835537	0.306315	0.753011	0.0159716	0.000412896	6.66326e-06	1.79934e-11	1	0.999894	0.565199	#N/A	15.5.7.3	.RNA biosynthesis.transcriptional regulation.AP2/ERF transcription factor superfamily.transcription factor (AP2)	transcription factor (AP2) (original description: pep supercontig:Vradiata_ver6:scaffold_153:98356:101954:1 gene:Vradi0153s00150 transcript:Vradi0153s00150.1 gene_biotype:protein_coding transcript_biotype:protein_coding description:AP2-like ethylene-responsive transcription factor At1g16060 isoform X2 [Source:UniProtKB/TrEMBL;Acc:A0A1S3T7U6])
Vradi05g02280	6	AT4G33080	AGC (cAMP-dependent, cGMP-dependent and protein kinase C) kinase family protein	-3.84225	-2.90608	-2.93859	-4.37293	-0.682566	-1.61873	0.751774	8.66207e-09	1.31376e-07	1.05968e-06	2.39641e-13	1	0.428674	1	#N/A	18.4.6.4	.Protein modification.phosphorylation.AGC protein kinase superfamily.protein kinase (AGC-VII/NDR)	protein kinase (AGC-VII/NDR) (original description: pep chromosome:Vradiata_ver6:5:2717116:2725966:1 gene:Vradi05g02280 transcript:Vradi05g02280.1 gene_biotype:protein_coding transcript_biotype:protein_coding)
Vradi03g03230	29	AT3G53470	#N/A	0.0527308	0.39088	-0.608412	-1.14632	0.213402	-0.124747	0.751309	0.945929	0.529519	0.188872	0.0073133	1	0.999894	0.56634	#N/A	35.2	not assigned.not annotated	no hits & (original description: pep chromosome:Vradiata_ver6:3:4494903:4495792:-1 gene:Vradi03g03230 transcript:Vradi03g03230.1 gene_biotype:protein_coding transcript_biotype:protein_coding)
Vradi06g03550	17	AT5G06480	Immunoglobulin E-set superfamily protein	-0.34715	-0.0266831	1.27368	1.0199	0.494815	0.174348	0.748599	0.479778	0.976916	0.000194396	0.00356043	1	0.999894	0.278426	#N/A	35.2	not assigned.not annotated	no hits & (original description: pep chromosome:Vradiata_ver6:6:3893093:3894696:-1 gene:Vradi06g03550 transcript:Vradi06g03550.1 gene_biotype:protein_coding transcript_biotype:protein_coding)
Vradi11g02670	25	AT1G12390	Cornichon family protein	2.64757	1.93608	1.27763	-0.897193	-1.4267	-0.715207	0.74812	0.00852329	0.0263579	0.294308	0.441878	1	0.999894	1	#N/A	35.1	not assigned.annotated	(original description: pep chromosome:Vradiata_ver6:11:2448456:2451352:-1 gene:Vradi11g02670 transcript:Vradi11g02670.1 gene_biotype:protein_coding transcript_biotype:protein_coding description:protein cornichon homolog 4-like [Source:UniProtKB/TrEMBL;Acc:A0A1S3VQ54]) & Protein cornichon homolog 4 OS=Arabidopsis thaliana (sp|q84w04|cnih4_arath : 160.0)
Vradi07g15050	23	AT5G14920	Gibberellin-regulated family protein	1.86054	2.09106	1.00972	1.13933	0.87728	0.646758	0.747671	6.65378e-05	5.76152e-06	0.0369418	0.0177652	0.550165	0.875656	0.65432	#N/A	11.10.2.1.1	.Phytohormone action.signalling peptides.CRP (cysteine-rich-peptide) category.GASA/GAST-peptide activity.GASA-precursor polypeptide	GASA precursor polypeptide (original description: pep chromosome:Vradiata_ver6:7:35155203:35155842:-1 gene:Vradi07g15050 transcript:Vradi07g15050.1 gene_biotype:protein_coding transcript_biotype:protein_coding description:snakin-2-like [Source:UniProtKB/TrEMBL;Acc:A0A1S3UPU0])
Vradi07g29660	17	AT4G11080	HMG (high mobility group) box protein	-0.593392	-0.31802	1.14927	0.901051	0.498495	0.223123	0.746711	0.224633	0.623785	0.00295029	0.0257549	1	0.999894	0.407468	#N/A	35.1	not assigned.annotated	(original description: pep chromosome:Vradiata_ver6:7:53369829:53372528:-1 gene:Vradi07g29660 transcript:Vradi07g29660.1 gene_biotype:protein_coding transcript_biotype:protein_coding) & High mobility group B protein 6 OS=Arabidopsis thaliana (sp|q9sup7|hmgb6_arath : 221.0)
Vradi08g12860	16	AT5G27330	Prefoldin chaperone subunit family protein	0.0780065	-0.263881	1.05651	0.258793	-0.0518258	0.290062	0.745896	0.899797	0.642486	0.00148771	0.552385	1	0.999894	0.226784	#N/A	35.2	not assigned.not annotated	no hits & (original description: pep chromosome:Vradiata_ver6:8:32359429:32361240:1 gene:Vradi08g12860 transcript:Vradi08g12860.1 gene_biotype:protein_coding transcript_biotype:protein_coding)
Vradi08g16260	23	AT5G04660	cytochrome P450, family 77, subfamily A, polypeptide 4	1.02242	1.73013	1.27957	0.920256	0.385909	-0.321805	0.745223	0.0573361	0.000335078	0.00740645	0.0761947	1	0.999894	0.65979	#N/A	21.9.1.2	.Cell wall organisation.cutin and suberin.cuticular lipid formation.fatty acyl in-chain hydroxylase	fatty acyl in-chain hydroxylase (original description: pep chromosome:Vradiata_ver6:8:36838023:36839558:1 gene:Vradi08g16260 transcript:Vradi08g16260.1 gene_biotype:protein_coding transcript_biotype:protein_coding description:cytochrome P450 77A3 [Source:UniProtKB/TrEMBL;Acc:A0A1S3UYB9])
Vradi02g07950	17	AT2G46410	Homeodomain-like superfamily protein	0.0530513	-0.178677	1.36042	1.17165	0.554098	0.785826	0.74287	0.958971	0.871914	0.0112084	0.0349026	1	0.844768	0.769184	#N/A	15.5.2.2	.RNA biosynthesis.transcriptional regulation.MYB transcription factor superfamily.transcription factor (MYB-related)	transcription factor (MYB-related) (original description: pep chromosome:Vradiata_ver6:2:9886617:9887401:-1 gene:Vradi02g07950 transcript:Vradi02g07950.1 gene_biotype:protein_coding transcript_biotype:protein_coding)
Vradi0259s00010	17	AT3G27330	zinc finger (C3HC4-type RING finger) family protein	-0.513349	0.331442	1.21521	1.10044	0.627605	-0.217185	0.742382	0.347975	0.631171	0.00235133	0.00773019	0.96034	0.999894	0.455703	#N/A	35.2	not assigned.not annotated	no hits & (original description: pep supercontig:Vradiata_ver6:scaffold_259:6163:8312:1 gene:Vradi0259s00010 transcript:Vradi0259s00010.1 gene_biotype:protein_coding transcript_biotype:protein_coding)
Vradi0198s00080	26	AT5G07030	Eukaryotic aspartyl protease family protein	-1.05835	0.0214029	0.0555958	0.480489	1.1669	0.0871476	0.742006	0.0348674	0.985981	0.936753	0.377957	0.0967428	0.999894	0.636027	#N/A	19.4.3.1	.Protein homeostasis.proteolysis.aspartic-type peptidase activities.A1-class protease (Pepsin)	pepsin-type protease (original description: pep supercontig:Vradiata_ver6:scaffold_198:582455:585431:1 gene:Vradi0198s00080 transcript:Vradi0198s00080.1 gene_biotype:protein_coding transcript_biotype:protein_coding)
Vradi05g02080	14	AT2G06200	growth-regulating factor 6	0.492867	0.845242	2.03206	1.77301	0.48155	0.129175	0.740598	0.390646	0.10581	5.11816e-07	1.50363e-05	1	0.999894	0.507207	#N/A	15.5.52.1	.RNA biosynthesis.transcriptional regulation.GRF-GIF transcription factor complex.component GRF	component GRF of GRF-GIF transcriptional complex (original description: pep chromosome:Vradiata_ver6:5:2470783:2471748:1 gene:Vradi05g02080 transcript:Vradi05g02080.1 gene_biotype:protein_coding transcript_biotype:protein_coding)
Vradi08g11870	17	AT3G62020	germin-like protein 10	-1.10595	-0.0144801	1.45213	1.10394	0.391991	-0.69948	0.740188	0.0642353	0.992454	0.00478415	0.0405956	1	0.918978	0.747368	#N/A	35.1	not assigned.annotated	(original description: pep chromosome:Vradiata_ver6:8:31257420:31258945:1 gene:Vradi08g11870 transcript:Vradi08g11870.1 gene_biotype:protein_coding transcript_biotype:protein_coding description:rhicadhesin receptor-like [Source:UniProtKB/TrEMBL;Acc:A0A1S3V2B5]) & Germin-like protein 5-1 OS=Oryza sativa subsp. japonica (sp|q6i544|gl52_orysj : 286.0)
Vradi07g19540	18	AT1G23550	similar to RCD one 2	2.77337	2.76062	2.28511	2.28098	0.734742	0.747494	0.738869	0.00601892	0.0076116	0.0183868	0.0210134	1	0.999894	1	#N/A	35.1	not assigned.annotated	(original description: pep chromosome:Vradiata_ver6:7:41610936:41612099:1 gene:Vradi07g19540 transcript:Vradi07g19540.1 gene_biotype:protein_coding transcript_biotype:protein_coding) & Probable inactive poly [ADP-ribose] polymerase SRO2 OS=Arabidopsis thaliana (sp|q9zud9|sro2_arath : 157.0)
Vradi03g09730	17	AT4G30850	heptahelical transmembrane protein2	-1.6216	-1.28706	2.22859	1.43845	-0.0521824	-0.386723	0.73796	0.295107	0.432853	0.0292807	0.194956	1	0.999894	1	#N/A	35.1	not assigned.annotated	(original description: pep chromosome:Vradiata_ver6:3:12093935:12096782:1 gene:Vradi03g09730 transcript:Vradi03g09730.1 gene_biotype:protein_coding transcript_biotype:protein_coding) & Heptahelical transmembrane protein 2 OS=Arabidopsis thaliana (sp|q84n34|hhp2_arath : 367.0)
Vradi05g13580	30	AT1G75500	Walls Are Thin 1	-1.12608	-1.14268	-0.0625095	-0.602832	0.194749	0.211351	0.735072	0.00403224	0.00364057	0.914774	0.148622	1	0.999894	0.383964	#N/A	24.2.1.5	.Solute transport.carrier-mediated transport.DMT superfamily.solute transporter (UmamiT)	solute transporter (UmamiT) (original description: pep chromosome:Vradiata_ver6:5:22611964:22615031:-1 gene:Vradi05g13580 transcript:Vradi05g13580.1 gene_biotype:protein_coding transcript_biotype:protein_coding)
Vradi05g00300	17	AT2G46850	Protein kinase superfamily protein	-0.0191696	0.0881396	1.31448	0.842985	0.263437	0.156128	0.734934	0.987025	0.946048	0.0165492	0.169014	1	0.999894	0.788263	#N/A	18.4.1.29.3	.Protein modification.phosphorylation.TKL protein kinase superfamily.URK kinase families.protein kinase (URK-3)	protein kinase (URK-3) (original description: pep chromosome:Vradiata_ver6:5:353976:356709:-1 gene:Vradi05g00300 transcript:Vradi05g00300.1 gene_biotype:protein_coding transcript_biotype:protein_coding description:probably inactive receptor-like protein kinase At2g46850 [Source:UniProtKB/TrEMBL;Acc:A0A1S3TYV1])
Vradi07g25470	16	#N/A	#N/A	1.66524	0.631945	2.34927	1.13388	-0.48173	0.551562	0.733661	0.000319565	0.298741	5.31894e-08	0.01217	1	0.950741	0.578662	#N/A	35.2	not assigned.not annotated	no hits & (original description: pep chromosome:Vradiata_ver6:7:48891593:48892615:-1 gene:Vradi07g25470 transcript:Vradi07g25470.1 gene_biotype:protein_coding transcript_biotype:protein_coding)
Vradi06g06020	13	#N/A	#N/A	-1.87935	-1.34731	-2.79115	-3.49641	0.0283486	-0.503688	0.733604	0.19826	0.421878	0.0288341	0.00614829	1	0.999894	1	#N/A	35.2	not assigned.not annotated	no hits & (original description: pep chromosome:Vradiata_ver6:6:7598250:7598576:-1 gene:Vradi06g06020 transcript:Vradi06g06020.1 gene_biotype:protein_coding transcript_biotype:protein_coding)
Vradi02g01640	14	AT3G03130	#N/A	0.550249	0.349247	2.19946	1.80254	0.336351	0.537353	0.733268	0.265923	0.573866	4.17184e-09	1.284e-06	1	0.892155	0.436859	#N/A	35.2	not assigned.not annotated	no hits & (original description: pep chromosome:Vradiata_ver6:2:1518045:1521647:-1 gene:Vradi02g01640 transcript:Vradi02g01640.1 gene_biotype:protein_coding transcript_biotype:protein_coding description:uncharacterized protein LOC106756661 [Source:UniProtKB/TrEMBL;Acc:A0A1S3TLK7])
Vradi02g00680	5	AT5G62420	NAD(P)-linked oxidoreductase superfamily protein	-1.46272	-2.79027	1.1287	0.584279	0.187787	1.51534	0.732211	0.181281	0.00578038	0.256861	0.608664	1	0.731333	1	#N/A	50.1.1	.Enzyme classification.EC_1 oxidoreductases.EC_1.1 oxidoreductase acting on CH-OH group of donor	NADPH-dependent aldo-keto reductase, chloroplastic OS=Arabidopsis thaliana (sp|q0pgj6|akrc9_arath : 203.0) & .Enzyme classification.EC_1 oxidoreductases.EC_1.1 oxidoreductase acting on CH-OH group of donor(50.1.1 : 129.6) (original description: pep chromosome:Vradiata_ver6:2:659685:660519:-1 gene:Vradi02g00680 transcript:Vradi02g00680.1 gene_biotype:protein_coding transcript_biotype:protein_codin…
Vradi03g00240	17	AT5G45730	Cysteine/Histidine-rich C1 domain family protein	-0.601518	-0.370936	1.53796	0.592407	-0.213436	-0.444018	0.732122	0.600267	0.778759	0.0211647	0.464406	1	0.999894	0.898252	#N/A	35.2	not assigned.not annotated	no hits & (original description: pep chromosome:Vradiata_ver6:3:315600:317306:-1 gene:Vradi03g00240 transcript:Vradi03g00240.1 gene_biotype:protein_coding transcript_biotype:protein_coding)
Vradi04g10430	17	AT1G59960	NAD(P)-linked oxidoreductase superfamily protein	-0.126437	-0.464831	1.12776	0.668977	0.272023	0.610416	0.730807	0.871319	0.485468	0.0138931	0.188316	1	0.89596	0.641535	#N/A	50.1.1	.Enzyme classification.EC_1 oxidoreductases.EC_1.1 oxidoreductase acting on CH-OH group of donor	NAD(P)H-dependent 6'-deoxychalcone synthase OS=Glycine max (sp|p26690|6dcs_soybn : 449.0) & .Enzyme classification.EC_1 oxidoreductases.EC_1.1 oxidoreductase acting on CH-OH group of donor(50.1.1 : 210.8) (original description: pep chromosome:Vradiata_ver6:4:19452821:19454263:-1 gene:Vradi04g10430 transcript:Vradi04g10430.1 gene_biotype:protein_coding transcript_biotype:protein_coding description…
Vradi07g30620	16	AT1G63660	GMP synthase (glutamine-hydrolyzing), putative / glutamine amidotransferase, putative	1.01924	0.0984718	1.588	0.561952	-0.296353	0.624415	0.729692	0.00289931	0.884533	3.80295e-07	0.119001	1	0.482982	0.221872	#N/A	6.1.1.11	.Nucleotide metabolism.purines.ribonucleotide (RN) anabolism.GMP synthase	GMP synthase (original description: pep chromosome:Vradiata_ver6:7:54411547:54414621:1 gene:Vradi07g30620 transcript:Vradi07g30620.1 gene_biotype:protein_coding transcript_biotype:protein_coding description:GMP synthase [glutamine-hydrolyzing] [Source:UniProtKB/TrEMBL;Acc:A0A1S3UIG8])
Vradi02g05920	2	AT5G60700	glycosyltransferase family protein 2	1.66613	0.8174	3.08833	2.15072	-0.208019	0.640708	0.729592	0.00234233	0.227197	1.44866e-09	1.80926e-05	1	0.951451	0.75924	#N/A	35.2	not assigned.not annotated	no hits & (original description: pep chromosome:Vradiata_ver6:2:6315726:6319489:-1 gene:Vradi02g05920 transcript:Vradi02g05920.1 gene_biotype:protein_coding transcript_biotype:protein_coding)
Vradi06g01260	17	AT3G20150	Kinesin motor family protein	-0.797669	-0.496993	1.07273	0.56218	0.218698	-0.0819773	0.729253	0.132785	0.443544	0.0177971	0.276075	1	0.999894	0.624916	#N/A	35.1	not assigned.annotated	(original description: pep chromosome:Vradiata_ver6:6:1228349:1234179:1 gene:Vradi06g01260 transcript:Vradi06g01260.1 gene_biotype:protein_coding transcript_biotype:protein_coding) & Kinesin-like protein KIN-12F OS=Arabidopsis thaliana (sp|f4jdi6|kn12f_arath : 672.0)
Vradi06g11770	26	AT1G77110	Auxin efflux carrier family protein	-1.23562	-0.264065	-0.369457	-0.166568	0.931688	-0.0398704	0.728798	0.0278625	0.779689	0.562357	0.820092	0.592557	0.999894	0.766255	#N/A	11.2.4.1.1	.Phytohormone action.auxin.transport.polar auxin transport.auxin transporter (PIN)	auxin transporter (PIN) (original description: pep chromosome:Vradiata_ver6:6:28315340:28321591:-1 gene:Vradi06g11770 transcript:Vradi06g11770.1 gene_biotype:protein_coding transcript_biotype:protein_coding)
Vradi03g03150	14	AT2G37300	#N/A	0.946129	1.17892	2.3789	2.8921	1.24122	1.00842	0.728016	0.373163	0.352891	0.00204491	0.000449467	1	0.951451	0.965564	#N/A	35.2	not assigned.not annotated	no hits & (original description: pep chromosome:Vradiata_ver6:3:4413206:4414574:1 gene:Vradi03g03150 transcript:Vradi03g03150.1 gene_biotype:protein_coding transcript_biotype:protein_coding)
Vradi09g03380	11	AT5G51460	Haloacid dehalogenase-like hydrolase (HAD) superfamily protein	-2.65426	-3.54814	-1.40643	-0.658875	1.47399	2.36787	0.726435	0.0089027	0.00243068	0.15375	0.579282	0.79566	0.391517	1	#N/A	35.1	not assigned.annotated	(original description: pep chromosome:Vradiata_ver6:9:4308649:4314279:1 gene:Vradi09g03380 transcript:Vradi09g03380.1 gene_biotype:protein_coding transcript_biotype:protein_coding) & Probable trehalose-phosphate phosphatase 3 OS=Oryza sativa subsp. japonica (sp|q7xi41|tpp3_orysj : 241.0)
Vradi08g10030	30	AT1G03010	Phototropic-responsive NPH3 family protein	-1.45601	-1.30693	-0.615827	-1.2187	0.122683	-0.0264039	0.725551	4.58629e-05	0.000314807	0.108328	0.000450435	1	0.999894	0.349695	#N/A	35.1	not assigned.annotated	(original description: pep chromosome:Vradiata_ver6:8:27398457:27400838:-1 gene:Vradi08g10030 transcript:Vradi08g10030.1 gene_biotype:protein_coding transcript_biotype:protein_coding) & BTB/POZ domain-containing protein At1g03010 OS=Arabidopsis thaliana (sp|q9sa69|y1301_arath : 724.0)
Vradi05g19970	14	AT5G11420	Protein of unknown function, DUF642	-0.467441	0.483929	2.40783	2.7724	1.09005	0.13868	0.725481	0.452154	0.472378	3.65791e-08	1.9449e-10	0.163641	0.999894	0.65067	#N/A	35.2	not assigned.not annotated	no hits & (original description: pep chromosome:Vradiata_ver6:5:31109992:31112517:-1 gene:Vradi05g19970 transcript:Vradi05g19970.1 gene_biotype:protein_coding transcript_biotype:protein_coding description:uncharacterized protein LOC106759787 [Source:UniProtKB/TrEMBL;Acc:A0A1S3TXY6])
Vradi0304s00070	27	#N/A	#N/A	1.26969	0.921425	0.43241	-0.675078	-0.382246	-0.0339832	0.725243	0.00637552	0.0714648	0.413522	0.174379	1	0.999894	0.634949	#N/A	35.2	not assigned.not annotated	no hits & (original description: pep supercontig:Vradiata_ver6:scaffold_304:288177:288407:-1 gene:Vradi0304s00070 transcript:Vradi0304s00070.1 gene_biotype:protein_coding transcript_biotype:protein_coding)
Vradi11g05580	29	AT2G18470	roline-rich extensin-like receptor kinase 4	0.432635	0.154016	-0.601116	-1.56729	-0.242269	0.0363498	0.723903	0.675919	0.914178	0.498462	0.0388259	1	0.999894	0.992126	#N/A	18.4.1.22	.Protein modification.phosphorylation.TKL protein kinase superfamily.protein kinase (PERK)	protein kinase (PERK) (original description: pep chromosome:Vradiata_ver6:11:5448328:5453894:1 gene:Vradi11g05580 transcript:Vradi11g05580.1 gene_biotype:protein_coding transcript_biotype:protein_coding)
Vradi07g26970	14	AT4G22010	SKU5 similar 4	0.349345	1.07735	3.01866	2.94811	0.653067	-0.0749364	0.723621	0.633361	0.0570586	3.21614e-10	5.27014e-10	1	0.999894	0.72713	#N/A	50.1.10	.Enzyme classification.EC_1 oxidoreductases.EC_1.10 oxidoreductase acting on diphenol or related substance as donor	L-ascorbate oxidase homolog OS=Brassica napus (sp|q00624|asol_brana : 549.0) & .Enzyme classification.EC_1 oxidoreductases.EC_1.10 oxidoreductase acting on diphenol or related substance as donor(50.1.10 : 126.7) (original description: pep chromosome:Vradiata_ver6:7:50314000:50317949:-1 gene:Vradi07g26970 transcript:Vradi07g26970.1 gene_biotype:protein_coding transcript_biotype:protein_coding)
Vradi0169s00230	13	AT1G34670	myb domain protein 93	-0.568214	-0.522085	-2.63543	-3.47371	-0.115843	-0.161972	0.722436	0.354805	0.429816	2.532e-07	1.43162e-11	1	0.999894	0.953749	#N/A	15.5.2.1	.RNA biosynthesis.transcriptional regulation.MYB transcription factor superfamily.transcription factor (MYB)	transcription factor (MYB) (original description: pep supercontig:Vradiata_ver6:scaffold_169:640258:641491:-1 gene:Vradi0169s00230 transcript:Vradi0169s00230.1 gene_biotype:protein_coding transcript_biotype:protein_coding description:myb-related protein 308-like [Source:UniProtKB/TrEMBL;Acc:A0A1S3VYX2])
Vradi07g25980	26	AT3G06150	#N/A	-1.15974	-1.02568	0.4656	-0.0166738	0.240088	0.106027	0.722362	0.0123036	0.0344866	0.339983	0.981366	1	0.999894	0.56634	#N/A	35.2	not assigned.not annotated	no hits & (original description: pep chromosome:Vradiata_ver6:7:49423786:49425831:1 gene:Vradi07g25980 transcript:Vradi07g25980.1 gene_biotype:protein_coding transcript_biotype:protein_coding)
Vradi10g02990	5	AT3G13310	Chaperone DnaJ-domain superfamily protein	-0.751884	-1.603	0.33957	-0.309445	0.0725083	0.923621	0.721523	0.28803	0.00805423	0.63402	0.676033	1	0.715175	0.841565	#N/A	35.2	not assigned.not annotated	no hits & (original description: pep chromosome:Vradiata_ver6:10:7965304:7965854:-1 gene:Vradi10g02990 transcript:Vradi10g02990.1 gene_biotype:protein_coding transcript_biotype:protein_coding)
Vradi05g04300	30	AT5G62960	#N/A	-1.54381	-1.21661	-0.597648	-1.15659	0.160932	-0.166265	0.719872	0.0119618	0.0621636	0.352595	0.0491535	1	0.999894	0.863052	#N/A	35.2	not assigned.not annotated	no hits & (original description: pep chromosome:Vradiata_ver6:5:6540725:6544021:1 gene:Vradi05g04300 transcript:Vradi05g04300.1 gene_biotype:protein_coding transcript_biotype:protein_coding description:uncharacterized protein LOC106761379 [Source:UniProtKB/TrEMBL;Acc:A0A1S3U314])
Vradi11g05570	26	AT4G02020	SET domain-containing protein	-2.24659	-0.996701	0.215219	0.00237102	0.50681	-0.743075	0.719658	0.000100166	0.135182	0.746832	0.998735	1	0.987577	0.751443	#N/A	12.3.3.3	.Chromatin organisation.histone modifications.histone lysine methylation.class-I histone methyltransferase (Ez)	class I/Ez histone methyltransferase component of histone lysine methylation/demethylation (original description: pep chromosome:Vradiata_ver6:11:5424607:5433067:1 gene:Vradi11g05570 transcript:Vradi11g05570.1 gene_biotype:protein_coding transcript_biotype:protein_coding)
Vradi01g07410	17	AT5G15510	TPX2 (targeting protein for Xklp2) protein family	-0.788554	-0.753812	1.11273	0.820428	0.427022	0.392281	0.719328	0.179126	0.242331	0.017422	0.10579	1	0.999894	0.669114	#N/A	35.2	not assigned.not annotated	no hits & (original description: pep chromosome:Vradiata_ver6:1:11825438:11828221:-1 gene:Vradi01g07410 transcript:Vradi01g07410.1 gene_biotype:protein_coding transcript_biotype:protein_coding)
Vradi0178s00030	16	AT5G06900	cytochrome P450, family 93, subfamily D, polypeptide 1	0.851515	-0.0366165	1.39143	0.542725	-0.134686	0.753445	0.714016	0.175299	0.978	0.00814675	0.383472	1	0.8443	0.802045	#N/A	50.1.13	.Enzyme classification.EC_1 oxidoreductases.EC_1.14 oxidoreductase acting on paired donor with incorporation or reduction of molecular oxygen	2-hydroxyisoflavanone synthase OS=Glycine max (sp|q9swr5|c93c1_soybn : 860.0) & .Enzyme classification.EC_1 oxidoreductases.EC_1.14 oxidoreductase acting on paired donor with incorporation or reduction of molecular oxygen(50.1.13 : 315.9) (original description: pep supercontig:Vradiata_ver6:scaffold_178:397805:400097:-1 gene:Vradi0178s00030 transcript:Vradi0178s00030.1 gene_biotype:protein_coding…
Vradi08g00070	26	AT3G01680	#N/A	-1.40673	-0.652123	-0.0978106	-0.401845	0.40862	-0.345985	0.712655	0.00193272	0.254131	0.880788	0.457072	1	0.999894	0.640418	#N/A	35.1	not assigned.annotated	(original description: pep chromosome:Vradiata_ver6:8:120664:133150:-1 gene:Vradi08g00070 transcript:Vradi08g00070.1 gene_biotype:protein_coding transcript_biotype:protein_coding) & Protein SIEVE ELEMENT OCCLUSION B OS=Arabidopsis thaliana (sp|q9ss87|seob_arath : 253.0)
Vradi07g01220	17	AT5G66230	Chalcone-flavanone isomerase family protein	-0.284991	0.197524	1.28405	1.20204	0.630077	0.147562	0.712086	0.625276	0.787031	0.00084736	0.00185131	0.853424	0.999894	0.484944	#N/A	35.2	not assigned.not annotated	no hits & (original description: pep chromosome:Vradiata_ver6:7:2288925:2290507:-1 gene:Vradi07g01220 transcript:Vradi07g01220.1 gene_biotype:protein_coding transcript_biotype:protein_coding)
Vradi03g09430	16	AT1G74030	enolase 1	0.417547	-0.0750977	1.50804	0.899012	0.102708	0.595352	0.711734	0.354218	0.919759	4.32198e-06	0.00942491	1	0.627607	0.303502	#N/A	3.12.7	.Carbohydrate metabolism.plastidial glycolysis.enolase	enolase (original description: pep chromosome:Vradiata_ver6:3:11563134:11567323:-1 gene:Vradi03g09430 transcript:Vradi03g09430.1 gene_biotype:protein_coding transcript_biotype:protein_coding)
Vradi06g05630	16	AT1G14860	nudix hydrolase homolog 18	1.81894	-0.123602	1.8899	0.446716	-0.732507	1.21003	0.71068	0.0319859	0.942885	0.0164205	0.654749	1	0.732568	0.985054	#N/A	35.1	not assigned.annotated	(original description: pep chromosome:Vradiata_ver6:6:7083365:7084512:-1 gene:Vradi06g05630 transcript:Vradi06g05630.1 gene_biotype:protein_coding transcript_biotype:protein_coding description:nudix hydrolase 18, mitochondrial-like [Source:UniProtKB/TrEMBL;Acc:A0A1S3UD28]) & Nudix hydrolase 18, mitochondrial OS=Arabidopsis thaliana (sp|q9lqu5|nud18_arath : 209.0)
Vradi01g05630	24	AT3G46280	protein kinase-related	-1.7264	-1.71127	-1.19398	-1.63373	0.270125	0.255002	0.709875	0.00703825	0.00847182	0.0575727	0.00719785	1	0.999894	0.91289	#N/A	35.1	not assigned.annotated	(original description: pep chromosome:Vradiata_ver6:1:8650692:8653047:-1 gene:Vradi01g05630 transcript:Vradi01g05630.1 gene_biotype:protein_coding transcript_biotype:protein_coding) & Probable LRR receptor-like serine/threonine-protein kinase At5g59680 OS=Arabidopsis thaliana (sp|q9fn93|y5596_arath : 209.0)
Vradi08g00400	26	#N/A	#N/A	-4.15464	-2.06649	1.50338	2.45498	1.66099	-0.427149	0.70939	4.02781e-05	0.0717497	0.0869868	0.00437161	0.480152	0.999894	1	#N/A	35.1	not assigned.annotated	(original description: pep chromosome:Vradiata_ver6:8:505949:507606:-1 gene:Vradi08g00400 transcript:Vradi08g00400.1 gene_biotype:protein_coding transcript_biotype:protein_coding) & Albumin-2 OS=Pisum sativum (sp|p08688|alb2_pea : 249.0)
Vradi08g22070	16	AT5G25510	Protein phosphatase 2A regulatory B subunit family protein	-0.0225979	-1.23796	2.13503	0.87777	-0.548206	0.667159	0.709058	0.985825	0.0868647	0.000146739	0.164709	1	0.999894	0.847358	#N/A	18.4.24.1.2.3	.Protein modification.phosphorylation.serine/threonine protein phosphatase superfamily.PPP Fe-Zn-dependent phosphatase families.PP2A-class phosphatase complexes.regulatory component B1	regulatory component B1 of PP2A phosphatase complexes (original description: pep chromosome:Vradiata_ver6:8:44389735:44391340:-1 gene:Vradi08g22070 transcript:Vradi08g22070.1 gene_biotype:protein_coding transcript_biotype:protein_coding description:serine/threonine protein phosphatase 2A 57 kDa regulatory subunit B' beta isoform-like [Source:UniProtKB/TrEMBL;Acc:A0A1S3V449])
Vradi05g06730	16	AT1G44760	Adenine nucleotide alpha hydrolases-like superfamily protein	0.960681	0.602129	1.79586	1.11798	0.0309012	0.389454	0.708785	0.0667366	0.345982	3.91821e-05	0.0159949	1	0.999894	0.641535	#N/A	35.2	not assigned.not annotated	no hits & (original description: pep chromosome:Vradiata_ver6:5:13536211:13537786:-1 gene:Vradi05g06730 transcript:Vradi05g06730.1 gene_biotype:protein_coding transcript_biotype:protein_coding)
Vradi0618s00020	24	AT3G18670	Ankyrin repeat family protein	-1.08908	-1.21524	-1.11151	-1.54016	0.279326	0.405489	0.707983	0.19952	0.166958	0.140674	0.0386701	1	0.999894	0.989161	#N/A	35.2	not assigned.not annotated	no hits & (original description: pep supercontig:Vradiata_ver6:scaffold_618:6071:6373:1 gene:Vradi0618s00020 transcript:Vradi0618s00020.1 gene_biotype:protein_coding transcript_biotype:protein_coding)
Vradi0073s00300	3	AT1G23890	NHL domain-containing protein	-0.375214	-0.0693715	-0.725392	-0.186958	1.24496	0.939113	0.706522	0.321357	0.914237	0.0155772	0.637365	6.29095e-05	0.0120939	0.158841	#N/A	35.2	not assigned.not annotated	no hits & (original description: pep supercontig:Vradiata_ver6:scaffold_73:1177606:1180596:-1 gene:Vradi0073s00300 transcript:Vradi0073s00300.1 gene_biotype:protein_coding transcript_biotype:protein_coding)
Vradi08g09060	16	AT3G63430	#N/A	0.471462	0.225111	1.54631	0.907255	0.0673715	0.313723	0.706431	0.269765	0.701917	1.54427e-06	0.0074963	1	0.999894	0.291641	#N/A	35.2	not assigned.not annotated	no hits & (original description: pep chromosome:Vradiata_ver6:8:25386650:25390079:-1 gene:Vradi08g09060 transcript:Vradi08g09060.1 gene_biotype:protein_coding transcript_biotype:protein_coding)
Vradi06g02920	29	AT2G26800	Aldolase superfamily protein	-0.512504	-0.627442	-1.25167	-1.62114	0.334079	0.449017	0.703556	0.40941	0.320969	0.00809771	0.000408584	1	0.999894	0.73505	#N/A	4.2.7.5.2	.Amino acid metabolism.degradation.branched-chain amino acid.leucine.hydroxymethylglutaryl-CoA lyase	hydroxymethylglutaryl-CoA lyase (original description: pep chromosome:Vradiata_ver6:6:2948078:2951102:-1 gene:Vradi06g02920 transcript:Vradi06g02920.1 gene_biotype:protein_coding transcript_biotype:protein_coding)
Vradi03g01910	13	AT4G36810	geranylgeranyl pyrophosphate synthase 1	-2.58884	-1.93297	-3.39305	-4.02392	0.0724668	-0.583399	0.703338	0.00147811	0.0198969	2.72165e-05	7.65628e-07	1	0.999894	1	#N/A	9.1.3.3	.Secondary metabolism.terpenoids.isoprenyl diphosphate biosynthesis.isoprenyl diphosphate synthase	isoprenyl diphosphate synthase (original description: pep chromosome:Vradiata_ver6:3:2479961:2485869:-1 gene:Vradi03g01910 transcript:Vradi03g01910.1 gene_biotype:protein_coding transcript_biotype:protein_coding)
Vradi02g04370	28	AT3G20840	Integrase-type DNA-binding superfamily protein	0.268561	0.520342	1.01523	0.593899	0.281847	0.0300656	0.703174	0.69278	0.409441	0.0238275	0.244024	1	0.999894	0.645132	#N/A	15.5.7.3	.RNA biosynthesis.transcriptional regulation.AP2/ERF transcription factor superfamily.transcription factor (AP2)	transcription factor (AP2) (original description: pep chromosome:Vradiata_ver6:2:4181253:4184209:1 gene:Vradi02g04370 transcript:Vradi02g04370.1 gene_biotype:protein_coding transcript_biotype:protein_coding)
Vradi01g03690	11	AT4G32870	Polyketide cyclase/dehydrase and lipid transport superfamily protein	-5.78821	-6.52701	-1.86873	-2.93533	-0.364119	0.374678	0.702482	2.59158e-16	7.41694e-20	0.00096646	1.13096e-07	1	0.999894	0.91289	#N/A	35.2	not assigned.not annotated	no hits & (original description: pep chromosome:Vradiata_ver6:1:5822527:5823051:1 gene:Vradi01g03690 transcript:Vradi01g03690.1 gene_biotype:protein_coding transcript_biotype:protein_coding description:lachrymatory-factor synthase-like [Source:UniProtKB/TrEMBL;Acc:A0A1S3UT55])
Vradi07g27070	17	AT1G16630	#N/A	-0.393765	-0.107821	1.06759	0.748954	0.382517	0.0965741	0.701156	0.518607	0.90589	0.0144733	0.110719	1	0.999894	0.634771	#N/A	35.2	not assigned.not annotated	no hits & (original description: pep chromosome:Vradiata_ver6:7:50408785:50410538:-1 gene:Vradi07g27070 transcript:Vradi07g27070.1 gene_biotype:protein_coding transcript_biotype:protein_coding)
Vradi01g02850	2	AT3G17660	ARF-GAP domain 15	1.71336	1.1103	4.09989	3.02086	-0.378066	0.224996	0.700963	0.111971	0.369429	3.37394e-07	0.000112788	1	0.999894	0.96257	#N/A	22.3.4.2	.Vesicle trafficking.Coat protein I (COPI) coatomer machinery.ARF-GTPase-activating (ARF-GAP) activities.class II ARF-GAP protein	class II ARF-GAP ARF-GTPase-activating protein (original description: pep chromosome:Vradiata_ver6:1:5019247:5021906:1 gene:Vradi01g02850 transcript:Vradi01g02850.1 gene_biotype:protein_coding transcript_biotype:protein_coding description:probable ADP-ribosylation factor GTPase-activating protein AGD15 [Source:UniProtKB/TrEMBL;Acc:A0A1S3UVQ9])
Vradi02g08340	5	#N/A	#N/A	-0.551324	-1.14576	0.177189	-0.545142	-0.0225358	0.571904	0.699795	0.360543	0.0274357	0.770887	0.294818	1	0.987577	0.682751	#N/A	35.2	not assigned.not annotated	no hits & (original description: pep chromosome:Vradiata_ver6:2:10637279:10639784:1 gene:Vradi02g08340 transcript:Vradi02g08340.1 gene_biotype:protein_coding transcript_biotype:protein_coding)
Vradi07g28550	16	AT2G25800	Protein of unknown function (DUF810)	0.475034	0.208475	2.62012	1.21133	-0.709062	-0.442503	0.699728	0.707184	0.893153	0.000456054	0.134254	1	0.999894	0.970025	#N/A	35.1	not assigned.annotated	(original description: pep chromosome:Vradiata_ver6:7:52325180:52328558:1 gene:Vradi07g28550 transcript:Vradi07g28550.1 gene_biotype:protein_coding transcript_biotype:protein_coding) & Protein unc-13 homolog OS=Arabidopsis thaliana (sp|q8rx56|unc13_arath : 324.0)
Vradi11g06650	13	AT5G42180	Peroxidase superfamily protein	-1.43986	-1.31959	-2.10649	-2.8484	-0.0432558	-0.163527	0.698652	0.0482748	0.0836124	0.00123835	9.34068e-06	1	0.999894	0.945355	#N/A	35.1	not assigned.annotated	(original description: pep chromosome:Vradiata_ver6:11:6697215:6699104:-1 gene:Vradi11g06650 transcript:Vradi11g06650.1 gene_biotype:protein_coding transcript_biotype:protein_coding) & Peroxidase 64 OS=Arabidopsis thaliana (sp|q43872|per64_arath : 364.0)
Vradi01g11850	15	AT2G33710	Integrase-type DNA-binding superfamily protein	4.33473	3.07968	4.33354	2.71618	-0.919534	0.335523	0.69783	8.73085e-05	0.00555141	5.32723e-05	0.00959905	1	0.999894	1	#N/A	15.5.7.1	.RNA biosynthesis.transcriptional regulation.AP2/ERF transcription factor superfamily.transcription factor (ERF)	transcription factor (ERF) (original description: pep chromosome:Vradiata_ver6:1:24116071:24117998:-1 gene:Vradi01g11850 transcript:Vradi01g11850.1 gene_biotype:protein_coding transcript_biotype:protein_coding)
Vradi01g07320	18	AT5G39090	HXXXD-type acyl-transferase family protein	1.76808	1.59213	3.62087	3.33552	0.411869	0.587816	0.697217	0.0286618	0.0682596	4.41881e-07	3.19889e-06	1	0.999894	0.960555	#N/A	50.2.3	.Enzyme classification.EC_2 transferases.EC_2.3 acyltransferase	Phenolic glucoside malonyltransferase 1 OS=Arabidopsis thaliana (sp|q940z5|pmat1_arath : 273.0) & .Enzyme classification.EC_2 transferases.EC_2.3 acyltransferase(50.2.3 : 25.8) (original description: pep chromosome:Vradiata_ver6:1:11576203:11577582:1 gene:Vradi01g07320 transcript:Vradi01g07320.1 gene_biotype:protein_coding transcript_biotype:protein_coding description:phenolic glucoside malonyltr…
Vradi05g05850	16	AT4G24790	AAA-type ATPase family protein	0.574162	0.144488	1.44574	0.459521	-0.289096	0.140578	0.697126	0.3477	0.878245	0.00149103	0.409568	1	0.999894	0.691332	#N/A	35.1	not assigned.annotated	(original description: pep chromosome:Vradiata_ver6:5:11232254:11236619:-1 gene:Vradi05g05850 transcript:Vradi05g05850.1 gene_biotype:protein_coding transcript_biotype:protein_coding) & Protein STICHEL-like 2 OS=Arabidopsis thaliana (sp|f4jrp8|stil2_arath : 522.0)
Vradi0023s00700	30	AT2G42760	#N/A	-1.7574	-1.74994	-0.493461	-0.570521	0.619446	0.611979	0.696506	0.000191958	0.000327071	0.353347	0.287774	1	0.956536	0.71121	#N/A	35.2	not assigned.not annotated	no hits & (original description: pep supercontig:Vradiata_ver6:scaffold_23:1077734:1078480:-1 gene:Vradi0023s00700 transcript:Vradi0023s00700.1 gene_biotype:protein_coding transcript_biotype:protein_coding)
Vradi10g00100	16	AT2G02060	Homeodomain-like superfamily protein	0.787944	-0.969788	1.84314	-0.0272495	-1.1753	0.582437	0.695097	0.490769	0.400415	0.0311413	0.984421	1	0.999894	1	#N/A	35.1	not assigned.annotated	(original description: pep chromosome:Vradiata_ver6:10:371011:385643:-1 gene:Vradi10g00100 transcript:Vradi10g00100.1 gene_biotype:protein_coding transcript_biotype:protein_coding) & Putative Myb family transcription factor At1g14600 OS=Arabidopsis thaliana (sp|q700d9|mybf_arath : 85.5)
Vradi03g02250	11	AT3G57520	seed imbibition 2	-2.01984	-5.29044	-0.645253	-2.94791	-1.60888	1.66172	0.693771	0.0209834	7.32794e-10	0.506836	0.000223829	0.405989	0.346099	1	#N/A	35.1	not assigned.annotated	(original description: pep chromosome:Vradiata_ver6:3:2966376:2971683:1 gene:Vradi03g02250 transcript:Vradi03g02250.1 gene_biotype:protein_coding transcript_biotype:protein_coding) & Probable galactinol--sucrose galactosyltransferase 2 OS=Arabidopsis thaliana (sp|q94a08|rfs2_arath : 597.0)
Vradi09g01620	28	AT3G16490	IQ-domain 26	-0.0849527	0.387465	1.35553	1.22937	0.56719	0.0947721	0.693354	0.923032	0.623173	0.00292354	0.00934558	1	0.999894	0.691285	#N/A	35.2	not assigned.not annotated	no hits & (original description: pep chromosome:Vradiata_ver6:9:1339132:1340933:1 gene:Vradi09g01620 transcript:Vradi09g01620.1 gene_biotype:protein_coding transcript_biotype:protein_coding)
Vradi08g02520	5	AT2G41660	Protein of unknown function, DUF617	-0.580193	-1.59976	0.92326	0.774819	0.541766	1.56133	0.690207	0.510006	0.0239561	0.181162	0.288772	1	0.1462	0.935961	#N/A	35.1	not assigned.annotated	(original description: pep chromosome:Vradiata_ver6:8:4042493:4044386:-1 gene:Vradi08g02520 transcript:Vradi08g02520.1 gene_biotype:protein_coding transcript_biotype:protein_coding) & Protein MIZU-KUSSEI 1 OS=Arabidopsis thaliana (sp|o22227|miz1_arath : 199.0)
Vradi0043s00110	22	#N/A	#N/A	-1.15009	0.0680449	-2.42837	-2.27673	0.841725	-0.37641	0.690083	0.4395	0.980733	0.0416418	0.0637888	1	0.999894	1	#N/A	11.10.1.8.1	.Phytohormone action.signalling peptides.NCRP (non-cysteine-rich-peptide) category.GLV/RGF/CLEL-peptide activity.RGF-precursor polypeptide	RGF precursor polypeptide (original description: pep supercontig:Vradiata_ver6:scaffold_43:1348023:1348398:1 gene:Vradi0043s00110 transcript:Vradi0043s00110.1 gene_biotype:protein_coding transcript_biotype:protein_coding description:uncharacterized protein LOC106752742 [Source:UniProtKB/TrEMBL;Acc:A0A1S3T867])
Vradi0179s00420	24	AT1G32640	Basic helix-loop-helix (bHLH) DNA-binding family protein	-0.593114	-1.73486	-0.600219	-2.29156	-1.00221	0.139536	0.689131	0.436713	0.00239614	0.362128	1.79392e-05	0.539659	0.999894	0.910804	#N/A	15.5.32	.RNA biosynthesis.transcriptional regulation.transcription factor (bHLH)	transcription factor (bHLH) (original description: pep supercontig:Vradiata_ver6:scaffold_179:275753:276292:-1 gene:Vradi0179s00420 transcript:Vradi0179s00420.1 gene_biotype:protein_coding transcript_biotype:protein_coding)
Vradi03g03780	30	AT3G53190	Pectin lyase-like superfamily protein	-1.91769	-1.31811	-0.954332	-1.34682	0.296588	-0.302994	0.689076	2.41896e-06	0.00205572	0.0237925	0.000832837	1	0.999894	0.618071	#N/A	21.3.5.2	.Cell wall organisation.pectin.modification and degradation.pectate lyase	pectate lyase (original description: pep chromosome:Vradiata_ver6:3:5177473:5179626:-1 gene:Vradi03g03780 transcript:Vradi03g03780.1 gene_biotype:protein_coding transcript_biotype:protein_coding)
Vradi10g08800	13	#N/A	#N/A	-2.4081	-1.00776	-2.60518	-2.19802	1.09607	-0.304269	0.688909	0.00523942	0.365593	0.00149895	0.0089756	1	0.999894	1	#N/A	35.2	not assigned.not annotated	no hits & (original description: pep chromosome:Vradiata_ver6:10:16384354:16384686:1 gene:Vradi10g08800 transcript:Vradi10g08800.1 gene_biotype:protein_coding transcript_biotype:protein_coding)
Vradi11g06220	16	AT4G36180	Leucine-rich receptor-like protein kinase family protein	0.123697	-0.186203	1.36725	0.582604	-0.0959197	0.213981	0.688731	0.878619	0.835414	0.0025855	0.270077	1	0.999894	0.706481	#N/A	18.4.1.7	.Protein modification.phosphorylation.TKL protein kinase superfamily.protein kinase (LRR-VII)	protein kinase (LRR-VII) (original description: pep chromosome:Vradiata_ver6:11:6177096:6180488:1 gene:Vradi11g06220 transcript:Vradi11g06220.1 gene_biotype:protein_coding transcript_biotype:protein_coding)
Vradi05g00900	30	AT5G49130	MATE efflux family protein	-1.42132	-0.915662	-0.566589	-1.5336	-0.278611	-0.784264	0.688404	0.0754714	0.319486	0.499961	0.031995	1	0.999894	0.972761	#N/A	24.2.4.1.1	.Solute transport.carrier-mediated transport.MOP superfamily.MATE family.metabolite transporter (DTX)	metabolite transporter (DTX) (original description: pep chromosome:Vradiata_ver6:5:964070:966092:1 gene:Vradi05g00900 transcript:Vradi05g00900.1 gene_biotype:protein_coding transcript_biotype:protein_coding)
Vradi06g07330	18	AT5G24600	Protein of unknown function, DUF599	2.02015	2.44328	3.00364	3.03582	0.719795	0.296666	0.687614	5.73556e-08	4.60497e-11	1.50935e-16	1.43136e-16	0.652554	0.999894	0.463721	#N/A	35.2	not assigned.not annotated	no hits & (original description: pep chromosome:Vradiata_ver6:6:10612804:10616525:-1 gene:Vradi06g07330 transcript:Vradi06g07330.1 gene_biotype:protein_coding transcript_biotype:protein_coding)
Vradi07g21470	13	AT1G16030	heat shock protein 70B	-2.02186	-1.69489	-2.87052	-2.5137	1.0441	0.717125	0.687285	0.00325658	0.0180392	1.07579e-05	9.88657e-05	0.836708	0.999894	0.955486	#N/A	19.1.5.1	.Protein homeostasis.protein quality control.cytosolic Hsp70 chaperone system.chaperone (Hsp70)	chaperone (Hsp70) (original description: pep chromosome:Vradiata_ver6:7:44140774:44142717:1 gene:Vradi07g21470 transcript:Vradi07g21470.1 gene_biotype:protein_coding transcript_biotype:protein_coding description:heat shock 70 kDa protein [Source:UniProtKB/TrEMBL;Acc:A0A1S3UWN7])
Vradi0388s00010	26	AT4G23980	auxin response factor 9	-1.25943	-0.66568	0.70319	0.307161	0.290213	-0.303536	0.686242	0.00949135	0.267023	0.157458	0.603774	1	0.999894	0.710617	#N/A	15.5.5.1	.RNA biosynthesis.transcriptional regulation.B3 transcription factor superfamily.transcription factor (ARF)	transcription factor (ARF) (original description: pep supercontig:Vradiata_ver6:scaffold_388:150502:155095:1 gene:Vradi0388s00010 transcript:Vradi0388s00010.1 gene_biotype:protein_coding transcript_biotype:protein_coding)
Vradi05g01160	11	AT3G21420	2-oxoglutarate (2OG) and Fe(II)-dependent oxygenase superfamily protein	-2.63239	-3.81574	-1.44614	-1.91182	0.220438	1.40379	0.686111	8.43108e-06	7.31742e-10	0.0124397	0.0006991	1	0.402781	0.9157	#N/A	11.9.1.5	.Phytohormone action.strigolactone.biosynthesis.oxidoreductase (LBO)	oxidoreductase (LBO) (original description: pep chromosome:Vradiata_ver6:5:1242670:1244683:-1 gene:Vradi05g01160 transcript:Vradi05g01160.1 gene_biotype:protein_coding transcript_biotype:protein_coding description:protein SRG1 [Source:UniProtKB/TrEMBL;Acc:A0A1S3U323])
Vradi0234s00030	16	AT2G35930	plant U-box 23	2.17306	0.590054	1.51377	1.09915	0.27145	1.85446	0.68607	0.0319939	0.725273	0.130335	0.317164	1	0.371831	1	#N/A	35.1	not assigned.annotated	(original description: pep supercontig:Vradiata_ver6:scaffold_234:235558:236745:1 gene:Vradi0234s00030 transcript:Vradi0234s00030.1 gene_biotype:protein_coding transcript_biotype:protein_coding) & E3 ubiquitin-protein ligase PUB23 OS=Arabidopsis thaliana (sp|q84tg3|pub23_arath : 278.0)
Vradi0048s00010	3	AT3G43660	Vacuolar iron transporter (VIT) family protein	-2.38208	-1.20906	0.946575	2.86017	2.59959	1.42657	0.685993	0.00401059	0.307995	0.256376	0.000190409	0.00739521	0.72327	0.991561	#N/A	24.2.12.3	.Solute transport.carrier-mediated transport.VIT family.iron cation transporter (VTL)	iron cation transporter (VTL) (original description: pep supercontig:Vradiata_ver6:scaffold_48:118217:118873:1 gene:Vradi0048s00010 transcript:Vradi0048s00010.1 gene_biotype:protein_coding transcript_biotype:protein_coding description:vacuolar iron transporter homolog 4-like [Source:UniProtKB/TrEMBL;Acc:A0A1S3T8M6])
Vradi07g12140	2	AT4G17030	expansin-like B1	3.54464	2.28799	3.4007	2.00592	-0.709608	0.547037	0.685165	7.63678e-05	0.014034	9.02914e-05	0.0227245	1	0.999894	1	#N/A	21.4.2.4	.Cell wall organisation.cell wall proteins.expansin activities.beta-like-class expansin	beta-like-class expansin (original description: pep chromosome:Vradiata_ver6:7:30288114:30297481:1 gene:Vradi07g12140 transcript:Vradi07g12140.1 gene_biotype:protein_coding transcript_biotype:protein_coding)
Vradi08g04300	17	AT4G00430	plasma membrane intrinsic protein 1;4	-0.327464	0.34634	1.22243	0.752848	0.214061	-0.459743	0.683643	0.663107	0.680302	0.0148569	0.17428	1	0.999894	0.785587	#N/A	24.3.1.2	.Solute transport.channels.MIP family.plasma membrane intrinsic protein (PIP)	plasma membrane intrinsic protein (PIP) (original description: pep chromosome:Vradiata_ver6:8:8035747:8037276:-1 gene:Vradi08g04300 transcript:Vradi08g04300.1 gene_biotype:protein_coding transcript_biotype:protein_coding description:probable aquaporin PIP1-4 isoform X1 [Source:UniProtKB/TrEMBL;Acc:A0A1S3V675])
Vradi01g08290	13	AT3G27400	Pectin lyase-like superfamily protein	-2.28438	-2.15932	-2.59961	-3.26877	0.0144729	-0.110592	0.68364	0.0135132	0.0219885	0.00272393	0.000141819	1	0.999894	1	#N/A	21.3.5.2	.Cell wall organisation.pectin.modification and degradation.pectate lyase	pectate lyase (original description: pep chromosome:Vradiata_ver6:1:13667689:13670618:1 gene:Vradi01g08290 transcript:Vradi01g08290.1 gene_biotype:protein_coding transcript_biotype:protein_coding)
Vradi0051s00380	11	AT5G53590	SAUR-like auxin-responsive protein family	-1.77395	-2.35605	-1.11593	-1.67787	0.121622	0.703712	0.68356	4.08496e-07	8.57718e-12	0.00159223	7.56028e-07	1	0.501777	0.446746	#N/A	35.2	not assigned.not annotated	no hits & (original description: pep supercontig:Vradiata_ver6:scaffold_51:598972:599295:-1 gene:Vradi0051s00380 transcript:Vradi0051s00380.1 gene_biotype:protein_coding transcript_biotype:protein_coding description:auxin-induced protein 6B-like [Source:UniProtKB/TrEMBL;Acc:A0A1S3W1R1])
Vradi08g14110	30	AT2G27230	transcription factor-related	-1.764	-1.43247	-0.501818	-0.551337	0.633434	0.301898	0.682953	0.000454532	0.0072676	0.376348	0.339702	1	0.999894	0.782763	#N/A	35.1	not assigned.annotated	(original description: pep chromosome:Vradiata_ver6:8:33901143:33905236:-1 gene:Vradi08g14110 transcript:Vradi08g14110.1 gene_biotype:protein_coding transcript_biotype:protein_coding) & Transcription factor LHW OS=Arabidopsis thaliana (sp|q9xin0|lhw_arath : 224.0)
Vradi0043s00030	21	#N/A	#N/A	-0.746885	-0.917244	-0.824424	-1.12895	0.378428	0.548787	0.68295	0.234668	0.157517	0.134416	0.039576	1	0.999894	0.866486	#N/A	35.1	not assigned.annotated	(original description: pep supercontig:Vradiata_ver6:scaffold_43:2052271:2052817:1 gene:Vradi0043s00030 transcript:Vradi0043s00030.1 gene_biotype:protein_coding transcript_biotype:protein_coding) & Phytohormone-binding protein OS=Medicago truncatula (sp|g7j032|phbp_medtr : 178.0)
Vradi11g11200	17	AT1G47740	PPPDE putative thiol peptidase family protein	-0.62521	-0.535297	1.18783	0.6277	0.121772	0.031858	0.681903	0.246506	0.373641	0.00500242	0.189396	1	0.999894	0.641535	#N/A	19.4.1.7	.Protein homeostasis.proteolysis.cysteine-type peptidase activities.C97-class peptidase (PPPDE)	peptidase (PPPDE) (original description: pep chromosome:Vradiata_ver6:11:16248493:16252868:1 gene:Vradi11g11200 transcript:Vradi11g11200.1 gene_biotype:protein_coding transcript_biotype:protein_coding description:deSI-like protein At4g17486 isoform X1 [Source:UniProtKB/TrEMBL;Acc:A0A1S3VR06])
Vradi06g15230	29	AT5G42870	phosphatidic acid phosphohydrolase 2	-0.234885	-0.0119698	-0.545305	-1.10383	0.123063	-0.0998525	0.681589	0.673141	0.990762	0.179948	0.00263378	1	0.999894	0.505017	#N/A	5.3.1	.Lipid metabolism.galactolipid and sulfolipid biosynthesis.phosphatidate phosphatase	phosphatidic acid phosphatase (original description: pep chromosome:Vradiata_ver6:6:35333090:35338398:-1 gene:Vradi06g15230 transcript:Vradi06g15230.1 gene_biotype:protein_coding transcript_biotype:protein_coding)
Vradi09g02950	14	AT2G14095	#N/A	-0.657205	1.26735	1.6586	2.2474	1.27024	-0.654308	0.68144	0.417287	0.0765624	0.00319911	9.06798e-05	0.352476	0.999894	0.872717	#N/A	35.2	not assigned.not annotated	no hits & (original description: pep chromosome:Vradiata_ver6:9:3176632:3177863:1 gene:Vradi09g02950 transcript:Vradi09g02950.1 gene_biotype:protein_coding transcript_biotype:protein_coding)
Vradi07g08510	24	AT3G51550	Malectin/receptor-like protein kinase family protein	-1.96955	-1.74123	-2.02346	-2.23754	0.466078	0.237761	0.680154	2.77265e-08	1.28864e-06	7.44633e-09	1.88893e-10	1	0.999894	0.576462	#N/A	11.10.2.4.2	.Phytohormone action.signalling peptides.CRP (cysteine-rich-peptide) category.RALF/RALFL-peptide activity.RALF-peptide receptor (CrRLK1L)	RALF-peptide receptor (CrRLK1L) (original description: pep chromosome:Vradiata_ver6:7:22196821:22209313:1 gene:Vradi07g08510 transcript:Vradi07g08510.1 gene_biotype:protein_coding transcript_biotype:protein_coding)
Vradi08g18560	17	#N/A	#N/A	-0.553336	0.00943949	1.02041	1.08522	0.744111	0.181335	0.679299	0.247057	0.993211	0.00697708	0.00409354	0.475476	0.999894	0.49349	#N/A	35.2	not assigned.not annotated	no hits & (original description: pep chromosome:Vradiata_ver6:8:40385761:40387832:-1 gene:Vradi08g18560 transcript:Vradi08g18560.1 gene_biotype:protein_coding transcript_biotype:protein_coding description:uncharacterized protein LOC106771307 [Source:UniProtKB/TrEMBL;Acc:A0A1S3V3I4])
Vradi0194s00220	14	AT4G00230	xylem serine peptidase 1	-1.02351	0.909427	2.29643	2.79224	1.17403	-0.758904	0.67822	0.208982	0.30697	0.000145914	6.21287e-06	0.641645	0.994819	0.926514	#N/A	19.4.2.1.4	.Protein homeostasis.proteolysis.serine-type peptidase activities.S8-class protease (subtilisin) families.protease (SBT4)	protease (SBT4) (original description: pep supercontig:Vradiata_ver6:scaffold_194:151359:154925:-1 gene:Vradi0194s00220 transcript:Vradi0194s00220.1 gene_biotype:protein_coding transcript_biotype:protein_coding)
Vradi02g04780	17	AT5G59480	Haloacid dehalogenase-like hydrolase (HAD) superfamily protein	0.104299	0.0443361	1.00692	0.91389	0.584889	0.644852	0.677915	0.850187	0.953598	0.00117963	0.00394842	0.607229	0.409543	0.261256	#N/A	35.2	not assigned.not annotated	no hits & (original description: pep chromosome:Vradiata_ver6:2:4644282:4646884:1 gene:Vradi02g04780 transcript:Vradi02g04780.1 gene_biotype:protein_coding transcript_biotype:protein_coding)
Vradi07g28600	24	AT5G25880	NADP-malic enzyme 3	-2.74296	-1.70891	-1.29188	-1.39819	0.571544	-0.462512	0.67785	1.65836e-09	0.000248586	0.00374349	0.00174636	1	0.999894	0.747762	#N/A	5.1.1.4	.Lipid metabolism.fatty acid biosynthesis.citrate shuttle.cytosolic NADP-dependent malic enzyme	cytosolic NADP-dependent malic enzyme (original description: pep chromosome:Vradiata_ver6:7:52355021:52359767:1 gene:Vradi07g28600 transcript:Vradi07g28600.1 gene_biotype:protein_coding transcript_biotype:protein_coding)
Vradi07g23050	18	AT5G19890	Peroxidase superfamily protein	1.40664	2.87301	1.4482	2.19234	1.42177	-0.0446019	0.677632	0.00384861	2.41166e-10	0.00173866	9.65091e-07	0.0191844	0.999894	0.746982	#N/A	35.1	not assigned.annotated	(original description: pep chromosome:Vradiata_ver6:7:46135679:46137433:-1 gene:Vradi07g23050 transcript:Vradi07g23050.1 gene_biotype:protein_coding transcript_biotype:protein_coding) & Peroxidase N OS=Armoracia rusticana (sp|q42517|pern_armru : 356.0)
Vradi06g15350	14	AT2G26560	phospholipase A 2A	-0.373887	-1.69222	3.29866	3.61561	0.994	2.31233	0.677046	0.872216	0.448332	0.0175434	0.0105902	1	0.802852	1	#N/A	5.7.2.2.3	.Lipid metabolism.lipid degradation.phospholipase activities.phospholipase A2 activities.phospholipase A2 (pPLA2-II)	phospholipase A2 (pPLA2-II) (original description: pep chromosome:Vradiata_ver6:6:35412366:35414667:1 gene:Vradi06g15350 transcript:Vradi06g15350.1 gene_biotype:protein_coding transcript_biotype:protein_coding description:Patatin [Source:UniProtKB/TrEMBL;Acc:A0A1S3UDT9])
Vradi11g11820	4	AT1G68040	S-adenosyl-L-methionine-dependent methyltransferases superfamily protein	-1.84637	2.7494	5.8771	7.0466	1.84637	-2.7494	0.676865	0.539397	0.321486	0.000322061	0.000122796	1	0.951451	1	#N/A	50.2.1	.Enzyme classification.EC_2 transferases.EC_2.1 transferase transferring one-carbon group	no description available(sp|b2kpr3|lamt_catro : 270.0) & .Enzyme classification.EC_2 transferases.EC_2.1 transferase transferring one-carbon group(50.2.1 : 180.8) (original description: pep chromosome:Vradiata_ver6:11:16933596:16936247:-1 gene:Vradi11g11820 transcript:Vradi11g11820.1 gene_biotype:protein_coding transcript_biotype:protein_coding description:probable S-adenosylmethionine-dependent …
Vradi10g03800	18	AT2G30020	Protein phosphatase 2C family protein	1.56895	1.90281	1.57593	1.85341	0.954334	0.620477	0.676857	0.00691685	0.00270723	0.00417762	0.00184826	1	0.966045	0.839234	#N/A	35.1	not assigned.annotated	(original description: pep chromosome:Vradiata_ver6:10:9728089:9729939:1 gene:Vradi10g03800 transcript:Vradi10g03800.1 gene_biotype:protein_coding transcript_biotype:protein_coding description:probable protein phosphatase 2C 25 [Source:UniProtKB/TrEMBL;Acc:A0A1S3VIY6]) & Probable protein phosphatase 2C 2 OS=Arabidopsis thaliana (sp|q8rx37|p2c02_arath : 379.0)
Vradi0086s00160	17	AT2G20590	Reticulon family protein	-0.441552	0.10215	1.36324	1.23865	0.551431	0.00772883	0.67602	0.521795	0.92465	0.00340838	0.00984591	1	0.999894	0.738326	#N/A	35.1	not assigned.annotated	(original description: pep supercontig:Vradiata_ver6:scaffold_86:1063564:1066249:1 gene:Vradi0086s00160 transcript:Vradi0086s00160.1 gene_biotype:protein_coding transcript_biotype:protein_coding description:Reticulon-like protein [Source:UniProtKB/TrEMBL;Acc:A0A1S3TD92]) & Reticulon-like protein B17 OS=Arabidopsis thaliana (sp|q6dr04|rtnlq_arath : 273.0)
Vradi03g00870	18	AT4G02780	Terpenoid cyclases/Protein prenyltransferases superfamily protein	1.14835	3.17492	2.12122	3.30978	1.86426	-0.162313	0.675704	0.299769	0.001034	0.0177518	0.000300928	0.438373	0.999894	1	#N/A	50.4.2	.Enzyme classification.EC_4 lyases.EC_4.2 carbon-oxygen lyase	Ent-copalyl diphosphate synthase, chloroplastic OS=Pisum sativum (sp|o04408|ksa_pea : 961.0) & .Enzyme classification.EC_4 lyases.EC_4.2 carbon-oxygen lyase(50.4.2 : 80.2) (original description: pep chromosome:Vradiata_ver6:3:1274545:1281208:1 gene:Vradi03g00870 transcript:Vradi03g00870.1 gene_biotype:protein_coding transcript_biotype:protein_coding)
Vradi08g14400	24	AT1G62870	#N/A	-1.71426	-1.62353	-1.34812	-2.16757	-0.144805	-0.235538	0.674644	0.000144465	0.000328176	0.00242512	3.79719e-07	1	0.999894	0.729315	#N/A	35.2	not assigned.not annotated	no hits & (original description: pep chromosome:Vradiata_ver6:8:34260307:34262457:-1 gene:Vradi08g14400 transcript:Vradi08g14400.1 gene_biotype:protein_coding transcript_biotype:protein_coding)
Vradi04g11020	17	#N/A	#N/A	-0.0253975	-0.845667	1.06601	1.00068	0.609183	1.42945	0.67451	0.979749	0.261685	0.0378159	0.0666927	1	0.103784	0.796128	#N/A	35.2	not assigned.not annotated	no hits & (original description: pep chromosome:Vradiata_ver6:4:20055701:20056108:1 gene:Vradi04g11020 transcript:Vradi04g11020.1 gene_biotype:protein_coding transcript_biotype:protein_coding description:uncharacterized protein LOC106759407 [Source:UniProtKB/TrEMBL;Acc:A0A1S3TW96])
Vradi0007s01200	16	#N/A	#N/A	1.27492	-0.0999544	2.20615	1.35548	-0.176566	1.19831	0.674099	0.179096	0.958562	0.00482558	0.104343	1	0.785115	0.99924	#N/A	35.2	not assigned.not annotated	no hits & (original description: pep supercontig:Vradiata_ver6:scaffold_7:4413918:4422590:1 gene:Vradi0007s01200 transcript:Vradi0007s01200.1 gene_biotype:protein_coding transcript_biotype:protein_coding)
Vradi07g09140	24	#N/A	#N/A	-1.93721	-0.600725	-1.84817	-1.91832	0.603378	-0.733105	0.673526	0.00225377	0.493813	0.00222828	0.00193681	1	0.989156	0.972761	#N/A	11.10.1.9.1	.Phytohormone action.signalling peptides.NCRP (non-cysteine-rich-peptide) category.CLE-TDIF-peptide activity.TDIF-precursor polypeptide	TDIF precursor polypeptide (original description: pep chromosome:Vradiata_ver6:7:24407098:24407424:1 gene:Vradi07g09140 transcript:Vradi07g09140.1 gene_biotype:protein_coding transcript_biotype:protein_coding)
Vradi08g21840	16	AT4G34131	UDP-glucosyl transferase 73B3	-0.0055897	-0.556211	1.44741	0.613701	-0.16098	0.389641	0.672726	0.995153	0.281004	8.97061e-05	0.147237	1	0.999894	0.516047	#N/A	50.2.4	.Enzyme classification.EC_2 transferases.EC_2.4 glycosyltransferase	Soyasapogenol B glucuronide galactosyltransferase OS=Glycine max (sp|d4q9z4|sgt2_soybn : 630.0) & .Enzyme classification.EC_2 transferases.EC_2.4 glycosyltransferase(50.2.4 : 160.2) (original description: pep chromosome:Vradiata_ver6:8:44082422:44084491:-1 gene:Vradi08g21840 transcript:Vradi08g21840.1 gene_biotype:protein_coding transcript_biotype:protein_coding description:Glycosyltransferase [S…
Vradi09g01570	17	AT4G12540	#N/A	-0.750792	-0.150291	1.14465	0.377371	-0.0950128	-0.695514	0.672271	0.223328	0.874634	0.0123836	0.509088	1	0.880797	0.703055	#N/A	35.2	not assigned.not annotated	no hits & (original description: pep chromosome:Vradiata_ver6:9:1297931:1299526:-1 gene:Vradi09g01570 transcript:Vradi09g01570.1 gene_biotype:protein_coding transcript_biotype:protein_coding)
Vradi0599s00010	11	AT2G36690	2-oxoglutarate (2OG) and Fe(II)-dependent oxygenase superfamily protein	-2.39912	-2.47758	-0.204021	-0.582962	0.292767	0.371219	0.671709	1.54869e-07	5.11879e-08	0.741556	0.272889	1	0.999894	0.741846	#N/A	50.1.13	.Enzyme classification.EC_1 oxidoreductases.EC_1.14 oxidoreductase acting on paired donor with incorporation or reduction of molecular oxygen	Protein DMR6-LIKE OXYGENASE 2 OS=Arabidopsis thaliana (sp|q9zsa7|dlo2_arath : 220.0) & .Enzyme classification.EC_1 oxidoreductases.EC_1.14 oxidoreductase acting on paired donor with incorporation or reduction of molecular oxygen(50.1.13 : 159.8) (original description: pep supercontig:Vradiata_ver6:scaffold_599:2127:6663:1 gene:Vradi0599s00010 transcript:Vradi0599s00010.1 gene_biotype:protein_codi…
Vradi11g03970	24	AT2G22900	Galactosyl transferase GMA12/MNN10 family protein	-2.30762	-1.87811	-1.78465	-2.36634	0.0887368	-0.340773	0.670424	4.51322e-06	0.000232535	0.000313292	1.08894e-06	1	0.999894	0.839195	#N/A	21.2.3.1.3	.Cell wall organisation.hemicellulose.heteromannan.biosynthesis.galactoglucomannan galactosyltransferase (MUCI10)	galactoglucomannan galactosyltransferase (MUCI10) (original description: pep chromosome:Vradiata_ver6:11:3749387:3752609:-1 gene:Vradi11g03970 transcript:Vradi11g03970.1 gene_biotype:protein_coding transcript_biotype:protein_coding)
Vradi0327s00070	16	#N/A	#N/A	1.01966	0.510384	1.40302	0.376766	-0.355961	0.153315	0.67029	0.113197	0.542039	0.0119729	0.596537	1	0.999894	0.883834	#N/A	35.2	not assigned.not annotated	no hits & (original description: pep supercontig:Vradiata_ver6:scaffold_327:268032:269264:-1 gene:Vradi0327s00070 transcript:Vradi0327s00070.1 gene_biotype:protein_coding transcript_biotype:protein_coding description:uncharacterized protein LOC106754653 [Source:UniProtKB/TrEMBL;Acc:A0A1S3TEI4])
Vradi11g04880	15	#N/A	#N/A	3.6915	2.90045	5.94591	6.12924	0.852407	1.64346	0.669086	0.0029602	0.0881527	2.9897e-08	8.71282e-08	1	0.684064	1	#N/A	11.10.1.3.1	.Phytohormone action.signalling peptides.NCRP (non-cysteine-rich-peptide) category.CEP-peptide activity.CEP-precursor polypeptide	CEP precursor polypeptide (original description: pep chromosome:Vradiata_ver6:11:4663654:4663941:1 gene:Vradi11g04880 transcript:Vradi11g04880.1 gene_biotype:protein_coding transcript_biotype:protein_coding description:uncharacterized protein LOC106776635 [Source:UniProtKB/TrEMBL;Acc:A0A1S3VMK1])
Vradi08g22360	23	AT5G08350	GRAM domain-containing protein / ABA-responsive protein-related	1.07076	1.02417	1.24605	0.845284	0.265887	0.312483	0.666649	0.090703	0.120655	0.0274006	0.168219	1	0.999894	0.887854	#N/A	35.1	not assigned.annotated	(original description: pep chromosome:Vradiata_ver6:8:44626634:44635947:-1 gene:Vradi08g22360 transcript:Vradi08g22360.1 gene_biotype:protein_coding transcript_biotype:protein_coding) & GEM-like protein 4 OS=Arabidopsis thaliana (sp|q9fta0|geml4_arath : 215.0)
Vradi0048s00690	3	AT2G29550	tubulin beta-7 chain	0.205187	-0.74052	-0.612577	-0.297091	0.981998	1.9277	0.666512	0.779491	0.213015	0.230972	0.624783	0.298127	0.000145023	0.753448	#N/A	20.1.1.2	.Cytoskeleton organisation.microtubular network.alpha-beta-Tubulin heterodimer.component beta-Tubulin	component beta-Tubulin of alpha-beta-Tubulin heterodimer (original description: pep supercontig:Vradiata_ver6:scaffold_48:1528229:1530162:-1 gene:Vradi0048s00690 transcript:Vradi0048s00690.1 gene_biotype:protein_coding transcript_biotype:protein_coding)
Vradi05g16600	5	AT1G15330	Cystathionine beta-synthase (CBS) protein	-1.43504	-2.15406	-0.363688	-1.27641	-0.246844	0.472172	0.665877	0.111719	0.0101304	0.70327	0.10435	1	0.999894	1	#N/A	35.1	not assigned.annotated	(original description: pep chromosome:Vradiata_ver6:5:25419215:25420650:-1 gene:Vradi05g16600 transcript:Vradi05g16600.1 gene_biotype:protein_coding transcript_biotype:protein_coding) & SNF1-related protein kinase regulatory subunit gamma-like PV42a OS=Arabidopsis thaliana (sp|q9xi37|pv42a_arath : 402.0)
Vradi07g03220	16	AT3G48690	alpha/beta-Hydrolases superfamily protein	0.473113	0.0683311	0.810665	1.00383	0.858701	1.26348	0.665533	0.408709	0.948589	0.0700982	0.0266054	0.476992	0.0367561	0.669314	#N/A	35.1	not assigned.annotated	(original description: pep chromosome:Vradiata_ver6:7:5539965:5540903:1 gene:Vradi07g03220 transcript:Vradi07g03220.1 gene_biotype:protein_coding transcript_biotype:protein_coding) & 2-hydroxyisoflavanone dehydratase OS=Glycyrrhiza echinata (sp|q5nuf4|hidm_glyec : 176.0)
Vradi07g01720	24	AT4G35690	Arabidopsis protein of unknown function (DUF241)	-1.72983	-2.1915	-1.00551	-2.02771	-0.35685	0.104817	0.665347	0.0107254	0.000813606	0.141113	0.00117138	1	0.999894	0.953749	#N/A	35.2	not assigned.not annotated	no hits & (original description: pep chromosome:Vradiata_ver6:7:2866745:2890868:1 gene:Vradi07g01720 transcript:Vradi07g01720.1 gene_biotype:protein_coding transcript_biotype:protein_coding)
Vradi0137s00160	29	AT1G70830	MLP-like protein 28	-0.220562	0.373963	-1.00635	-0.43101	1.2406	0.646071	0.665251	0.770454	0.628432	0.0408311	0.463938	0.0816457	0.888378	0.780888	#N/A	35.1	not assigned.annotated	(original description: pep supercontig:Vradiata_ver6:scaffold_137:107298:115848:-1 gene:Vradi0137s00160 transcript:Vradi0137s00160.1 gene_biotype:protein_coding transcript_biotype:protein_coding) & MLP-like protein 28 OS=Arabidopsis thaliana (sp|q9ssk9|mlp28_arath : 90.9)
Vradi10g11360	17	AT1G11190	bifunctional nuclease i	-1.546	-0.0241956	1.3218	1.31666	0.65973	-0.86207	0.664865	0.00506691	0.985981	0.00815754	0.00944795	1	0.721653	0.813553	#N/A	50.3.1	.Enzyme classification.EC_3 hydrolases.EC_3.1 hydrolase acting on ester bond	Endonuclease 1 OS=Arabidopsis thaliana (sp|q9sxa6|endo1_arath : 146.0) & .Enzyme classification.EC_3 hydrolases.EC_3.1 hydrolase acting on ester bond(50.3.1 : 135.3) (original description: pep chromosome:Vradiata_ver6:10:18963964:18965889:-1 gene:Vradi10g11360 transcript:Vradi10g11360.1 gene_biotype:protein_coding transcript_biotype:protein_coding)
Vradi11g09310	16	AT5G10510	AINTEGUMENTA-like 6	0.520967	0.560049	1.01476	0.369946	0.0198751	-0.0192066	0.664685	0.187145	0.161971	0.00145708	0.336485	1	0.999894	0.31917	#N/A	15.5.7.3	.RNA biosynthesis.transcriptional regulation.AP2/ERF transcription factor superfamily.transcription factor (AP2)	transcription factor (AP2) (original description: pep chromosome:Vradiata_ver6:11:10899346:10904410:-1 gene:Vradi11g09310 transcript:Vradi11g09310.1 gene_biotype:protein_coding transcript_biotype:protein_coding)
Vradi10g12180	16	AT4G38070	basic helix-loop-helix (bHLH) DNA-binding superfamily protein	-0.0145425	-0.25415	1.49943	0.733897	-0.101908	0.137699	0.66362	0.989257	0.780684	0.00172619	0.176425	1	0.999894	0.780687	#N/A	35.1	not assigned.annotated	(original description: pep chromosome:Vradiata_ver6:10:19672239:19676435:1 gene:Vradi10g12180 transcript:Vradi10g12180.1 gene_biotype:protein_coding transcript_biotype:protein_coding description:uncharacterized protein At4g38062-like [Source:UniProtKB/TrEMBL;Acc:A0A1S3VKV7]) & Uncharacterized protein At4g38062 OS=Arabidopsis thaliana (sp|p0cb23|y4862_arath : 216.0)
Vradi0339s00020	24	AT4G33580	beta carbonic anhydrase 5	-1.3183	-1.62655	-1.08115	-2.06733	-0.323246	-0.014996	0.662937	0.219686	0.123941	0.274105	0.023619	1	0.999894	1	#N/A	35.1	not assigned.annotated	(original description: pep supercontig:Vradiata_ver6:scaffold_339:265556:268186:1 gene:Vradi0339s00020 transcript:Vradi0339s00020.1 gene_biotype:protein_coding transcript_biotype:protein_coding) & Beta carbonic anhydrase 5, chloroplastic OS=Arabidopsis thaliana (sp|q94ce3|bca5_arath : 245.0)
Vradi04g03360	16	AT5G03740	histone deacetylase 2C	0.769146	0.110951	1.34137	0.541188	-0.137277	0.520918	0.662906	0.019646	0.855359	3.93813e-06	0.102007	1	0.637354	0.251132	#N/A	12.3.2.2	.Chromatin organisation.histone modifications.histone deacetylation.HD2 histone deacetylase	histone deacetylase (HDT/HD2) (original description: pep chromosome:Vradiata_ver6:4:6802241:6805388:-1 gene:Vradi04g03360 transcript:Vradi04g03360.1 gene_biotype:protein_coding transcript_biotype:protein_coding)
Vradi03g01550	9	AT3G23230	Integrase-type DNA-binding superfamily protein	6.90335	5.67909	7.85196	7.18917	0	1.22426	0.662794	9.09079e-05	0.00235275	2.50344e-06	1.26974e-05	1	0.999894	1	#N/A	35.2	not assigned.not annotated	no hits & (original description: pep chromosome:Vradiata_ver6:3:2056392:2057396:1 gene:Vradi03g01550 transcript:Vradi03g01550.1 gene_biotype:protein_coding transcript_biotype:protein_coding)
Vradi04g11500	18	AT1G23030	ARM repeat superfamily protein	1.51228	1.78665	1.3855	2.59809	1.87474	1.60037	0.662146	0.0176855	0.0266814	0.0224499	8.54984e-05	0.0894312	0.0655898	0.91289	#N/A	35.1	not assigned.annotated	(original description: pep chromosome:Vradiata_ver6:4:20672341:20678457:1 gene:Vradi04g11500 transcript:Vradi04g11500.1 gene_biotype:protein_coding transcript_biotype:protein_coding) & Putative E3 ubiquitin-protein ligase LIN OS=Medicago truncatula (sp|d1fp53|lin_medtr : 92.8)
Vradi05g16950	14	AT3G08040	MATE efflux family protein	0.979736	1.14737	1.75142	2.27242	1.18291	1.01527	0.661911	0.0466419	0.017051	4.37389e-05	6.92062e-08	0.0681815	0.198353	0.713634	#N/A	24.2.4.1.3	.Solute transport.carrier-mediated transport.MOP superfamily.MATE family.metal-citrate complex transporter (FRD)	metal-citrate complex transporter (FRD) (original description: pep chromosome:Vradiata_ver6:5:25908698:25916811:1 gene:Vradi05g16950 transcript:Vradi05g16950.1 gene_biotype:protein_coding transcript_biotype:protein_coding)
Vradi07g06730	16	AT2G03505	Carbohydrate-binding X8 domain superfamily protein	0.626665	-0.203523	0.908767	0.425743	0.178881	1.00907	0.661905	0.0776624	0.710645	0.00309249	0.23342	1	0.00905594	0.266505	#N/A	35.1	not assigned.annotated	(original description: pep chromosome:Vradiata_ver6:7:15272288:15275560:-1 gene:Vradi07g06730 transcript:Vradi07g06730.1 gene_biotype:protein_coding transcript_biotype:protein_coding) & PLASMODESMATA CALLOSE-BINDING PROTEIN 3 OS=Arabidopsis thaliana (sp|q9fz86|pdcb3_arath : 104.0)
Vradi01g02810	15	AT2G47710	Adenine nucleotide alpha hydrolases-like superfamily protein	3.86419	4.85528	3.83605	4.18082	1.00608	0.0150001	0.661312	3.30123e-05	8.10206e-07	2.33613e-05	2.21924e-05	1	0.999894	1	#N/A	35.2	not assigned.not annotated	no hits & (original description: pep chromosome:Vradiata_ver6:1:5000529:5001228:1 gene:Vradi01g02810 transcript:Vradi01g02810.1 gene_biotype:protein_coding transcript_biotype:protein_coding)
Vradi09g04800	10	AT1G01780	GATA type zinc finger transcription factor family protein	1.21957	0.805032	-1.22235	-2.73025	-0.847892	-0.433358	0.660009	0.250765	0.529011	0.203479	0.00193199	1	0.999894	1	#N/A	15.5.41	.RNA biosynthesis.transcriptional regulation.transcription factor (LIM)	transcription factor (LIM) (original description: pep chromosome:Vradiata_ver6:9:6928004:6933330:1 gene:Vradi09g04800 transcript:Vradi09g04800.1 gene_biotype:protein_coding transcript_biotype:protein_coding)
Vradi02g06260	26	AT5G04320	Shugoshin C terminus	-1.33502	-0.94734	-0.0895499	-0.387215	0.361844	-0.0258384	0.659509	0.0168522	0.131155	0.907115	0.550357	1	0.999894	0.841565	#N/A	13.3.5.4.2	.Cell cycle organisation.mitosis and meiosis.sister chromatid separation.cohesin dissociation.centromeric cohesion protection factor (SGO)	centromeric cohesion protection factor (SGO) (original description: pep chromosome:Vradiata_ver6:2:6899581:6902711:1 gene:Vradi02g06260 transcript:Vradi02g06260.1 gene_biotype:protein_coding transcript_biotype:protein_coding)
Vradi10g07980	16	AT2G32510	mitogen-activated protein kinase kinase kinase 17	0.85824	0.473256	1.27403	0.98389	0.369372	0.754356	0.659508	0.233263	0.626442	0.0326161	0.12607	1	0.931319	0.91289	#N/A	18.4.2.2	.Protein modification.phosphorylation.STE protein kinase superfamily.protein kinase (MAP3K-MEKK)	protein kinase (MAP3K-MEKK) (original description: pep chromosome:Vradiata_ver6:10:15344935:15346111:1 gene:Vradi10g07980 transcript:Vradi10g07980.1 gene_biotype:protein_coding transcript_biotype:protein_coding)
Vradi0086s00520	30	AT4G03270	Cyclin D6;1	-1.37625	-1.00303	-0.670784	-0.819003	0.510314	0.137093	0.658533	0.0057734	0.0703482	0.192846	0.111731	1	0.999894	0.797801	#N/A	13.1.1.1.4	.Cell cycle organisation.cell cycle control.cyclin-dependent regulation.cyclin activities.cyclin (CYCD)	cyclin (CYCD) (original description: pep supercontig:Vradiata_ver6:scaffold_86:27597:29517:-1 gene:Vradi0086s00520 transcript:Vradi0086s00520.1 gene_biotype:protein_coding transcript_biotype:protein_coding)
Vradi07g05750	30	AT2G02820	myb domain protein 88	-1.13657	-0.487966	-0.0197999	-0.670126	0.00785812	-0.640747	0.658184	0.0211781	0.447726	0.977644	0.178964	1	0.87577	0.73523	#N/A	15.5.2.1	.RNA biosynthesis.transcriptional regulation.MYB transcription factor superfamily.transcription factor (MYB)	transcription factor (MYB) (original description: pep chromosome:Vradiata_ver6:7:12245811:12251912:-1 gene:Vradi07g05750 transcript:Vradi07g05750.1 gene_biotype:protein_coding transcript_biotype:protein_coding)
Vradi01g02570	14	AT1G73590	Auxin efflux carrier family protein	0.74075	1.35536	2.21514	2.02261	0.465234	-0.149381	0.657765	0.160599	0.00330137	9.22301e-08	1.11491e-06	1	0.999894	0.690112	#N/A	11.2.4.1.1	.Phytohormone action.auxin.transport.polar auxin transport.auxin transporter (PIN)	auxin transporter (PIN) (original description: pep chromosome:Vradiata_ver6:1:4774590:4777599:1 gene:Vradi01g02570 transcript:Vradi01g02570.1 gene_biotype:protein_coding transcript_biotype:protein_coding)
Vradi06g05640	22	AT5G16570	glutamine synthetase 1;4	-0.604398	-0.236234	-1.3063	-2.12911	-0.16508	-0.533245	0.657728	0.443031	0.831499	0.0312022	0.000214069	1	0.999894	0.942797	#N/A	25.1.5.1.1	.Nutrient uptake.nitrogen assimilation.ammonium assimilation.glutamine synthetase activities.cytosolic glutamine synthetase (GLN1)	cytosolic glutamine synthetase (GLN1) (original description: pep chromosome:Vradiata_ver6:6:7099780:7102810:1 gene:Vradi06g05640 transcript:Vradi06g05640.1 gene_biotype:protein_coding transcript_biotype:protein_coding description:Glutamine synthetase [Source:UniProtKB/TrEMBL;Acc:A0A1S3UF94])
Vradi05g22180	24	AT1G71380	cellulase 3	-1.83265	-1.77583	-1.37143	-2.34087	-0.312792	-0.369614	0.65665	0.00120876	0.00176692	0.0137302	1.04565e-05	1	0.999894	0.898252	#N/A	21.1.3.1	.Cell wall organisation.cellulose.cellulose degradation.endo-1,4-beta-glucanase	endo-1,4-beta-glucanase (original description: pep chromosome:Vradiata_ver6:5:33684353:33688021:-1 gene:Vradi05g22180 transcript:Vradi05g22180.1 gene_biotype:protein_coding transcript_biotype:protein_coding)
Vradi01g13880	3	AT5G52640	heat shock protein 90.1	-1.45936	-1.45879	-0.888269	-0.0152035	1.52914	1.52856	0.65607	0.0164345	0.0181139	0.147061	0.986819	0.0615808	0.0642618	0.91289	#N/A	19.1.6.1	.Protein homeostasis.protein quality control.Hsp90 chaperone system.chaperone (Hsp90)	chaperone (Hsp90) (original description: pep chromosome:Vradiata_ver6:1:33831029:33834154:1 gene:Vradi01g13880 transcript:Vradi01g13880.1 gene_biotype:protein_coding transcript_biotype:protein_coding)
Vradi01g08770	17	#N/A	#N/A	-0.435939	-1.18824	1.57619	0.364485	-0.556924	0.195375	0.654781	0.744222	0.271945	0.0498702	0.719511	1	0.999894	1	#N/A	35.2	not assigned.not annotated	no hits & (original description: pep chromosome:Vradiata_ver6:1:14846938:14848610:1 gene:Vradi01g08770 transcript:Vradi01g08770.1 gene_biotype:protein_coding transcript_biotype:protein_coding)
Vradi05g05740	16	AT5G50300	Xanthine/uracil permease family protein	1.04838	0.488314	1.80945	0.840405	-0.314307	0.245763	0.654736	0.0143164	0.37647	1.44241e-06	0.0401179	1	0.999894	0.573992	#N/A	24.2.3.3.1	.Solute transport.carrier-mediated transport.APC superfamily.NCS-2 family.purine transporter (AZG)	purine transporter (AZG) (original description: pep chromosome:Vradiata_ver6:5:10947535:10956090:1 gene:Vradi05g05740 transcript:Vradi05g05740.1 gene_biotype:protein_coding transcript_biotype:protein_coding)
Vradi0048s00550	15	AT5G46330	Leucine-rich receptor-like protein kinase family protein	3.57449	4.30701	2.36183	2.97982	1.27188	0.53937	0.653892	3.62413e-08	5.72474e-11	0.000196825	2.85732e-06	0.480152	0.999894	0.95654	#N/A	18.4.1.12	.Protein modification.phosphorylation.TKL protein kinase superfamily.protein kinase (LRR-XII)	protein kinase (LRR-XII) (original description: pep supercontig:Vradiata_ver6:scaffold_48:1900544:1904652:-1 gene:Vradi0048s00550 transcript:Vradi0048s00550.1 gene_biotype:protein_coding transcript_biotype:protein_coding description:LRR receptor-like serine/threonine-protein kinase FLS2 [Source:UniProtKB/TrEMBL;Acc:A0A1S3T8Q8])
Vradi07g07710	16	AT2G22620	Rhamnogalacturonate lyase family protein	0.903495	0.820819	1.21301	0.549786	-0.0105116	0.0721638	0.652708	0.186769	0.267192	0.038149	0.421663	1	0.999894	0.91289	#N/A	35.2	not assigned.not annotated	no hits & (original description: pep chromosome:Vradiata_ver6:7:18309634:18314799:-1 gene:Vradi07g07710 transcript:Vradi07g07710.1 gene_biotype:protein_coding transcript_biotype:protein_coding)
Vradi07g03040	26	AT2G37870	Bifunctional inhibitor/lipid-transfer protein/seed storage 2S albumin superfamily protein	-1.72029	-1.61448	0.718647	1.18773	1.1207	1.01488	0.651609	0.00841689	0.0169829	0.301097	0.0672552	0.581662	0.704956	0.945355	#N/A	35.2	not assigned.not annotated	no hits & (original description: pep chromosome:Vradiata_ver6:7:5249454:5249925:1 gene:Vradi07g03040 transcript:Vradi07g03040.1 gene_biotype:protein_coding transcript_biotype:protein_coding description:non-specific lipid-transfer protein 3 [Source:UniProtKB/TrEMBL;Acc:A0A1S3UQC2])
Vradi04g04580	28	AT2G44990	carotenoid cleavage dioxygenase 7	0.403985	1.15292	0.974725	1.38079	1.05577	0.306837	0.649704	0.589965	0.0516	0.0733377	0.00841682	0.396088	0.999894	0.860119	#N/A	11.9.1.2	.Phytohormone action.strigolactone.biosynthesis.carotenoid cleavage dioxygenase (CCD7)	carotenoid cleavage dioxygenase (CCD7) (original description: pep chromosome:Vradiata_ver6:4:10280511:10285634:-1 gene:Vradi04g04580 transcript:Vradi04g04580.1 gene_biotype:protein_coding transcript_biotype:protein_coding)
Vradi08g16570	11	AT5G35550	Duplicated homeodomain-like superfamily protein	-2.32609	-2.59704	-1.18716	-1.59186	0.244838	0.515793	0.649538	0.0157904	0.00876574	0.20137	0.0820114	1	0.999894	1	#N/A	15.5.2.1	.RNA biosynthesis.transcriptional regulation.MYB transcription factor superfamily.transcription factor (MYB)	transcription factor (MYB) (original description: pep chromosome:Vradiata_ver6:8:37301905:37302823:1 gene:Vradi08g16570 transcript:Vradi08g16570.1 gene_biotype:protein_coding transcript_biotype:protein_coding)
Vradi09g07450	29	AT2G38080	Laccase/Diphenol oxidase family protein	-0.278381	-0.476562	-0.950207	-1.39363	0.205618	0.403799	0.649046	0.71579	0.519597	0.0662744	0.00449589	1	0.999894	0.835254	#N/A	21.6.2.2	.Cell wall organisation.lignin.monolignol conjugation and polymerization.lignin laccase	lignin laccase (original description: pep chromosome:Vradiata_ver6:9:12348210:12351848:1 gene:Vradi09g07450 transcript:Vradi09g07450.1 gene_biotype:protein_coding transcript_biotype:protein_coding description:Laccase [Source:UniProtKB/TrEMBL;Acc:A0A1S3VEW3])
Vradi0158s00490	30	AT2G40270	Protein kinase family protein	-1.46255	-0.983359	-1.02868	-1.40204	0.274234	-0.204952	0.647594	2.91123e-05	0.00895311	0.00329018	3.2621e-05	1	0.999894	0.504952	#N/A	18.4.1.6.2	.Protein modification.phosphorylation.TKL protein kinase superfamily.LRR-VI protein kinase families.protein kinase (LRR-VI-2)	protein kinase (LRR-VI-2) (original description: pep supercontig:Vradiata_ver6:scaffold_158:13063:17224:-1 gene:Vradi0158s00490 transcript:Vradi0158s00490.1 gene_biotype:protein_coding transcript_biotype:protein_coding)
Vradi10g09800	17	AT5G45700	Haloacid dehalogenase-like hydrolase (HAD) superfamily protein	-0.378669	0.115633	1.09153	0.96354	0.518665	0.0243623	0.646651	0.570775	0.906309	0.0160941	0.0425558	1	0.999894	0.739202	#N/A	18.4.25.1.2	.Protein modification.phosphorylation.aspartate-based protein phosphatase superfamily.FCP phosphatase families.subcluster D phosphatase	subcluster D phosphatase (original description: pep chromosome:Vradiata_ver6:10:17401832:17402677:1 gene:Vradi10g09800 transcript:Vradi10g09800.1 gene_biotype:protein_coding transcript_biotype:protein_coding description:probable C-terminal domain small phosphatase [Source:UniProtKB/TrEMBL;Acc:A0A1S3VIC6])
Vradi05g04750	17	AT1G10460	germin-like protein 7	-0.466775	0.0515709	1.68637	1.31646	0.276427	-0.241919	0.646336	0.52668	0.969077	0.000693308	0.0102403	1	0.999894	0.840718	#N/A	35.1	not assigned.annotated	(original description: pep chromosome:Vradiata_ver6:5:7594581:7595231:1 gene:Vradi05g04750 transcript:Vradi05g04750.1 gene_biotype:protein_coding transcript_biotype:protein_coding description:germin-like protein subfamily 1 member 1 [Source:UniProtKB/TrEMBL;Acc:A0A1S3U2M9]) & Germin-like protein subfamily 1 member 1 OS=Arabidopsis thaliana (sp|p92998|gl11_arath : 223.0)
Vradi0051s00040	17	AT5G61750	RmlC-like cupins superfamily protein	-0.937296	0.235834	1.4112	1.52163	0.755838	-0.417292	0.645405	0.21845	0.8473	0.0145842	0.0103175	1	0.999894	0.91289	#N/A	35.1	not assigned.annotated	(original description: pep supercontig:Vradiata_ver6:scaffold_51:894305:894994:1 gene:Vradi0051s00040 transcript:Vradi0051s00040.1 gene_biotype:protein_coding transcript_biotype:protein_coding description:germin-like protein subfamily 3 member 4 [Source:UniProtKB/TrEMBL;Acc:A0A1S3W2Y6]) & Germin-like protein subfamily 3 member 4 OS=Arabidopsis thaliana (sp|q9flt3|gl34_arath : 139.0)
Vradi0361s00010	26	AT5G55830	Concanavalin A-like lectin protein kinase family protein	-1.38548	-0.830883	-0.142604	-0.232371	0.554783	0.000180773	0.64455	0.0078781	0.179836	0.8352	0.722884	1	0.999894	0.825365	#N/A	18.4.1.19	.Protein modification.phosphorylation.TKL protein kinase superfamily.protein kinase (L-lectin)	protein kinase (L-lectin) (original description: pep supercontig:Vradiata_ver6:scaffold_361:202205:204341:1 gene:Vradi0361s00010 transcript:Vradi0361s00010.1 gene_biotype:protein_coding transcript_biotype:protein_coding)
Vradi08g05470	26	AT3G10080	RmlC-like cupins superfamily protein	-1.23136	0.0335566	0.419656	0.573971	0.798717	-0.466205	0.644402	0.0181899	0.978551	0.458308	0.301357	0.748515	0.999894	0.801739	#N/A	35.1	not assigned.annotated	(original description: pep chromosome:Vradiata_ver6:8:11712979:11713656:1 gene:Vradi08g05470 transcript:Vradi08g05470.1 gene_biotype:protein_coding transcript_biotype:protein_coding description:germin-like protein subfamily 3 member 2 [Source:UniProtKB/TrEMBL;Acc:A0A1S3V3Y9]) & Germin-like protein subfamily 3 member 2 OS=Arabidopsis thaliana (sp|q9sr72|gl32_arath : 287.0)
Vradi06g00880	29	AT5G55970	RING/U-box superfamily protein	-0.29421	0.0411449	-1.12247	-1.61854	0.147518	-0.187836	0.643596	0.609593	0.967397	0.00442089	1.83255e-05	1	0.999894	0.653351	#N/A	19.2.2.1.5.3.3	.Protein homeostasis.ubiquitin-proteasome system.ubiquitin-fold protein conjugation.ubiquitin conjugation (ubiquitylation).ubiquitin-ligase E3 activities.RING-domain E3 ligase activities.RING-H2-class E3 ligase	RING-H2-class E3 ligase (original description: pep chromosome:Vradiata_ver6:6:824839:827625:-1 gene:Vradi06g00880 transcript:Vradi06g00880.1 gene_biotype:protein_coding transcript_biotype:protein_coding description:E3 ubiquitin-protein ligase At4g11680-like [Source:UniProtKB/TrEMBL;Acc:A0A1S3U9Z9])
Vradi0095s00040	24	AT4G20270	Leucine-rich receptor-like protein kinase family protein	-1.45133	-0.834276	-1.24693	-1.63083	0.259162	-0.357888	0.643061	1.38802e-05	0.0248121	0.000148438	3.75811e-07	1	0.999894	0.465885	#N/A	18.4.1.11	.Protein modification.phosphorylation.TKL protein kinase superfamily.protein kinase (LRR-XI)	protein kinase (LRR-XI) (original description: pep supercontig:Vradiata_ver6:scaffold_95:263720:268071:1 gene:Vradi0095s00040 transcript:Vradi0095s00040.1 gene_biotype:protein_coding transcript_biotype:protein_coding description:leucine-rich repeat receptor-like serine/threonine-protein kinase BAM3 [Source:UniProtKB/TrEMBL;Acc:A0A1S3T980])
Vradi07g07580	16	AT5G14360	Ubiquitin-like superfamily protein	0.537459	0.28525	1.09659	0.753549	0.299514	0.551724	0.642557	0.427042	0.752593	0.0332951	0.181135	1	0.999894	0.841144	#N/A	35.2	not assigned.not annotated	no hits & (original description: pep chromosome:Vradiata_ver6:7:17322201:17326309:1 gene:Vradi07g07580 transcript:Vradi07g07580.1 gene_biotype:protein_coding transcript_biotype:protein_coding)
Vradi05g17730	22	AT3G63440	cytokinin oxidase/dehydrogenase 6	-0.936432	-0.470403	-1.85772	-2.06465	0.435459	-0.0305698	0.642389	0.0282626	0.391678	9.69843e-07	4.68602e-08	1	0.999894	0.690112	#N/A	11.4.3.2	.Phytohormone action.cytokinin.conjugation and degradation.cytokinin dehydrogenase	cytokinin dehydrogenase (original description: pep chromosome:Vradiata_ver6:5:27019687:27021930:1 gene:Vradi05g17730 transcript:Vradi05g17730.1 gene_biotype:protein_coding transcript_biotype:protein_coding description:cytokinin dehydrogenase 6-like isoform X2 [Source:UniProtKB/TrEMBL;Acc:A0A1S3U296])
Vradi05g10770	26	AT1G22030	#N/A	-1.60911	-0.914727	0.19228	-0.194674	0.255224	-0.439161	0.642178	0.000297888	0.066839	0.728619	0.731311	1	0.999894	0.691687	#N/A	35.2	not assigned.not annotated	no hits & (original description: pep chromosome:Vradiata_ver6:5:19585418:19586670:-1 gene:Vradi05g10770 transcript:Vradi05g10770.1 gene_biotype:protein_coding transcript_biotype:protein_coding)
Vradi0187s00080	14	AT5G64260	EXORDIUM like 2	-0.734373	-0.890509	3.35516	2.50262	-0.210545	-0.0544082	0.641994	0.626362	0.574841	0.00122885	0.0162383	1	0.999894	1	#N/A	35.1	not assigned.annotated	(original description: pep supercontig:Vradiata_ver6:scaffold_187:666611:668701:-1 gene:Vradi0187s00080 transcript:Vradi0187s00080.1 gene_biotype:protein_coding transcript_biotype:protein_coding) & Protein EXORDIUM-like 2 OS=Arabidopsis thaliana (sp|q9fe06|exol2_arath : 345.0)
Vradi06g13010	13	AT4G32140	EamA-like transporter family	-1.42751	-0.772695	-2.537	-2.31962	0.859078	0.204266	0.641693	0.115828	0.524967	0.00247352	0.010342	1	0.999894	1	#N/A	24.2.1.7	.Solute transport.carrier-mediated transport.DMT superfamily.solute transporter (TPPT)	solute transporter (TPPT) (original description: pep chromosome:Vradiata_ver6:6:31363911:31368301:1 gene:Vradi06g13010 transcript:Vradi06g13010.1 gene_biotype:protein_coding transcript_biotype:protein_coding)
Vradi07g18290	28	AT4G20430	Subtilase family protein	0.243141	1.10642	0.392307	0.70628	0.955412	0.0921332	0.641439	0.630336	0.00164599	0.317237	0.0501116	0.0462051	0.999894	0.434867	#N/A	19.4.2.1.2	.Protein homeostasis.proteolysis.serine-type peptidase activities.S8-class protease (subtilisin) families.protease (SBT2)	protease (SBT2) (original description: pep chromosome:Vradiata_ver6:7:39820466:39826831:-1 gene:Vradi07g18290 transcript:Vradi07g18290.1 gene_biotype:protein_coding transcript_biotype:protein_coding description:subtilisin-like protease SBT2.5 isoform X1 [Source:UniProtKB/TrEMBL;Acc:A0A1S3UHX9])
Vradi01g06300	17	AT4G09670	Oxidoreductase family protein	-2.01529	-0.576549	1.116	1.58928	1.11417	-0.324575	0.640892	0.000307698	0.487901	0.0238816	0.00129918	0.283979	0.999894	0.814589	#N/A	35.1	not assigned.annotated	(original description: pep chromosome:Vradiata_ver6:1:9881028:9883186:-1 gene:Vradi01g06300 transcript:Vradi01g06300.1 gene_biotype:protein_coding transcript_biotype:protein_coding) & Uncharacterized oxidoreductase At4g09670 OS=Arabidopsis thaliana (sp|q9sz83|y4967_arath : 330.0)
Vradi09g03120	14	#N/A	#N/A	1.47088	0.0849736	1.99272	2.03147	0.679138	2.06504	0.640394	0.168827	0.970266	0.0312524	0.0287463	1	0.200115	1	#N/A	35.1	not assigned.annotated	(original description: pep chromosome:Vradiata_ver6:9:3632337:3643721:1 gene:Vradi09g03120 transcript:Vradi09g03120.1 gene_biotype:protein_coding transcript_biotype:protein_coding) & Pathogenesis-related protein 2 OS=Phaseolus vulgaris (sp|p25986|pr2_phavu : 120.0)
Vradi0134s00340	17	AT2G01900	DNAse I-like superfamily protein	0.12783	-0.379516	2.12914	1.61117	0.120955	0.628302	0.638916	0.888984	0.662985	1.89356e-05	0.00138434	1	0.961634	0.859506	#N/A	27.5.4.1	.Multi-process regulation.phosphoinositide lipid regulatory system.inositol polyphosphate 5-phosphatase activities.type-I inositol-polyphosphate 5-phosphatase	type-I inositol-polyphosphate 5-phosphatase (original description: pep supercontig:Vradiata_ver6:scaffold_134:847425:850862:-1 gene:Vradi0134s00340 transcript:Vradi0134s00340.1 gene_biotype:protein_coding transcript_biotype:protein_coding description:type IV inositol polyphosphate 5-phosphatase 9 [Source:UniProtKB/TrEMBL;Acc:A0A1S3TAZ2])
Vradi03g07010	17	AT3G62040	Haloacid dehalogenase-like hydrolase (HAD) superfamily protein	-0.0659801	-0.356854	1.27791	0.701496	0.0621948	0.353068	0.638606	0.954806	0.741442	0.0421291	0.32379	1	0.999894	0.948473	#N/A	35.2	not assigned.not annotated	no hits & (original description: pep chromosome:Vradiata_ver6:3:8479364:8482235:1 gene:Vradi03g07010 transcript:Vradi03g07010.1 gene_biotype:protein_coding transcript_biotype:protein_coding description:uncharacterized protein C24B11.05 [Source:UniProtKB/TrEMBL;Acc:A0A1S3TQB5])
Vradi07g12160	9	AT4G17030	expansin-like B1	13.1398	12.5147	15.0102	13.872	-0.50058	0.124516	0.637599	8.08565e-23	4.23155e-22	6.94348e-27	1.33365e-24	1	0.999894	1	#N/A	21.4.2.4	.Cell wall organisation.cell wall proteins.expansin activities.beta-like-class expansin	beta-like-class expansin (original description: pep chromosome:Vradiata_ver6:7:30313884:30316495:1 gene:Vradi07g12160 transcript:Vradi07g12160.1 gene_biotype:protein_coding transcript_biotype:protein_coding)
Vradi07g25930	2	AT1G55230	Family of unknown function (DUF716)	1.3366	-1.46498	2.95508	1.92245	-0.395103	2.40648	0.637526	0.297052	0.279893	0.00497297	0.0771282	1	0.197859	1	#N/A	35.2	not assigned.not annotated	no hits & (original description: pep chromosome:Vradiata_ver6:7:49359703:49364688:1 gene:Vradi07g25930 transcript:Vradi07g25930.1 gene_biotype:protein_coding transcript_biotype:protein_coding)
Vradi07g17300	11	AT5G07800	Flavin-binding monooxygenase family protein	-3.04817	-4.76376	-2.05867	-3.05043	-0.355305	1.36028	0.636452	2.14334e-08	3.27439e-17	0.000110219	6.99617e-09	1	0.16674	0.913167	#N/A	35.1	not assigned.annotated	(original description: pep chromosome:Vradiata_ver6:7:38734627:38736940:-1 gene:Vradi07g17300 transcript:Vradi07g17300.1 gene_biotype:protein_coding transcript_biotype:protein_coding) & Flavin-containing monooxygenase FMO GS-OX-like 9 OS=Arabidopsis thaliana (sp|q9ff12|gsxl9_arath : 345.0)
Vradi04g04480	27	#N/A	#N/A	1.20667	1.32511	0.250411	-0.244233	0.141783	0.0233427	0.636427	0.0158176	0.0072676	0.68399	0.700339	1	0.999894	0.813675	#N/A	35.2	not assigned.not annotated	no hits & (original description: pep chromosome:Vradiata_ver6:4:9921931:9922429:-1 gene:Vradi04g04480 transcript:Vradi04g04480.1 gene_biotype:protein_coding transcript_biotype:protein_coding)
Vradi04g01490	2	#N/A	#N/A	3.33803	1.8842	4.4086	3.3647	-0.408317	1.04552	0.635579	3.14769e-05	0.0319315	1.27041e-08	5.82337e-06	1	0.841573	0.994719	#N/A	35.2	not assigned.not annotated	no hits & (original description: pep chromosome:Vradiata_ver6:4:4444771:4447475:1 gene:Vradi04g01490 transcript:Vradi04g01490.1 gene_biotype:protein_coding transcript_biotype:protein_coding)
Vradi04g09530	16	AT5G60910	AGAMOUS-like 8	0.901013	0.782964	1.32847	1.0877	0.39429	0.512339	0.635061	0.193058	0.309597	0.0221622	0.0745005	1	0.999894	0.926514	#N/A	15.5.14	.RNA biosynthesis.transcriptional regulation.transcription factor (MADS/AGL)	transcription factor (MADS/AGL) (original description: pep chromosome:Vradiata_ver6:4:18498870:18505956:1 gene:Vradi04g09530 transcript:Vradi04g09530.1 gene_biotype:protein_coding transcript_biotype:protein_coding)
Vradi02g12730	23	AT4G39780	Integrase-type DNA-binding superfamily protein	1.16035	1.10053	1.01299	0.668324	0.290071	0.349887	0.634734	0.0246936	0.0385726	0.0396919	0.216724	1	0.999894	0.822445	#N/A	15.5.7.2	.RNA biosynthesis.transcriptional regulation.AP2/ERF transcription factor superfamily.transcription factor (DREB)	transcription factor (DREB) (original description: pep chromosome:Vradiata_ver6:2:22951651:22952759:-1 gene:Vradi02g12730 transcript:Vradi02g12730.1 gene_biotype:protein_coding transcript_biotype:protein_coding)
Vradi07g17080	22	#N/A	#N/A	-0.819415	-0.7936	-2.35048	-2.22067	0.764151	0.738336	0.634348	0.0425398	0.0591687	2.04457e-11	2.13724e-10	0.327456	0.393872	0.618218	#N/A	35.2	not assigned.not annotated	no hits & (original description: pep chromosome:Vradiata_ver6:7:38472019:38472493:-1 gene:Vradi07g17080 transcript:Vradi07g17080.1 gene_biotype:protein_coding transcript_biotype:protein_coding description:uncharacterized protein LOC106767959 isoform X1 [Source:UniProtKB/TrEMBL;Acc:A0A1S3UQS4])
Vradi02g10530	16	AT3G15140	Polynucleotidyl transferase, ribonuclease H-like superfamily protein	0.0976166	0.152088	1.168	0.410833	-0.123053	-0.177524	0.634112	0.9222	0.88557	0.0231097	0.5194	1	0.999894	0.840718	#N/A	16.12.1.6	.RNA processing.organelle machinery.ribonuclease activities.exoribonuclease (ERIL)	exoribonuclease (ERIL) (original description: pep chromosome:Vradiata_ver6:2:17963204:17969963:-1 gene:Vradi02g10530 transcript:Vradi02g10530.1 gene_biotype:protein_coding transcript_biotype:protein_coding)
Vradi02g09660	16	AT2G42750	DNAJ heat shock N-terminal domain-containing protein	1.2489	0.251774	0.35796	-0.692613	-0.416612	0.580517	0.633961	0.0390268	0.806606	0.621144	0.28776	1	0.999894	0.933003	#N/A	35.1	not assigned.annotated	(original description: pep chromosome:Vradiata_ver6:2:15503002:15506988:-1 gene:Vradi02g09660 transcript:Vradi02g09660.1 gene_biotype:protein_coding transcript_biotype:protein_coding) & Chaperone protein dnaJ C76, chloroplastic OS=Arabidopsis thaliana (sp|q9fmx6|djc76_arath : 116.0)
Vradi07g17120	30	AT5G61430	NAC domain containing protein 100	-1.23345	-1.16057	-0.92494	-1.16022	0.397286	0.324404	0.632566	1.14826e-05	4.17212e-05	0.0010261	2.18961e-05	1	0.999894	0.249505	#N/A	15.5.17	.RNA biosynthesis.transcriptional regulation.transcription factor (NAC)	transcription factor (NAC) (original description: pep chromosome:Vradiata_ver6:7:38527374:38529137:1 gene:Vradi07g17120 transcript:Vradi07g17120.1 gene_biotype:protein_coding transcript_biotype:protein_coding description:NAC domain-containing protein 100 [Source:UniProtKB/TrEMBL;Acc:A0A1S3ULU0])
Vradi02g10620	23	AT2G20900	diacylglycerol kinase 5	1.89034	1.44875	1.79441	1.01382	-0.148154	0.293445	0.632441	0.00677492	0.0530632	0.00705954	0.1656	1	0.999894	0.974013	#N/A	5.2.1.4	.Lipid metabolism.glycerolipid biosynthesis.phosphatidate.diacylglycerol kinase	diacylglycerol kinase (original description: pep chromosome:Vradiata_ver6:2:18238389:18245560:1 gene:Vradi02g10620 transcript:Vradi02g10620.1 gene_biotype:protein_coding transcript_biotype:protein_coding)
Vradi03g05810	11	AT3G50700	indeterminate(ID)-domain 2	-2.64896	-3.05229	-1.80203	-2.42146	0.0123616	0.415697	0.6318	0.000541521	6.09947e-05	0.0115973	0.000509169	1	0.999894	1	#N/A	15.5.15	.RNA biosynthesis.transcriptional regulation.transcription factor (C2H2-ZF)	C2H2 zinc finger transcription factor (original description: pep chromosome:Vradiata_ver6:3:7310668:7312614:-1 gene:Vradi03g05810 transcript:Vradi03g05810.1 gene_biotype:protein_coding transcript_biotype:protein_coding)
Vradi07g23700	17	AT3G43210	ATP binding microtubule motor family protein	-0.346879	-0.240314	1.35594	1.02478	0.300541	0.193976	0.631705	0.586196	0.764	0.00112417	0.0188656	1	0.999894	0.709158	#N/A	13.4.4.1.1	.Cell cycle organisation.cytokinesis.phragmoplast disassembly.NACK-PQR signalling pathway.microtubule-destabilizing kinesin (NACK)	microtubule-destabilizing kinesin (NACK) (original description: pep chromosome:Vradiata_ver6:7:46835022:46842426:1 gene:Vradi07g23700 transcript:Vradi07g23700.1 gene_biotype:protein_coding transcript_biotype:protein_coding description:Kinesin-like protein [Source:UniProtKB/TrEMBL;Acc:A0A1S3UM29])
Vradi02g07640	23	AT1G62280	SLAC1 homologue 1	1.65053	1.91578	1.79581	1.20162	0.0368129	-0.228436	0.630998	0.048342	0.0177915	0.0182163	0.147237	1	0.999894	1	#N/A	24.3.10	.Solute transport.channels.anion channel (SLAC)	anion channel (SLAC) (original description: pep chromosome:Vradiata_ver6:2:9369049:9370600:-1 gene:Vradi02g07640 transcript:Vradi02g07640.1 gene_biotype:protein_coding transcript_biotype:protein_coding)
Vradi04g08160	29	AT4G08850	Leucine-rich repeat receptor-like protein kinase family protein	-0.00810537	-0.299785	-1.28767	-1.75507	0.160578	0.452259	0.627982	0.991327	0.579121	0.000156283	1.34001e-07	1	0.921057	0.589772	#N/A	35.2	not assigned.not annotated	no hits & (original description: pep chromosome:Vradiata_ver6:4:16479429:16479782:1 gene:Vradi04g08160 transcript:Vradi04g08160.1 gene_biotype:protein_coding transcript_biotype:protein_coding)
Vradi11g08120	26	AT1G31460	#N/A	-1.16987	-0.671075	0.0955249	-0.344008	0.188443	-0.310355	0.627977	0.0191735	0.255204	0.882658	0.538604	1	0.999894	0.760404	#N/A	35.2	not assigned.not annotated	no hits & (original description: pep chromosome:Vradiata_ver6:11:8611786:8612543:-1 gene:Vradi11g08120 transcript:Vradi11g08120.1 gene_biotype:protein_coding transcript_biotype:protein_coding)
Vradi02g14190	28	AT2G44450	beta glucosidase 15	-0.0108496	0.237713	1.16789	1.08034	0.53967	0.291108	0.627222	0.987025	0.654719	0.000123494	0.000406964	0.737865	0.999894	0.354577	#N/A	50.3.2	.Enzyme classification.EC_3 hydrolases.EC_3.2 glycosylase	Beta-glucosidase 24 OS=Oryza sativa subsp. japonica (sp|q5z9z0|bgl24_orysj : 573.0) & .Enzyme classification.EC_3 hydrolases.EC_3.2 glycosylase(50.3.2 : 404.2) (original description: pep chromosome:Vradiata_ver6:2:24730240:24734993:1 gene:Vradi02g14190 transcript:Vradi02g14190.1 gene_biotype:protein_coding transcript_biotype:protein_coding)
Vradi0158s00170	18	AT5G05340	Peroxidase superfamily protein	1.47421	0.985762	3.21663	3.71248	1.12246	1.6109	0.626605	0.202994	0.478062	0.00104112	0.000149426	1	0.646227	1	#N/A	35.1	not assigned.annotated	(original description: pep supercontig:Vradiata_ver6:scaffold_158:462048:463676:1 gene:Vradi0158s00170 transcript:Vradi0158s00170.1 gene_biotype:protein_coding transcript_biotype:protein_coding) & Cationic peroxidase 1 OS=Arachis hypogaea (sp|p22195|per1_arahy : 327.0)
Vradi05g04140	26	AT5G62940	Dof-type zinc finger DNA-binding family protein	-1.47692	-0.602013	-0.184476	-0.382426	0.427877	-0.447028	0.625828	0.000141769	0.221907	0.713335	0.407239	1	0.999894	0.628128	#N/A	15.5.1.5	.RNA biosynthesis.transcriptional regulation.C2C2 transcription factor superfamily.transcription factor (DOF)	transcription factor (DOF) (original description: pep chromosome:Vradiata_ver6:5:6056562:6057886:1 gene:Vradi05g04140 transcript:Vradi05g04140.1 gene_biotype:protein_coding transcript_biotype:protein_coding description:dof zinc finger protein DOF5.6-like [Source:UniProtKB/TrEMBL;Acc:A0A1S3U1G8])
Vradi06g01400	10	AT5G55250	IAA carboxylmethyltransferase 1	-0.149513	-1.02225	-0.98883	-2.41498	-0.800776	0.0719632	0.625379	0.814494	0.0115251	0.0124071	3.08187e-11	0.3087	0.999894	0.693908	#N/A	50.2.1	.Enzyme classification.EC_2 transferases.EC_2.1 transferase transferring one-carbon group	Indole-3-acetate O-methyltransferase 1 OS=Arabidopsis thaliana (sp|q9fln8|iamt1_arath : 600.0) & .Enzyme classification.EC_2 transferases.EC_2.1 transferase transferring one-carbon group(50.2.1 : 165.2) (original description: pep chromosome:Vradiata_ver6:6:1386166:1390514:1 gene:Vradi06g01400 transcript:Vradi06g01400.1 gene_biotype:protein_coding transcript_biotype:protein_coding description:indo…
Vradi08g18320	26	AT5G52920	plastidic pyruvate kinase beta subunit 1	-0.995875	-1.03054	0.539068	0.00498761	0.0912076	0.125876	0.625288	0.0215345	0.0174226	0.216677	0.994001	1	0.999894	0.65979	#N/A	3.12.8	.Carbohydrate metabolism.plastidial glycolysis.pyruvate kinase	pyruvate kinase (original description: pep chromosome:Vradiata_ver6:8:40118118:40122120:-1 gene:Vradi08g18320 transcript:Vradi08g18320.1 gene_biotype:protein_coding transcript_biotype:protein_coding)
Vradi07g11880	2	AT4G17030	expansin-like B1	4.33783	1.48625	5.72573	4.66198	-0.438967	2.41262	0.62478	0.00475387	0.438354	0.000158157	0.00139554	1	0.576229	1	#N/A	21.4.2.4	.Cell wall organisation.cell wall proteins.expansin activities.beta-like-class expansin	beta-like-class expansin (original description: pep chromosome:Vradiata_ver6:7:29877433:29879006:1 gene:Vradi07g11880 transcript:Vradi07g11880.1 gene_biotype:protein_coding transcript_biotype:protein_coding description:expansin-like B1 [Source:UniProtKB/TrEMBL;Acc:A0A1S3UP41])
Vradi10g11500	16	AT4G21490	NAD(P)H dehydrogenase B3	0.202536	-0.0963417	2.1711	1.15153	-0.396329	-0.0974516	0.62324	0.854731	0.945833	0.000206064	0.0651626	1	0.999894	0.935961	#N/A	2.4.2.1.2	.Cellular respiration.oxidative phosphorylation.alternative NAD(P)H dehydrogenase activities.type-II NAD(P)H dehydrogenase activities.NAD(P)H dehydrogenase (NDB)	NAD(P)H dehydrogenase (NDB) (original description: pep chromosome:Vradiata_ver6:10:19071775:19077189:1 gene:Vradi10g11500 transcript:Vradi10g11500.1 gene_biotype:protein_coding transcript_biotype:protein_coding)
Vradi05g17120	17	AT3G23890	topoisomerase II	-0.359281	-0.207113	1.182	0.832316	0.273426	0.121259	0.623106	0.506158	0.768121	0.00183462	0.037665	1	0.999894	0.640418	#N/A	13.2.1.6	.Cell cycle organisation.DNA replication.preinitiation.DNA topoisomerase (TOP2)	DNA topoisomerase (TOP2) (original description: pep chromosome:Vradiata_ver6:5:26141499:26148955:1 gene:Vradi05g17120 transcript:Vradi05g17120.1 gene_biotype:protein_coding transcript_biotype:protein_coding)
Vradi11g08770	29	AT5G16760	Inositol 1,3,4-trisphosphate 5/6-kinase family protein	-0.742626	-0.871021	-0.66185	-1.55265	-0.269331	-0.140936	0.621473	0.228979	0.146246	0.235698	0.00150265	1	0.999894	0.897444	#N/A	50.2.7	.Enzyme classification.EC_2 transferases.EC_2.7 transferase transferring phosphorus-containing group	Inositol-tetrakisphosphate 1-kinase 1 OS=Zea mays (sp|q84y01|itpk1_maize : 363.0) & .Enzyme classification.EC_2 transferases.EC_2.7 transferase transferring phosphorus-containing group(50.2.7 : 327.9) (original description: pep chromosome:Vradiata_ver6:11:9849568:9850617:-1 gene:Vradi11g08770 transcript:Vradi11g08770.1 gene_biotype:protein_coding transcript_biotype:protein_coding description:Inos…
Vradi06g00250	17	AT5G48310	#N/A	-0.655192	-0.585101	1.21111	0.689364	0.0995314	0.0294403	0.621272	0.222535	0.320077	0.00420268	0.142209	1	0.999894	0.730334	#N/A	35.2	not assigned.not annotated	no hits & (original description: pep chromosome:Vradiata_ver6:6:244724:251840:1 gene:Vradi06g00250 transcript:Vradi06g00250.1 gene_biotype:protein_coding transcript_biotype:protein_coding description:uncharacterized protein LOC106764950 isoform X1 [Source:UniProtKB/TrEMBL;Acc:A0A1S3UFT7])
Vradi07g10600	14	AT1G45688	#N/A	0.979292	1.47988	2.28067	2.28738	0.627902	0.127315	0.62119	0.0653553	0.0029046	2.62462e-07	2.92347e-07	1	0.999894	0.796128	#N/A	21.1.1.4.1	.Cell wall organisation.cellulose.cellulose synthase complex (CSC).microtubule-dependent CSC insertion.microtubule-interacting protein (CC)	microtubule-interacting component CC of cellulose synthase complex (original description: pep chromosome:Vradiata_ver6:7:27637198:27638635:-1 gene:Vradi07g10600 transcript:Vradi07g10600.1 gene_biotype:protein_coding transcript_biotype:protein_coding)
Vradi01g04090	13	AT3G16070	#N/A	-1.07525	-1.43711	-2.21378	-2.32332	0.511336	0.873191	0.620876	0.0518507	0.0103811	1.37015e-05	8.41882e-06	1	0.731682	0.972761	#N/A	35.2	not assigned.not annotated	no hits & (original description: pep chromosome:Vradiata_ver6:1:6383783:6384007:1 gene:Vradi01g04090 transcript:Vradi01g04090.1 gene_biotype:protein_coding transcript_biotype:protein_coding)
Vradi0281s00090	15	AT1G24620	EF hand calcium-binding protein family	6.51274	5.50263	4.74837	3.08413	-1.04354	-0.0334223	0.6207	4.68578e-10	2.86458e-08	1.73052e-06	0.000993671	1	0.999894	1	#N/A	35.1	not assigned.annotated	(original description: pep supercontig:Vradiata_ver6:scaffold_281:141215:141679:-1 gene:Vradi0281s00090 transcript:Vradi0281s00090.1 gene_biotype:protein_coding transcript_biotype:protein_coding) & Probable calcium-binding protein CML25 OS=Arabidopsis thaliana (sp|q9fyk2|cml25_arath : 108.0)
Vradi06g00960	25	AT1G55840	Sec14p-like phosphatidylinositol transfer family protein	3.03302	1.66791	2.12877	0.174353	-1.33391	0.0312091	0.620505	0.00015571	0.0543701	0.00738329	0.876253	0.731886	0.999894	1	#N/A	35.1	not assigned.annotated	(original description: pep chromosome:Vradiata_ver6:6:890484:894225:1 gene:Vradi06g00960 transcript:Vradi06g00960.1 gene_biotype:protein_coding transcript_biotype:protein_coding description:SEC14 cytosolic factor-like isoform X2 [Source:UniProtKB/TrEMBL;Acc:A0A1S3UDT2]) & Phosphatidylinositol/phosphatidylcholine transfer protein SFH1 OS=Arabidopsis thaliana (sp|f4jle5|sfh1_arath : 82.8)
Vradi06g05500	29	AT5G16720	Protein of unknown function, DUF593	-0.824681	-0.174973	-0.41784	-1.02418	0.013811	-0.635898	0.620151	0.0138682	0.753083	0.232247	0.000735994	1	0.380649	0.373369	#N/A	20.2.4.3	.Cytoskeleton organisation.microfilament network.myosin microfilament-based motor protein activities.myosin receptor (MyoB)	myosin receptor (MyoB) (original description: pep chromosome:Vradiata_ver6:6:6860644:6865823:-1 gene:Vradi06g05500 transcript:Vradi06g05500.1 gene_biotype:protein_coding transcript_biotype:protein_coding)
Vradi0246s00150	28	AT4G13600	Carbohydrate-binding X8 domain superfamily protein	0.00948252	0.920154	0.888807	1.43305	1.1638	0.253132	0.619556	0.994439	0.258389	0.139008	0.019167	0.503625	0.999894	0.924149	#N/A	35.1	not assigned.annotated	(original description: pep supercontig:Vradiata_ver6:scaffold_246:159614:160067:1 gene:Vradi0246s00150 transcript:Vradi0246s00150.1 gene_biotype:protein_coding transcript_biotype:protein_coding) & Glucan endo-1,3-beta-glucosidase 1 OS=Arabidopsis thaliana (sp|o65399|e131_arath : 103.0)
Vradi07g11620	28	AT2G22750	basic helix-loop-helix (bHLH) DNA-binding superfamily protein	0.390763	0.605199	1.54565	1.7115	0.785372	0.570936	0.619524	0.491497	0.282069	5.71786e-05	1.06389e-05	0.540214	0.879682	0.665717	#N/A	35.1	not assigned.annotated	(original description: pep chromosome:Vradiata_ver6:7:29398226:29400113:-1 gene:Vradi07g11620 transcript:Vradi07g11620.1 gene_biotype:protein_coding transcript_biotype:protein_coding) & Transcription factor bHLH18 OS=Arabidopsis thaliana (sp|q1pf17|bh018_arath : 97.8)
Vradi04g02580	24	AT3G45680	Major facilitator superfamily protein	-1.80966	-1.34138	-2.01068	-2.26528	0.364884	-0.103404	0.619477	1.26315e-05	0.00197978	6.45736e-07	1.5043e-08	1	0.999894	0.756438	#N/A	24.2.2.9	.Solute transport.carrier-mediated transport.MFS superfamily.anion transporter (NRT1/PTR)	anion transporter (NRT1/PTR) (original description: pep chromosome:Vradiata_ver6:4:5595364:5599469:1 gene:Vradi04g02580 transcript:Vradi04g02580.1 gene_biotype:protein_coding transcript_biotype:protein_coding)
Vradi05g20030	26	AT3G15550	#N/A	-1.27198	-1.01923	0.466753	0.407496	0.559806	0.307048	0.619062	0.011616	0.0632945	0.394002	0.4828	1	0.999894	0.823226	#N/A	35.2	not assigned.not annotated	no hits & (original description: pep chromosome:Vradiata_ver6:5:31170380:31173404:-1 gene:Vradi05g20030 transcript:Vradi05g20030.1 gene_biotype:protein_coding transcript_biotype:protein_coding)
Vradi10g10110	25	AT2G40330	PYR1-like 6	3.15825	3.47188	1.47725	1.29316	0.43422	0.120581	0.618315	5.88746e-05	9.73926e-06	0.0707768	0.134432	1	0.999894	1	#N/A	11.1.2.1.1.1	.Phytohormone action.abscisic acid.perception and signalling.PYR/PYL-receptor.cytoplasm-localized receptor complex.receptor component PYL/RCAR	receptor component PYL/RCAR of cytoplasm-localized abscisic acid receptor complex (original description: pep chromosome:Vradiata_ver6:10:17726678:17727124:-1 gene:Vradi10g10110 transcript:Vradi10g10110.1 gene_biotype:protein_coding transcript_biotype:protein_coding)
Vradi0315s00200	26	AT3G06030	NPK1-related protein kinase 3	-1.26583	-0.339309	0.591775	0.319511	0.345929	-0.580594	0.618193	0.0072653	0.638429	0.213182	0.565123	1	0.93718	0.749365	#N/A	50.2.7	.Enzyme classification.EC_2 transferases.EC_2.7 transferase transferring phosphorus-containing group	Mitogen-activated protein kinase kinase kinase NPK1 OS=Nicotiana tabacum (sp|q40541|npk1_tobac : 503.0) & .Enzyme classification.EC_2 transferases.EC_2.7 transferase transferring phosphorus-containing group(50.2.7 : 102.4) (original description: pep supercontig:Vradiata_ver6:scaffold_315:290537:299854:-1 gene:Vradi0315s00200 transcript:Vradi0315s00200.1 gene_biotype:protein_coding transcript_biot…
Vradi07g08130	14	AT1G67590	Remorin family protein	0.850911	0.992141	2.16248	1.95521	0.408957	0.267726	0.616222	0.0724239	0.0341114	3.29677e-08	5.932e-07	1	0.999894	0.695694	#N/A	35.2	not assigned.not annotated	no hits & (original description: pep chromosome:Vradiata_ver6:7:20045495:20054399:-1 gene:Vradi07g08130 transcript:Vradi07g08130.1 gene_biotype:protein_coding transcript_biotype:protein_coding)
Vradi05g17260	21	AT3G54430	SHI-related sequence 6	-0.85288	-0.979824	-0.831414	-1.31821	0.128706	0.25565	0.615505	0.00367394	0.000636952	0.00303899	7.28717e-07	1	0.999894	0.280416	#N/A	15.5.47	.RNA biosynthesis.transcriptional regulation.transcription factor (SRS)	transcription factor (SRS) (original description: pep chromosome:Vradiata_ver6:5:26357016:26359652:-1 gene:Vradi05g17260 transcript:Vradi05g17260.1 gene_biotype:protein_coding transcript_biotype:protein_coding)
Vradi07g28770	30	AT4G29240	Leucine-rich repeat (LRR) family protein	-1.12156	-1.23115	-0.640963	-1.19494	0.0610911	0.170682	0.615064	0.0163472	0.0076925	0.173433	0.00535414	1	0.999894	0.783395	#N/A	35.1	not assigned.annotated	(original description: pep chromosome:Vradiata_ver6:7:52520291:52522700:-1 gene:Vradi07g28770 transcript:Vradi07g28770.1 gene_biotype:protein_coding transcript_biotype:protein_coding) & Leucine-rich repeat extensin-like protein 4 OS=Arabidopsis thaliana (sp|q9lhf1|lrx4_arath : 294.0)
Vradi03g05740	24	AT1G03010	Phototropic-responsive NPH3 family protein	-2.4783	-0.965095	-1.50232	-1.61701	0.500026	-1.01318	0.614714	4.31483e-12	0.016132	2.43689e-05	4.71263e-06	1	0.0741388	0.641535	#N/A	35.1	not assigned.annotated	(original description: pep chromosome:Vradiata_ver6:3:7246642:7250375:-1 gene:Vradi03g05740 transcript:Vradi03g05740.1 gene_biotype:protein_coding transcript_biotype:protein_coding) & BTB/POZ domain-containing protein At1g03010 OS=Arabidopsis thaliana (sp|q9sa69|y1301_arath : 790.0)
Vradi08g21170	24	AT1G68360	C2H2 and C2HC zinc fingers superfamily protein	-1.66138	-1.39064	-1.71498	-2.09198	0.237285	-0.0334522	0.614284	6.2277e-06	0.000214551	1.78961e-06	3.32975e-09	1	0.999894	0.641655	#N/A	15.5.15	.RNA biosynthesis.transcriptional regulation.transcription factor (C2H2-ZF)	C2H2 zinc finger transcription factor (original description: pep chromosome:Vradiata_ver6:8:43347155:43347949:1 gene:Vradi08g21170 transcript:Vradi08g21170.1 gene_biotype:protein_coding transcript_biotype:protein_coding description:zinc finger protein 6 [Source:UniProtKB/TrEMBL;Acc:A0A1S3V3B8])
Vradi06g16860	30	AT1G75500	Walls Are Thin 1	-2.31764	-1.38252	-0.970797	-1.23931	0.344646	-0.590473	0.61316	6.17404e-11	0.000196086	0.00932911	0.000570657	1	0.738377	0.622469	#N/A	24.2.1.5	.Solute transport.carrier-mediated transport.DMT superfamily.solute transporter (UmamiT)	solute transporter (UmamiT) (original description: pep chromosome:Vradiata_ver6:6:37280845:37290382:1 gene:Vradi06g16860 transcript:Vradi06g16860.1 gene_biotype:protein_coding transcript_biotype:protein_coding)
Vradi04g01640	29	AT3G57670	C2H2-type zinc finger family protein	-0.403899	0.293404	-1.18069	-1.57864	0.21482	-0.482484	0.612778	0.588994	0.743438	0.0310202	0.00310173	1	0.999894	0.946931	#N/A	15.5.15	.RNA biosynthesis.transcriptional regulation.transcription factor (C2H2-ZF)	C2H2 zinc finger transcription factor (original description: pep chromosome:Vradiata_ver6:4:4655833:4657552:-1 gene:Vradi04g01640 transcript:Vradi04g01640.1 gene_biotype:protein_coding transcript_biotype:protein_coding)
Vradi10g07790	17	AT1G12000	Phosphofructokinase family protein	-0.24259	-0.03518	1.01735	0.888736	0.483285	0.275875	0.611903	0.722637	0.975717	0.0228186	0.0533598	1	0.999894	0.779609	#N/A	2.1.1.1.2	.Cellular respiration.glycolysis.cytosolic glycolysis.phosphofructokinase activities.pyrophosphate-dependent phosphofructokinase	pyrophosphate-dependent phosphofructokinase (original description: pep chromosome:Vradiata_ver6:10:15140142:15147612:1 gene:Vradi10g07790 transcript:Vradi10g07790.1 gene_biotype:protein_coding transcript_biotype:protein_coding)
Vradi07g22480	17	AT4G30130	Protein of unknown function (DUF630 and DUF632)	-0.159631	-0.0187951	1.17346	0.876443	0.314691	0.173856	0.611712	0.845259	0.988715	0.0111642	0.0781021	1	0.999894	0.810289	#N/A	35.1	not assigned.annotated	(original description: pep chromosome:Vradiata_ver6:7:45439016:45443524:-1 gene:Vradi07g22480 transcript:Vradi07g22480.1 gene_biotype:protein_coding transcript_biotype:protein_coding description:uncharacterized protein LOC106767001 [Source:UniProtKB/TrEMBL;Acc:A0A1S3UMS4]) & Nitrate regulatory gene2 protein OS=Arabidopsis thaliana (sp|q93yu8|nrg2_arath : 120.0)
Vradi05g07750	29	AT5G66870	ASYMMETRIC LEAVES 2-like 1	-0.418701	-0.687792	-0.883598	-1.94332	-0.448175	-0.179084	0.611547	0.663703	0.443461	0.22352	0.00252223	1	0.999894	1	#N/A	15.5.24	.RNA biosynthesis.transcriptional regulation.transcription factor (AS2/LOB)	transcription factor (AS2/LOB) (original description: pep chromosome:Vradiata_ver6:5:15421799:15423052:1 gene:Vradi05g07750 transcript:Vradi05g07750.1 gene_biotype:protein_coding transcript_biotype:protein_coding)
Vradi0261s00080	15	AT5G49040	Disease resistance-responsive (dirigent-like protein) family protein	4.89538	5.68222	4.07542	4.85456	1.39002	0.603173	0.610884	6.24884e-08	9.63591e-09	5.19252e-06	8.82778e-07	1	0.999894	1	#N/A	35.1	not assigned.annotated	(original description: pep supercontig:Vradiata_ver6:scaffold_261:288134:288712:-1 gene:Vradi0261s00080 transcript:Vradi0261s00080.1 gene_biotype:protein_coding transcript_biotype:protein_coding description:Dirigent protein [Source:UniProtKB/TrEMBL;Acc:A0A1S3TFZ4]) & Dirigent protein 3 OS=Arabidopsis thaliana (sp|q9fi66|dir3_arath : 152.0)
Vradi08g09850	29	#N/A	#N/A	-0.195079	-0.31477	-0.45296	-1.13498	-0.0716333	0.0480574	0.610383	0.825643	0.733518	0.494945	0.0466322	1	0.999894	0.945784	#N/A	35.2	not assigned.not annotated	no hits & (original description: pep chromosome:Vradiata_ver6:8:27033917:27035727:-1 gene:Vradi08g09850 transcript:Vradi08g09850.1 gene_biotype:protein_coding transcript_biotype:protein_coding)
Vradi01g06070	9	AT1G17860	Kunitz family trypsin and protease inhibitor protein	13.0454	10.2962	14.3368	11.3264	-2.40104	0.348195	0.609372	7.14548e-16	4.18744e-13	5.93894e-18	6.40533e-15	1	0.999894	1	#N/A	35.1	not assigned.annotated	(original description: pep chromosome:Vradiata_ver6:1:9472176:9472901:1 gene:Vradi01g06070 transcript:Vradi01g06070.1 gene_biotype:protein_coding transcript_biotype:protein_coding) & Miraculin OS=Synsepalum dulcificum (sp|p13087|mira_syndu : 154.0)
Vradi08g16350	11	AT5G03610	GDSL-like Lipase/Acylhydrolase superfamily protein	-4.54753	-2.535	-2.0219	-2.10484	0.526235	-1.4863	0.60917	4.28935e-11	9.67532e-05	0.00105607	0.000640024	1	0.462212	0.989161	#N/A	35.1	not assigned.annotated	(original description: pep chromosome:Vradiata_ver6:8:36923147:36928775:-1 gene:Vradi08g16350 transcript:Vradi08g16350.1 gene_biotype:protein_coding transcript_biotype:protein_coding) & GDSL esterase/lipase At5g03610 OS=Arabidopsis thaliana (sp|q9lzs7|gdl71_arath : 315.0)
Vradi0007s02350	16	#N/A	#N/A	1.66812	0.179696	2.15739	1.17888	-0.36987	1.11855	0.60865	0.060383	0.913966	0.00699828	0.177345	1	0.844768	1	#N/A	35.2	not assigned.not annotated	no hits & (original description: pep supercontig:Vradiata_ver6:scaffold_7:4025318:4027148:-1 gene:Vradi0007s02350 transcript:Vradi0007s02350.1 gene_biotype:protein_coding transcript_biotype:protein_coding)
Vradi07g24760	17	AT3G16950	lipoamide dehydrogenase 1	-0.256175	-0.225981	1.00482	0.725933	0.329495	0.299301	0.608381	0.521678	0.625	0.000204802	0.0102829	1	0.999894	0.249155	#N/A	5.1.2.2.3	.Lipid metabolism.fatty acid biosynthesis.acetyl-CoA generation.plastidial pyruvate dehydrogenase complex.dihydrolipoamide dehydrogenase component E3	dihydrolipoamide dehydrogenase component E3 of plastidial pyruvate dehydrogenase complex (original description: pep chromosome:Vradiata_ver6:7:48126146:48132678:1 gene:Vradi07g24760 transcript:Vradi07g24760.1 gene_biotype:protein_coding transcript_biotype:protein_coding description:dihydrolipoyl dehydrogenase 2, chloroplastic-like [Source:UniProtKB/TrEMBL;Acc:A0A1S3UHN2])
Vradi03g05090	2	AT3G11680	Aluminium activated malate transporter family protein	2.6913	1.43882	4.36127	2.76982	-0.983271	0.269206	0.608186	0.104507	0.441032	0.00114545	0.02917	1	0.999894	1	#N/A	24.3.11	.Solute transport.channels.anion channel (QUAC/ALMT)	anion channel (QUAC/ALMT) (original description: pep chromosome:Vradiata_ver6:3:6603404:6605400:-1 gene:Vradi03g05090 transcript:Vradi03g05090.1 gene_biotype:protein_coding transcript_biotype:protein_coding)
Vradi09g02010	16	AT3G13860	heat shock protein 60-3A	0.0171054	-0.23493	1.09511	0.547701	0.0603089	0.312345	0.607715	0.978946	0.680088	0.000685587	0.132983	1	0.999894	0.461549	#N/A	35.1	not assigned.annotated	(original description: pep chromosome:Vradiata_ver6:9:1865896:1872528:1 gene:Vradi09g02010 transcript:Vradi09g02010.1 gene_biotype:protein_coding transcript_biotype:protein_coding) & Chaperonin CPN60-2, mitochondrial OS=Cucurbita maxima (sp|q05046|ch62_cucma : 556.0)
Vradi02g05370	24	AT3G45850	P-loop containing nucleoside triphosphate hydrolases superfamily protein	-1.85093	-1.53789	-1.74558	-2.12443	0.227862	-0.0851718	0.606718	0.0241216	0.0787413	0.0237628	0.0050947	1	0.999894	1	#N/A	20.1.3.4	.Cytoskeleton organisation.microtubular network.Kinesin microtubule-based motor protein activities.motor protein (Kinesin-5)	motor protein (Kinesin-5) (original description: pep chromosome:Vradiata_ver6:2:5323743:5329500:1 gene:Vradi02g05370 transcript:Vradi02g05370.1 gene_biotype:protein_coding transcript_biotype:protein_coding)
Vradi06g03630	24	AT2G32990	glycosyl hydrolase 9B8	-0.976927	-1.14825	-1.25504	-2.42802	-0.566579	-0.395255	0.606399	0.0703235	0.0243528	0.00945736	8.46795e-08	1	0.999894	0.896234	#N/A	35.1	not assigned.annotated	(original description: pep chromosome:Vradiata_ver6:6:3952517:3955917:-1 gene:Vradi06g03630 transcript:Vradi06g03630.1 gene_biotype:protein_coding transcript_biotype:protein_coding) & Endoglucanase 11 OS=Arabidopsis thaliana (sp|o48766|gun11_arath : 370.0)
Vradi07g30150	29	AT5G50610	#N/A	-0.488497	-0.3429	-0.856902	-1.15006	0.312566	0.166969	0.605729	0.345516	0.589574	0.0408599	0.00490572	1	0.999894	0.767495	#N/A	35.2	not assigned.not annotated	no hits & (original description: pep chromosome:Vradiata_ver6:7:53964843:53965454:-1 gene:Vradi07g30150 transcript:Vradi07g30150.1 gene_biotype:protein_coding transcript_biotype:protein_coding description:uncharacterized protein LOC106767940 [Source:UniProtKB/TrEMBL;Acc:A0A1S3UR45])
Vradi02g12430	24	AT4G40080	ENTH/ANTH/VHS superfamily protein	-1.31433	-1.5445	-0.98978	-1.43114	0.163201	0.393367	0.604558	0.000308535	1.53995e-05	0.00602358	3.28599e-05	1	0.999894	0.640418	#N/A	35.1	not assigned.annotated	(original description: pep chromosome:Vradiata_ver6:2:22633948:22635711:-1 gene:Vradi02g12430 transcript:Vradi02g12430.1 gene_biotype:protein_coding transcript_biotype:protein_coding description:putative clathrin assembly protein At4g40080 [Source:UniProtKB/TrEMBL;Acc:A0A1S3TI89]) & Putative clathrin assembly protein At4g40080 OS=Arabidopsis thaliana (sp|q8l936|cap16_arath : 243.0)
Vradi0111s00190	3	AT5G02430	Transducin/WD40 repeat-like superfamily protein	-0.100663	0.103682	-0.0676869	0.884892	1.5568	1.35245	0.604218	0.883655	0.914942	0.910683	0.0473455	0.00076202	0.0100437	0.709159	#N/A	35.1	not assigned.annotated	(original description: pep supercontig:Vradiata_ver6:scaffold_111:60499:64262:-1 gene:Vradi0111s00190 transcript:Vradi0111s00190.1 gene_biotype:protein_coding transcript_biotype:protein_coding description:uncharacterized protein LOC106754541 [Source:UniProtKB/TrEMBL;Acc:A0A1S3TE58]) & COMPASS-like H3K4 histone methylase component WDR5A OS=Arabidopsis thaliana (sp|q9m2z2|wdr5a_arath : 81.3)
Vradi02g02810	29	AT4G38620	myb domain protein 4	-0.512338	-0.709411	-0.817672	-1.20117	0.220558	0.417632	0.604058	0.224013	0.0745709	0.0190958	0.000279022	1	0.956536	0.539444	#N/A	15.5.2.1	.RNA biosynthesis.transcriptional regulation.MYB transcription factor superfamily.transcription factor (MYB)	transcription factor (MYB) (original description: pep chromosome:Vradiata_ver6:2:2623951:2625058:-1 gene:Vradi02g02810 transcript:Vradi02g02810.1 gene_biotype:protein_coding transcript_biotype:protein_coding)
Vradi10g06250	16	#N/A	#N/A	1.70674	0.607054	1.97306	1.17594	-0.193668	0.906021	0.603455	0.0518272	0.629139	0.0136049	0.176555	1	0.973317	1	#N/A	35.2	not assigned.not annotated	no hits & (original description: pep chromosome:Vradiata_ver6:10:13504514:13505518:1 gene:Vradi10g06250 transcript:Vradi10g06250.1 gene_biotype:protein_coding transcript_biotype:protein_coding)
Vradi0275s00030	26	AT3G51740	inflorescence meristem receptor-like kinase 2	-1.20589	-0.508993	0.352783	0.320796	0.571126	-0.125775	0.603114	0.0132436	0.43704	0.529039	0.584163	1	0.999894	0.824847	#N/A	50.2.7	.Enzyme classification.EC_2 transferases.EC_2.7 transferase transferring phosphorus-containing group	Probably inactive leucine-rich repeat receptor-like protein kinase IMK2 OS=Arabidopsis thaliana (sp|q9sct4|imk2_arath : 468.0) & .Enzyme classification.EC_2 transferases.EC_2.7 transferase transferring phosphorus-containing group(50.2.7 : 40.3) (original description: pep supercontig:Vradiata_ver6:scaffold_275:165510:169269:1 gene:Vradi0275s00030 transcript:Vradi0275s00030.1 gene_biotype:protein_c…
Vradi07g28730	29	AT5G56550	oxidative stress 3	-0.079485	0.601559	-0.989361	-1.4134	0.178933	-0.502111	0.602967	0.946993	0.530153	0.153666	0.0328517	1	0.999894	0.980733	#N/A	35.2	not assigned.not annotated	no hits & (original description: pep chromosome:Vradiata_ver6:7:52471349:52472959:-1 gene:Vradi07g28730 transcript:Vradi07g28730.1 gene_biotype:protein_coding transcript_biotype:protein_coding description:uncharacterized protein LOC106765654 [Source:UniProtKB/TrEMBL;Acc:A0A1S3UIG9])
Vradi0147s00110	26	AT3G01680	#N/A	-1.04313	-0.461289	-0.0181592	-0.467787	0.153181	-0.428658	0.602809	0.0192005	0.43003	0.977644	0.330236	1	0.999894	0.730334	#N/A	35.1	not assigned.annotated	(original description: pep supercontig:Vradiata_ver6:scaffold_147:752254:756455:-1 gene:Vradi0147s00110 transcript:Vradi0147s00110.1 gene_biotype:protein_coding transcript_biotype:protein_coding description:protein SIEVE ELEMENT OCCLUSION B-like isoform X1 [Source:UniProtKB/TrEMBL;Acc:A0A1S3VV03]) & Protein SIEVE ELEMENT OCCLUSION B OS=Arabidopsis thaliana (sp|q9ss87|seob_arath : 177.0)
Vradi01g07070	17	AT5G51890	Peroxidase superfamily protein	-0.581523	-1.03814	1.93586	1.29301	-0.0424377	0.414178	0.600413	0.515786	0.200407	0.00202522	0.0497532	1	0.999894	0.974013	#N/A	35.1	not assigned.annotated	(original description: pep chromosome:Vradiata_ver6:1:10960370:10964059:-1 gene:Vradi01g07070 transcript:Vradi01g07070.1 gene_biotype:protein_coding transcript_biotype:protein_coding) & Peroxidase 66 OS=Arabidopsis thaliana (sp|q9lt91|per66_arath : 425.0)
Vradi0215s00030	13	#N/A	#N/A	-1.83126	-2.22756	-2.18607	-2.86247	-0.0773511	0.318955	0.59904	0.00787985	0.000927269	0.000731419	7.38276e-06	1	0.999894	0.996995	#N/A	35.2	not assigned.not annotated	no hits & (original description: pep supercontig:Vradiata_ver6:scaffold_215:262606:264092:1 gene:Vradi0215s00030 transcript:Vradi0215s00030.1 gene_biotype:protein_coding transcript_biotype:protein_coding description:uncharacterized protein LOC106778174 [Source:UniProtKB/TrEMBL;Acc:A0A1S3VTS6])
Vradi01g08310	30	AT5G14390	alpha/beta-Hydrolases superfamily protein	-0.960777	-0.523901	-0.807359	-1.01631	0.389333	-0.0475433	0.598282	0.00100066	0.132335	0.00472432	0.000241605	1	0.999894	0.324045	#N/A	35.2	not assigned.not annotated	no hits & (original description: pep chromosome:Vradiata_ver6:1:13727487:13731252:-1 gene:Vradi01g08310 transcript:Vradi01g08310.1 gene_biotype:protein_coding transcript_biotype:protein_coding)
Vradi01g06010	16	AT1G48380	root hair initiation protein root hairless 1 (RHL1)	0.100423	-0.352746	0.317625	0.293295	0.573643	1.02681	0.597973	0.838285	0.414524	0.347623	0.413547	0.461485	0.00378064	0.317299	#N/A	13.3.6.2.1.4	.Cell cycle organisation.mitosis and meiosis.meiotic recombination.meiotic double strand break initiation.meiotic topoisomerase-VI complex.accessory component RHL1	accessory component RHL1 of meiotic topoisomerase-VI complex (original description: pep chromosome:Vradiata_ver6:1:9360118:9365232:1 gene:Vradi01g06010 transcript:Vradi01g06010.1 gene_biotype:protein_coding transcript_biotype:protein_coding)
Vradi08g18590	10	AT1G14150	PsbQ-like 2	1.79844	0.417476	-0.20016	-1.95672	-1.15881	0.222147	0.597751	0.0488835	0.760667	0.88583	0.0312307	1	0.999894	1	#N/A	1.1.8.1.4.2	Photosynthesis.photophosphorylation.chlororespiration.NADH dehydrogenase-like (NDH) complex.lumen subcomplex L.component PnsL2/PQL1	component PnsL2/PQL1 of NDH lumen subcomplex L (original description: pep chromosome:Vradiata_ver6:8:40411886:40412655:-1 gene:Vradi08g18590 transcript:Vradi08g18590.1 gene_biotype:protein_coding transcript_biotype:protein_coding)
Vradi02g07400	14	AT3G44220	Late embryogenesis abundant (LEA) hydroxyproline-rich glycoprotein family	0.441205	1.08115	2.33794	2.35655	0.616115	-0.023827	0.597505	0.714275	0.309597	0.00140183	0.00169527	1	0.999894	1	#N/A	35.1	not assigned.annotated	(original description: pep chromosome:Vradiata_ver6:2:8925756:8927004:1 gene:Vradi02g07400 transcript:Vradi02g07400.1 gene_biotype:protein_coding transcript_biotype:protein_coding) & NDR1/HIN1-like protein 1 OS=Arabidopsis thaliana (sp|q9srn0|nhl1_arath : 171.0)
Vradi03g06610	30	AT4G01970	stachyose synthase	-0.937642	-0.730368	-0.621976	-1.03726	0.181581	-0.0256931	0.596862	0.0844962	0.228266	0.235985	0.0345846	1	0.999894	0.874182	#N/A	3.4.3	.Carbohydrate metabolism.oligosaccharide metabolism.stachyose synthase	stachyose synthase (original description: pep chromosome:Vradiata_ver6:3:8024691:8027545:1 gene:Vradi03g06610 transcript:Vradi03g06610.1 gene_biotype:protein_coding transcript_biotype:protein_coding description:stachyose synthase [Source:UniProtKB/TrEMBL;Acc:A0A1S3TNL5])
Vradi06g15110	26	AT1G45207	Remorin family protein	-1.03825	-0.936608	0.183044	-0.0846914	0.328794	0.227148	0.596529	0.0014981	0.00540467	0.657631	0.855016	1	0.999894	0.438715	#N/A	35.2	not assigned.not annotated	no hits & (original description: pep chromosome:Vradiata_ver6:6:35190222:35195128:-1 gene:Vradi06g15110 transcript:Vradi06g15110.1 gene_biotype:protein_coding transcript_biotype:protein_coding description:uncharacterized protein LOC106765352 isoform X1 [Source:UniProtKB/TrEMBL;Acc:A0A1S3UHB5])
Vradi04g01730	13	AT4G36250	aldehyde dehydrogenase 3F1	-2.08098	-1.93827	-2.36088	-2.37473	0.5823	0.439599	0.596145	0.0410503	0.0732985	0.012557	0.0134225	1	0.999894	1	#N/A	50.1.2	.Enzyme classification.EC_1 oxidoreductases.EC_1.2 oxidoreductase acting on aldehyde or oxo group of donor	Aldehyde dehydrogenase family 3 member F1 OS=Arabidopsis thaliana (sp|q70e96|al3f1_arath : 498.0) & .Enzyme classification.EC_1 oxidoreductases.EC_1.2 oxidoreductase acting on aldehyde or oxo group of donor(50.1.2 : 289.6) (original description: pep chromosome:Vradiata_ver6:4:4747728:4751067:-1 gene:Vradi04g01730 transcript:Vradi04g01730.1 gene_biotype:protein_coding transcript_biotype:protein_co…
Vradi08g10400	26	AT4G02290	glycosyl hydrolase 9B13	-1.17356	-0.700073	0.0797783	0.00381214	0.520104	0.046621	0.59607	0.00336257	0.135793	0.889145	0.995625	1	0.999894	0.678442	#N/A	35.1	not assigned.annotated	(original description: pep chromosome:Vradiata_ver6:8:28289769:28292645:1 gene:Vradi08g10400 transcript:Vradi08g10400.1 gene_biotype:protein_coding transcript_biotype:protein_coding description:Endoglucanase [Source:UniProtKB/TrEMBL;Acc:A0A1S3V8C4]) & Endoglucanase 17 OS=Arabidopsis thaliana (sp|o81416|gun17_arath : 818.0)
Vradi02g11140	24	AT5G54510	Auxin-responsive GH3 family protein	-2.24161	-1.93451	-1.23879	-1.53404	0.30073	-0.00637018	0.595987	1.99565e-12	1.32392e-09	0.000141465	1.31347e-06	1	0.999894	0.524206	#N/A	35.1	not assigned.annotated	(original description: pep chromosome:Vradiata_ver6:2:20869089:20871917:-1 gene:Vradi02g11140 transcript:Vradi02g11140.1 gene_biotype:protein_coding transcript_biotype:protein_coding description:indole-3-acetic acid-amido synthetase GH3.6-like [Source:UniProtKB/TrEMBL;Acc:A0A1S3TKP9]) & Indole-3-acetic acid-amido synthetase GH3.6 OS=Arabidopsis thaliana (sp|q9lsq4|gh36_arath : 1052.0)
Vradi10g07000	30	AT4G17150	alpha/beta-Hydrolases superfamily protein	-0.943283	-1.34468	-0.535069	-1.2216	-0.090796	0.310599	0.595736	0.0359824	0.0013185	0.238585	0.00217167	1	0.999894	0.749802	#N/A	35.2	not assigned.not annotated	no hits & (original description: pep chromosome:Vradiata_ver6:10:14295080:14299781:1 gene:Vradi10g07000 transcript:Vradi10g07000.1 gene_biotype:protein_coding transcript_biotype:protein_coding)
Vradi01g13960	30	AT1G64700	#N/A	-2.13747	-0.945047	-0.774237	-1.03285	0.337098	-0.855327	0.595706	0.00425968	0.283568	0.288334	0.156495	1	0.999894	1	#N/A	35.2	not assigned.not annotated	no hits & (original description: pep chromosome:Vradiata_ver6:1:33997727:33998452:1 gene:Vradi01g13960 transcript:Vradi01g13960.1 gene_biotype:protein_coding transcript_biotype:protein_coding description:uncharacterized protein LOC106767888 [Source:UniProtKB/TrEMBL;Acc:A0A1S3UQY1])
Vradi08g11050	2	AT5G17820	Peroxidase superfamily protein	2.52483	-0.921718	3.00972	0.791324	-1.6232	1.82335	0.595195	0.0303845	0.564403	0.00466094	0.516044	0.943659	0.571985	1	#N/A	35.1	not assigned.annotated	(original description: pep chromosome:Vradiata_ver6:8:29441513:29442562:1 gene:Vradi08g11050 transcript:Vradi08g11050.1 gene_biotype:protein_coding transcript_biotype:protein_coding) & Peroxidase 5 OS=Vitis vinifera (sp|a7qeu4|per5_vitvi : 338.0)
Vradi03g07910	30	AT1G66250	O-Glycosyl hydrolases family 17 protein	-1.7833	-0.73398	-0.854872	-0.628155	0.821234	-0.228083	0.594517	0.000212725	0.233177	0.0891213	0.251033	0.688335	0.999894	0.867458	#N/A	50.3.2	.Enzyme classification.EC_3 hydrolases.EC_3.2 glycosylase	Glucan endo-1,3-beta-glucosidase 2 OS=Arabidopsis thaliana (sp|q9c7u5|e132_arath : 678.0) & .Enzyme classification.EC_3 hydrolases.EC_3.2 glycosylase(50.3.2 : 276.0) (original description: pep chromosome:Vradiata_ver6:3:9406719:9409944:1 gene:Vradi03g07910 transcript:Vradi03g07910.1 gene_biotype:protein_coding transcript_biotype:protein_coding)
Vradi0223s00420	27	AT5G33320	Glucose-6-phosphate/phosphate translocator-related	1.63468	1.19898	0.372892	0.0814043	0.301087	0.736788	0.592575	0.000893018	0.0288482	0.556672	0.918527	1	0.744096	0.91289	#N/A	24.2.1.1.1	.Solute transport.carrier-mediated transport.DMT superfamily.NST-TPT group.phosphometabolite transporter (TPT|PPT|GPT|XPT)	phosphometabolite transporter (TPT|PPT|GPT|XPT) (original description: pep supercontig:Vradiata_ver6:scaffold_223:68004:70475:-1 gene:Vradi0223s00420 transcript:Vradi0223s00420.1 gene_biotype:protein_coding transcript_biotype:protein_coding)
Vradi06g06400	26	#N/A	#N/A	-1.50682	-0.0908929	0.28721	1.35785	1.66127	0.245346	0.590631	0.0478943	0.958904	0.738413	0.0583414	0.134594	0.999894	0.996079	#N/A	35.2	not assigned.not annotated	no hits & (original description: pep chromosome:Vradiata_ver6:6:8259004:8261783:1 gene:Vradi06g06400 transcript:Vradi06g06400.1 gene_biotype:protein_coding transcript_biotype:protein_coding)
Vradi04g00690	26	AT5G48460	Actin binding Calponin homology (CH) domain-containing protein	-1.08569	-1.05091	0.443124	0.118501	0.265102	0.230319	0.589725	0.0106503	0.0158884	0.324138	0.832811	1	0.999894	0.708212	#N/A	20.2.2.4	.Cytoskeleton organisation.microfilament network.actin polymerisation.fimbrin actin-crosslinking factor	fimbrin actin-crosslinking factor (original description: pep chromosome:Vradiata_ver6:4:2333229:2339911:-1 gene:Vradi04g00690 transcript:Vradi04g00690.1 gene_biotype:protein_coding transcript_biotype:protein_coding)
Vradi01g03190	16	AT5G11780	#N/A	0.521555	-0.0812424	1.03062	0.306484	-0.136111	0.466686	0.588022	0.125091	0.891964	0.000183106	0.370619	1	0.720276	0.299181	#N/A	35.2	not assigned.not annotated	no hits & (original description: pep chromosome:Vradiata_ver6:1:5401654:5403987:-1 gene:Vradi01g03190 transcript:Vradi01g03190.1 gene_biotype:protein_coding transcript_biotype:protein_coding)
Vradi0425s00010	4	AT3G10230	lycopene cyclase	-0.691806	1.28956	4.14587	5.599	2.03957	0.0581975	0.586437	0.579662	0.342875	3.1026e-08	1.92833e-11	0.288055	0.999894	1	#N/A	9.1.6.1.6	.Secondary metabolism.terpenoids.carotenoid biosynthesis.carotenes.lycopene beta cyclase (LCY-b)	lycopene beta cyclase (LCY-b) (original description: pep supercontig:Vradiata_ver6:scaffold_425:34672:36159:1 gene:Vradi0425s00010 transcript:Vradi0425s00010.1 gene_biotype:protein_coding transcript_biotype:protein_coding description:capsanthin/capsorubin synthase, chromoplastic-like [Source:UniProtKB/TrEMBL;Acc:A0A1S3VW89])
Vradi02g10080	29	AT1G73140	Plant protein of unknown function (DUF828)	-0.125191	-0.619041	-1.23152	-1.50816	0.309656	0.803506	0.586298	0.886476	0.374347	0.0165213	0.00259413	1	0.726863	0.921998	#N/A	21.2.2.2.2	.Cell wall organisation.hemicellulose.xylan.modification and degradation.xylan O-acetyltransferase (XOAT)	xylan O-acetyltransferase (XOAT) (original description: pep chromosome:Vradiata_ver6:2:16712693:16715747:1 gene:Vradi02g10080 transcript:Vradi02g10080.1 gene_biotype:protein_coding transcript_biotype:protein_coding description:protein trichome birefringence-like 31 [Source:UniProtKB/TrEMBL;Acc:A0A1S3TKK3])
Vradi04g00170	16	AT2G38250	Homeodomain-like superfamily protein	0.715346	0.718296	1.16172	0.595864	0.019971	0.0170208	0.585828	0.306984	0.333374	0.0398615	0.35909	1	0.999894	0.93953	#N/A	15.5.20	.RNA biosynthesis.transcriptional regulation.transcription factor (Trihelix)	transcription factor (Trihelix) (original description: pep chromosome:Vradiata_ver6:4:518110:519525:1 gene:Vradi04g00170 transcript:Vradi04g00170.1 gene_biotype:protein_coding transcript_biotype:protein_coding)
Vradi10g07700	17	AT4G05520	EPS15 homology domain 2	-1.25416	-0.992157	0.983712	0.942711	0.544395	0.28239	0.585396	0.0140766	0.079347	0.0367008	0.0511485	1	0.999894	0.843303	#N/A	35.1	not assigned.annotated	(original description: pep chromosome:Vradiata_ver6:10:15058815:15060742:-1 gene:Vradi10g07700 transcript:Vradi10g07700.1 gene_biotype:protein_coding transcript_biotype:protein_coding) & EH domain-containing protein 2 OS=Arabidopsis thaliana (sp|b3lf48|ehd2_arath : 129.0)
Vradi04g08370	5	#N/A	#N/A	-0.827445	-1.36072	-0.484745	-0.83988	0.227987	0.761267	0.583122	0.255498	0.0482528	0.488056	0.201008	1	0.962271	0.972761	#N/A	35.2	not assigned.not annotated	no hits & (original description: pep chromosome:Vradiata_ver6:4:16798705:16799669:-1 gene:Vradi04g08370 transcript:Vradi04g08370.1 gene_biotype:protein_coding transcript_biotype:protein_coding)
Vradi05g15560	24	AT4G34980	subtilisin-like serine protease 2	-1.60232	-1.29914	-1.81035	-2.42351	-0.0308543	-0.334042	0.582314	0.0082963	0.0432427	0.00148025	1.33781e-05	1	0.999894	0.965564	#N/A	35.1	not assigned.annotated	(original description: pep chromosome:Vradiata_ver6:5:24370459:24372096:1 gene:Vradi05g15560 transcript:Vradi05g15560.1 gene_biotype:protein_coding transcript_biotype:protein_coding) & Subtilisin-like protease SBT1.6 OS=Arabidopsis thaliana (sp|o49607|sbt16_arath : 410.0)
Vradi05g20440	18	AT1G52200	PLAC8 family protein	1.86819	2.21512	1.84037	2.16777	0.909056	0.562125	0.581653	7.67423e-07	8.23375e-09	7.24264e-07	9.4463e-09	0.283979	0.823371	0.695694	#N/A	35.1	not assigned.annotated	(original description: pep chromosome:Vradiata_ver6:5:31571324:31572703:1 gene:Vradi05g20440 transcript:Vradi05g20440.1 gene_biotype:protein_coding transcript_biotype:protein_coding) & Protein PLANT CADMIUM RESISTANCE 8 OS=Arabidopsis thaliana (sp|q9m815|pcr8_arath : 187.0)
Vradi09g05760	5	AT2G26560	phospholipase A 2A	-1.15334	-1.81373	0.726001	-0.687347	-0.832778	-0.172392	0.58057	0.207894	0.0271297	0.399226	0.436917	1	0.999894	1	#N/A	5.7.2.2.3	.Lipid metabolism.lipid degradation.phospholipase activities.phospholipase A2 activities.phospholipase A2 (pPLA2-II)	phospholipase A2 (pPLA2-II) (original description: pep chromosome:Vradiata_ver6:9:8303370:8307409:1 gene:Vradi09g05760 transcript:Vradi09g05760.1 gene_biotype:protein_coding transcript_biotype:protein_coding)
Vradi07g15390	16	AT1G18850	#N/A	0.540898	0.127846	1.24535	0.420767	-0.24414	0.168912	0.580441	0.0973149	0.810754	2.3528e-06	0.17781	1	0.999894	0.286345	#N/A	35.2	not assigned.not annotated	no hits & (original description: pep chromosome:Vradiata_ver6:7:35668257:35670048:-1 gene:Vradi07g15390 transcript:Vradi07g15390.1 gene_biotype:protein_coding transcript_biotype:protein_coding description:uncharacterized protein LOC106768251 [Source:UniProtKB/TrEMBL;Acc:A0A1S3URR1])
Vradi05g15350	17	AT2G31270	homolog of yeast CDT1 A	-0.364772	-0.109431	1.2555	1.05974	0.384573	0.129232	0.580328	0.563654	0.906032	0.00356584	0.0168176	1	0.999894	0.813675	#N/A	13.2.1.3	.Cell cycle organisation.DNA replication.preinitiation.helicase auxiliary factor (CDT1)	helicase auxiliary factor (CDT1) (original description: pep chromosome:Vradiata_ver6:5:24216632:24220018:1 gene:Vradi05g15350 transcript:Vradi05g15350.1 gene_biotype:protein_coding transcript_biotype:protein_coding description:CDT1-like protein a, chloroplastic [Source:UniProtKB/TrEMBL;Acc:A0A1S3U295])
Vradi03g10190	24	AT2G40130	Double Clp-N motif-containing P-loop nucleoside triphosphate hydrolases superfamily protein	-1.43752	-1.48514	-1.56657	-1.89825	0.247626	0.295248	0.579308	0.00219909	0.00150216	0.000436051	1.31982e-05	1	0.999894	0.858591	#N/A	35.1	not assigned.annotated	(original description: pep chromosome:Vradiata_ver6:3:12779854:12784586:-1 gene:Vradi03g10190 transcript:Vradi03g10190.1 gene_biotype:protein_coding transcript_biotype:protein_coding) & Protein SMAX1-LIKE 8 OS=Arabidopsis thaliana (sp|f4igz2|smxl8_arath : 234.0)
Vradi06g08720	14	AT5G05580	fatty acid desaturase 8	0.89996	0.974958	2.06813	1.64771	0.158161	0.0831635	0.578579	0.00501931	0.00209477	6.04676e-13	7.89439e-09	1	0.999894	0.425257	#N/A	5.1.7.3	.Lipid metabolism.fatty acid biosynthesis.fatty acid desaturation.omega-3/omega-6 fatty acid desaturase (FAD2/3/6-8)	omega-3/omega-6 fatty acid desaturase (original description: pep chromosome:Vradiata_ver6:6:16849523:16852153:-1 gene:Vradi06g08720 transcript:Vradi06g08720.1 gene_biotype:protein_coding transcript_biotype:protein_coding description:omega-3 fatty acid desaturase, endoplasmic reticulum [Source:UniProtKB/TrEMBL;Acc:A0A1S3UH26])
Vradi07g01420	17	AT3G51280	Tetratricopeptide repeat (TPR)-like superfamily protein	-0.43869	-0.301783	1.15525	0.878889	0.301779	0.164872	0.578145	0.436387	0.665521	0.00479087	0.04054	1	0.999894	0.767862	#N/A	13.3.6.6.1	.Cell cycle organisation.mitosis and meiosis.meiotic recombination.meiotic exit.meiotic exit regulator (MS5/TDM1)	meiotic exit regulator (MS5/TDM1) (original description: pep chromosome:Vradiata_ver6:7:2521596:2523712:1 gene:Vradi07g01420 transcript:Vradi07g01420.1 gene_biotype:protein_coding transcript_biotype:protein_coding)
Vradi11g03900	29	AT3G49760	basic leucine-zipper 5	-0.346358	-0.184203	-0.614565	-1.18624	0.0036974	-0.158458	0.575375	0.476039	0.771339	0.10494	0.00055978	1	0.999894	0.670909	#N/A	15.5.4.1	.RNA biosynthesis.transcriptional regulation.bZIP transcription factor superfamily.transcription factor (bZIP)	transcription factor (bZIP) (original description: pep chromosome:Vradiata_ver6:11:3702719:3703243:-1 gene:Vradi11g03900 transcript:Vradi11g03900.1 gene_biotype:protein_coding transcript_biotype:protein_coding description:basic leucine zipper 43-like [Source:UniProtKB/TrEMBL;Acc:A0A1S3VQC9])
Vradi08g17910	30	AT3G53190	Pectin lyase-like superfamily protein	-1.43684	-0.956291	-1.05589	-1.3998	0.231446	-0.249107	0.575359	1.17798e-05	0.00657567	0.00122962	9.84777e-06	1	0.999894	0.595446	#N/A	21.3.5.2	.Cell wall organisation.pectin.modification and degradation.pectate lyase	pectate lyase (original description: pep chromosome:Vradiata_ver6:8:39166967:39176190:1 gene:Vradi08g17910 transcript:Vradi08g17910.1 gene_biotype:protein_coding transcript_biotype:protein_coding)
Vradi06g04690	28	AT3G55820	Fasciclin-like arabinogalactan family protein	0.0605841	0.486843	1.61408	1.6059	0.566556	0.140297	0.574736	0.945417	0.490761	0.000150767	0.000222343	1	0.999894	0.813553	#N/A	35.2	not assigned.not annotated	no hits & (original description: pep chromosome:Vradiata_ver6:6:5523534:5524136:-1 gene:Vradi06g04690 transcript:Vradi06g04690.1 gene_biotype:protein_coding transcript_biotype:protein_coding description:uncharacterized protein LOC106764016 [Source:UniProtKB/TrEMBL;Acc:A0A1S3UCK5])
Vradi05g01980	30	AT2G05920	Subtilase family protein	-1.61328	-1.27006	-0.638912	-1.10256	0.110698	-0.232525	0.574345	8.61365e-06	0.000705956	0.106173	0.00241798	1	0.999894	0.6869	#N/A	19.4.2.1.1	.Protein homeostasis.proteolysis.serine-type peptidase activities.S8-class protease (subtilisin) families.protease (SBT1)	protease (SBT1) (original description: pep chromosome:Vradiata_ver6:5:2336616:2339414:-1 gene:Vradi05g01980 transcript:Vradi05g01980.1 gene_biotype:protein_coding transcript_biotype:protein_coding description:subtilisin-like protease SBT1.7 [Source:UniProtKB/TrEMBL;Acc:A0A1S3U7G8])
Vradi08g05750	23	AT2G18950	homogentisate phytyltransferase 1	1.33632	2.12878	1.1978	0.941484	0.318011	-0.474451	0.57433	0.093629	0.00358309	0.104689	0.232659	1	0.999894	1	#N/A	35.1	not assigned.annotated	(original description: pep chromosome:Vradiata_ver6:8:12954643:12961438:1 gene:Vradi08g05750 transcript:Vradi08g05750.1 gene_biotype:protein_coding transcript_biotype:protein_coding) & Glycinol 4-dimethylallyltransferase OS=Glycine max (sp|b9a1q4|g4dt_soybn : 188.0)
Vradi07g10470	16	AT5G66800	#N/A	0.82343	0.0543228	2.04873	1.54651	0.0719472	0.841054	0.574165	0.193058	0.968136	3.41294e-05	0.00214137	1	0.719441	0.913167	#N/A	35.2	not assigned.not annotated	no hits & (original description: pep chromosome:Vradiata_ver6:7:27454243:27455483:-1 gene:Vradi07g10470 transcript:Vradi07g10470.1 gene_biotype:protein_coding transcript_biotype:protein_coding)
Vradi08g02800	11	AT1G52800	2-oxoglutarate (2OG) and Fe(II)-dependent oxygenase superfamily protein	-5.05355	-5.06383	0.654669	0.183678	0.102903	0.113186	0.573895	6.01967e-08	3.99963e-08	0.426058	0.85419	1	0.999894	1	#N/A	35.1	not assigned.annotated	(original description: pep chromosome:Vradiata_ver6:8:4521169:4522517:1 gene:Vradi08g02800 transcript:Vradi08g02800.1 gene_biotype:protein_coding transcript_biotype:protein_coding) & Probable 2-oxoglutarate-dependent dioxygenase AOP1 OS=Arabidopsis thaliana (sp|q9zta3|aop1c_arath : 214.0)
Vradi07g28760	24	AT4G29310	Protein of unknown function (DUF1005)	-1.32298	-1.12099	-0.85326	-1.80315	-0.376532	-0.57852	0.573362	0.0100787	0.0349076	0.0949951	9.68672e-05	1	0.966045	0.909319	#N/A	35.2	not assigned.not annotated	no hits & (original description: pep chromosome:Vradiata_ver6:7:52516561:52519366:1 gene:Vradi07g28760 transcript:Vradi07g28760.1 gene_biotype:protein_coding transcript_biotype:protein_coding description:uncharacterized protein LOC106767235 [Source:UniProtKB/TrEMBL;Acc:A0A1S3UNI8])
Vradi02g07890	16	AT2G32380	Transmembrane protein 97, predicted	0.470332	-0.122046	1.10768	0.392661	-0.141746	0.450632	0.573271	0.220233	0.843178	0.000174937	0.267505	1	0.844768	0.420334	#N/A	35.2	not assigned.not annotated	no hits & (original description: pep chromosome:Vradiata_ver6:2:9749616:9750676:1 gene:Vradi02g07890 transcript:Vradi02g07890.1 gene_biotype:protein_coding transcript_biotype:protein_coding)
Vradi11g05310	5	AT4G36850	PQ-loop repeat family protein / transmembrane family protein	0.0217783	-0.92623	0.185073	-1.34922	-0.961684	-0.0136754	0.572609	0.98716	0.279169	0.842926	0.0484461	0.984104	0.999894	1	#N/A	35.2	not assigned.not annotated	no hits & (original description: pep chromosome:Vradiata_ver6:11:5161324:5166151:1 gene:Vradi11g05310 transcript:Vradi11g05310.1 gene_biotype:protein_coding transcript_biotype:protein_coding)
Vradi01g07390	26	AT5G15530	biotin carboxyl carrier protein 2	-1.07354	-1.06906	0.0117476	-0.365532	0.195201	0.190714	0.572481	0.00112672	0.00126247	0.981428	0.33514	1	0.999894	0.50888	#N/A	5.1.3.2.3	.Lipid metabolism.fatty acid biosynthesis.acetyl-CoA carboxylation.polymeric acetyl-CoA carboxylase complex.biotin carboxyl carrier subunit	biotin carboxyl carrier subunit of polymeric acetyl-CoA carboxylase complex (original description: pep chromosome:Vradiata_ver6:1:11814249:11817945:-1 gene:Vradi01g07390 transcript:Vradi01g07390.1 gene_biotype:protein_coding transcript_biotype:protein_coding)
Vradi06g10150	11	AT5G25620	Flavin-binding monooxygenase family protein	-4.88869	-3.5277	-1.87721	-2.97117	-0.521575	-1.88257	0.572389	0.000108742	0.000510203	0.0522876	0.00108477	1	0.972116	1	#N/A	11.2.1.1.2	.Phytohormone action.auxin.biosynthesis.indole-3-pyruvic acid (IPyA) pathway.flavin monooxygenase (YUCCA)	flavin monooxygenase (YUCCA) (original description: pep chromosome:Vradiata_ver6:6:22339599:22343201:-1 gene:Vradi06g10150 transcript:Vradi06g10150.1 gene_biotype:protein_coding transcript_biotype:protein_coding)
Vradi02g08990	2	AT4G27250	NAD(P)-binding Rossmann-fold superfamily protein	3.26329	-0.653451	5.35182	1.13795	-3.64204	0.274696	0.571825	0.0156634	0.751982	5.05977e-05	0.42277	0.0368104	0.999894	1	#N/A	35.1	not assigned.annotated	(original description: pep chromosome:Vradiata_ver6:2:12368817:12373188:-1 gene:Vradi02g08990 transcript:Vradi02g08990.1 gene_biotype:protein_coding transcript_biotype:protein_coding description:dihydroflavonol-4-reductase-like isoform X1 [Source:UniProtKB/TrEMBL;Acc:A0A1S3TIM6]) & Dihydroflavonol 4-reductase OS=Vitis vinifera (sp|p51110|dfra_vitvi : 253.0)
Vradi11g12850	26	AT1G25510	Eukaryotic aspartyl protease family protein	-1.20713	-0.715811	0.189458	-0.250583	0.131431	-0.359883	0.571472	0.00485766	0.153236	0.727242	0.640861	1	0.999894	0.777481	#N/A	19.4.3.1	.Protein homeostasis.proteolysis.aspartic-type peptidase activities.A1-class protease (Pepsin)	pepsin-type protease (original description: pep chromosome:Vradiata_ver6:11:18603073:18604708:-1 gene:Vradi11g12850 transcript:Vradi11g12850.1 gene_biotype:protein_coding transcript_biotype:protein_coding)
Vradi04g00560	22	AT5G60020	laccase 17	-0.675439	-0.182063	-1.48456	-1.96552	0.0898077	-0.403569	0.570773	0.417792	0.885434	0.0206672	0.00156658	1	0.999894	0.998525	#N/A	21.6.2.2	.Cell wall organisation.lignin.monolignol conjugation and polymerization.lignin laccase	lignin laccase (original description: pep chromosome:Vradiata_ver6:4:1921284:1924296:-1 gene:Vradi04g00560 transcript:Vradi04g00560.1 gene_biotype:protein_coding transcript_biotype:protein_coding description:Laccase [Source:UniProtKB/TrEMBL;Acc:A0A1S3TS41])
Vradi0388s00020	26	AT5G02140	Pathogenesis-related thaumatin superfamily protein	-1.81319	-1.032	0.841837	0.458762	0.186659	-0.594531	0.569735	0.0018172	0.119388	0.15066	0.494812	1	0.999894	0.948473	#N/A	50.1.13	.Enzyme classification.EC_1 oxidoreductases.EC_1.14 oxidoreductase acting on paired donor with incorporation or reduction of molecular oxygen	Thaumatin-like protein OS=Oryza sativa subsp. japonica (sp|q53mb8|tlph_orysj : 312.0) & .Enzyme classification.EC_1 oxidoreductases.EC_1.14 oxidoreductase acting on paired donor with incorporation or reduction of molecular oxygen(50.1.13 : 167.9) (original description: pep supercontig:Vradiata_ver6:scaffold_388:183777:188383:-1 gene:Vradi0388s00020 transcript:Vradi0388s00020.1 gene_biotype:protei…
Vradi06g03700	30	#N/A	#N/A	-2.05415	-0.845446	-0.615987	-0.761343	0.424324	-0.78438	0.56968	0.00111344	0.273272	0.349435	0.250478	1	0.963191	0.974013	#N/A	35.2	not assigned.not annotated	no hits & (original description: pep chromosome:Vradiata_ver6:6:4094940:4098400:-1 gene:Vradi06g03700 transcript:Vradi06g03700.1 gene_biotype:protein_coding transcript_biotype:protein_coding)
Vradi05g05940	26	AT3G01680	#N/A	-1.31675	-0.349457	0.328498	0.524604	0.764149	-0.203142	0.568043	0.0110283	0.667458	0.589268	0.36225	0.870673	0.999894	0.907062	#N/A	35.1	not assigned.annotated	(original description: pep chromosome:Vradiata_ver6:5:11550017:11554123:-1 gene:Vradi05g05940 transcript:Vradi05g05940.1 gene_biotype:protein_coding transcript_biotype:protein_coding) & Protein SIEVE ELEMENT OCCLUSION B OS=Arabidopsis thaliana (sp|q9ss87|seob_arath : 512.0)
Vradi0536s00010	22	AT2G46810	basic helix-loop-helix (bHLH) DNA-binding superfamily protein	-0.445401	-0.1371	-1.90254	-2.464	0.00618173	-0.302119	0.56764	0.622939	0.916091	0.00240841	5.77913e-05	1	0.999894	1	#N/A	15.5.32	.RNA biosynthesis.transcriptional regulation.transcription factor (bHLH)	transcription factor (bHLH) (original description: pep supercontig:Vradiata_ver6:scaffold_536:20963:23672:1 gene:Vradi0536s00010 transcript:Vradi0536s00010.1 gene_biotype:protein_coding transcript_biotype:protein_coding description:transcription factor bHLH57-like isoform X2 [Source:UniProtKB/TrEMBL;Acc:A0A1S3VTD1])
Vradi05g22450	24	AT2G32510	mitogen-activated protein kinase kinase kinase 17	-1.24818	-1.33877	-1.91068	-2.32399	0.153124	0.243718	0.566443	0.0216376	0.0136329	0.000127592	2.3158e-06	1	0.999894	0.960381	#N/A	18.4.2.2	.Protein modification.phosphorylation.STE protein kinase superfamily.protein kinase (MAP3K-MEKK)	protein kinase (MAP3K-MEKK) (original description: pep chromosome:Vradiata_ver6:5:34442189:34443376:1 gene:Vradi05g22450 transcript:Vradi05g22450.1 gene_biotype:protein_coding transcript_biotype:protein_coding description:mitogen-activated protein kinase kinase kinase 2-like [Source:UniProtKB/TrEMBL;Acc:A0A1S3U3F9])
Vradi10g02880	17	AT5G56040	Leucine-rich receptor-like protein kinase family protein	-0.532774	-0.980343	1.55856	0.663068	-0.329884	0.117685	0.565607	0.307856	0.0300185	6.48659e-05	0.135014	1	0.999894	0.774184	#N/A	11.10.1.8.2	.Phytohormone action.signalling peptides.NCRP (non-cysteine-rich-peptide) category.GLV/RGF/CLEL-peptide activity.RGF-peptide receptor (RGFR)	RGF-peptide receptor (RGFR) (original description: pep chromosome:Vradiata_ver6:10:7780415:7784385:1 gene:Vradi10g02880 transcript:Vradi10g02880.1 gene_biotype:protein_coding transcript_biotype:protein_coding)
Vradi07g07960	30	AT3G25230	rotamase FKBP 1	-2.42628	-1.66721	-0.502742	-0.282146	0.78618	0.0271097	0.565584	5.74002e-07	0.00137674	0.343247	0.648453	0.699607	0.999894	0.894339	#N/A	18.12.2	.Protein modification.protein folding.protein folding catalyst (FKBP)	protein folding catalyst (FKBP) (original description: pep chromosome:Vradiata_ver6:7:19499577:19500983:-1 gene:Vradi07g07960 transcript:Vradi07g07960.1 gene_biotype:protein_coding transcript_biotype:protein_coding)
Vradi07g12720	14	AT4G22590	Haloacid dehalogenase-like hydrolase (HAD) superfamily protein	0.436755	0.503163	2.11124	2.09494	0.548749	0.482341	0.56505	0.547196	0.536119	4.18655e-06	7.66501e-06	1	0.999894	0.866486	#N/A	3.3.2	.Carbohydrate metabolism.trehalose metabolism.trehalose-6-phosphate phosphatase	trehalose-6-phosphate phosphatase (original description: pep chromosome:Vradiata_ver6:7:31183422:31189024:1 gene:Vradi07g12720 transcript:Vradi07g12720.1 gene_biotype:protein_coding transcript_biotype:protein_coding)
Vradi10g11220	27	AT1G11080	serine carboxypeptidase-like 31	1.12154	2.44302	-1.07724	0.585731	2.22794	0.906457	0.564966	0.389449	0.0311838	0.350146	0.653097	0.266318	0.999894	1	#N/A	19.4.2.2	.Protein homeostasis.proteolysis.serine-type peptidase activities.S10-class serine carboxypeptidase (SCPL)	serine carboxypeptidase (original description: pep chromosome:Vradiata_ver6:10:18820064:18822595:-1 gene:Vradi10g11220 transcript:Vradi10g11220.1 gene_biotype:protein_coding transcript_biotype:protein_coding)
Vradi08g03920	16	AT3G23990	heat shock protein 60	0.51112	0.108664	1.1292	0.517677	-0.0469682	0.355488	0.564552	0.131313	0.849036	3.89977e-05	0.0943128	1	0.951451	0.365921	#N/A	19.1.7.1	.Protein homeostasis.protein quality control.Hsp60 chaperone system.chaperone (Hsp60)	chaperone (Hsp60) (original description: pep chromosome:Vradiata_ver6:8:6821610:6826015:1 gene:Vradi08g03920 transcript:Vradi08g03920.1 gene_biotype:protein_coding transcript_biotype:protein_coding)
Vradi06g15630	3	AT3G50760	galacturonosyltransferase-like 2	-0.257649	-0.557062	-0.992456	-0.438851	1.11812	1.41753	0.564514	0.745682	0.451005	0.061793	0.489517	0.253101	0.0481442	0.935961	#N/A	21.2.2.1.1	.Cell wall organisation.hemicellulose.xylan.biosynthesis.galacturonosyltransferase	galacturonosyltransferase (original description: pep chromosome:Vradiata_ver6:6:35801011:35802054:-1 gene:Vradi06g15630 transcript:Vradi06g15630.1 gene_biotype:protein_coding transcript_biotype:protein_coding description:Hexosyltransferase [Source:UniProtKB/TrEMBL;Acc:A0A1S3UCH1])
Vradi0048s00200	24	AT2G34790	FAD-binding Berberine family protein	-0.991385	-1.77878	-1.51468	-1.98849	0.0906284	0.87802	0.564432	0.0429886	4.90927e-05	0.000468491	2.40514e-06	1	0.409543	0.852744	#N/A	50.1.1	.Enzyme classification.EC_1 oxidoreductases.EC_1.1 oxidoreductase acting on CH-OH group of donor	.Enzyme classification.EC_1 oxidoreductases.EC_1.1 oxidoreductase acting on CH-OH group of donor(50.1.1 : 515.3) & Berberine bridge enzyme-like 18 OS=Arabidopsis thaliana (sp|q9svg5|bbe18_arath : 509.0) (original description: pep supercontig:Vradiata_ver6:scaffold_48:902424:904031:1 gene:Vradi0048s00200 transcript:Vradi0048s00200.1 gene_biotype:protein_coding transcript_biotype:protein_coding des…
Vradi02g00540	25	AT5G51460	Haloacid dehalogenase-like hydrolase (HAD) superfamily protein	1.69326	2.19138	0.807319	0.611736	0.368138	-0.129978	0.563721	0.000209146	7.19636e-07	0.0956828	0.241912	1	0.999894	0.871175	#N/A	3.3.2	.Carbohydrate metabolism.trehalose metabolism.trehalose-6-phosphate phosphatase	trehalose-6-phosphate phosphatase (original description: pep chromosome:Vradiata_ver6:2:534444:540190:-1 gene:Vradi02g00540 transcript:Vradi02g00540.1 gene_biotype:protein_coding transcript_biotype:protein_coding)
Vradi0111s00240	17	AT5G60020	laccase 17	-0.393825	0.113389	1.01424	1.09594	0.645291	0.138077	0.563597	0.598101	0.917016	0.0577039	0.0403835	1	0.999894	0.935961	#N/A	21.6.2.2	.Cell wall organisation.lignin.monolignol conjugation and polymerization.lignin laccase	lignin laccase (original description: pep supercontig:Vradiata_ver6:scaffold_111:210846:213312:-1 gene:Vradi0111s00240 transcript:Vradi0111s00240.1 gene_biotype:protein_coding transcript_biotype:protein_coding description:Laccase [Source:UniProtKB/TrEMBL;Acc:A0A1S3TE29])
Vradi05g01750	30	AT5G20740	Plant invertase/pectin methylesterase inhibitor superfamily protein	-2.19493	-1.38482	-0.793037	-0.747288	0.609329	-0.20078	0.563579	9.19607e-06	0.0093589	0.13106	0.172738	1	0.999894	0.923213	#N/A	35.1	not assigned.annotated	(original description: pep chromosome:Vradiata_ver6:5:2043546:2044856:-1 gene:Vradi05g01750 transcript:Vradi05g01750.1 gene_biotype:protein_coding transcript_biotype:protein_coding) & Pectinesterase inhibitor 3 OS=Arabidopsis thaliana (sp|q84we4|pmei3_arath : 134.0)
[truncated: 4,142 more rows]
