# Supplementary material for: RNA-Seq Reveals Waterlogging-Triggered Root Plasticity in Mungbean Associated with Ethylene and Jasmonic Acid Signal Integrators for Root Regeneration
Source: Plants (Basel). 2022 Mar 30;11(7):930. doi: 10.3390/plants11070930 (PMC9002673; doi:10.3390/plants11070930)
Supplement: Supplementary file 1 [file plants-11-00930-s001.zip › TableS3.xlsx]

## Sheet: TableS3_info
Orthologs between mungbean and Arabidopsis
Ortholog identification was performed using the predicted peptide sequences reported by Kang et al. (2014) and Arabidopsis thaliana protein sequences (TAIR10) by OrthoVenn2 (Xu et al.,2019), using the default setting.
Reference
Kang, Y.J.; Kim, S.K.; Kim, M.Y.; Lestari, P.; Kim, K.H.; Ha, B.K.; Jun, T.H.; Hwang, W.J.; Lee, T.; Lee, J.; et al. Genome sequence of mungbean and insights into evolution within Vigna species. Nat Commun 2014, 5, 5443, doi:10.1038/ncomms6443.
Xu, L.; Dong, Z.; Fang, L.; Luo, Y.; Wei, Z.; Guo, H.; Zhang, G.; Gu, Y.Q.; Coleman-Derr, D.; Xia, Q.; et al. OrthoVenn2: a web server for whole-genome comparison and annotation of orthologous clusters across multiple species. Nucleic Acids Research 2019, 47, W52-W58, doi:10.1093/nar/gkz333.

## Sheet: Sheet1
query id	subject id	Description
Vradi07g06290	AT1G26780	myb domain protein 117
Vradi07g00380	AT4G36710	GRAS family transcription factor
Vradi02g04650	AT2G29260	NAD(P)-binding Rossmann-fold superfamily protein
Vradi0368s00050	AT5G01710	methyltransferases
Vradi10g09170	AT4G05460	RNI-like superfamily protein
Vradi06g00950	AT4G37000	accelerated cell death 2 (ACD2)
Vradi10g06040	AT2G32440	ent-kaurenoic acid hydroxylase 2
Vradi10g06040	AT2G32440	ent-kaurenoic acid hydroxylase 2
Vradi10g11980	AT5G64460	Phosphoglycerate mutase family protein
Vradi06g06210	AT2G38610	RNA-binding KH domain-containing protein
Vradi08g02580	AT3G57320	#N/A
Vradi02g10340	AT3G15350	Core-2/I-branching beta-1,6-N-acetylglucosaminyltransferase family protein
Vradi01g04950	AT3G18200	nodulin MtN21 /EamA-like transporter family protein
Vradi0007s02190	AT3G04090	small and basic intrinsic protein 1A
Vradi04g02100	AT5G02390	Protein of unknown function (DUF3741)
Vradi07g13090	AT1G12310	Calcium-binding EF-hand family protein
Vradi05g08780	AT5G11600	#N/A
Vradi0160s00350	AT5G26830	Threonyl-tRNA synthetase
Vradi10g11930	AT5G09650	pyrophosphorylase 6
Vradi09g05280	AT2G45040	Matrixin family protein
Vradi0656s00030	AT3G54420	homolog of carrot EP3-3 chitinase
Vradi01g08760	AT5G55000	potassium channel tetramerisation domain-containing protein / pentapeptide repeat-containing protein
Vradi02g09740	AT4G38180	FAR1-related sequence 5
Vradi01g11650	AT3G29320	Glycosyl transferase, family 35
Vradi01g11650	AT3G29320	Glycosyl transferase, family 35
Vradi01g11650	AT3G29320	Glycosyl transferase, family 35
Vradi05g07380	AT4G09020	isoamylase 3
Vradi05g07380	AT4G09020	isoamylase 3
Vradi04g00490	AT2G37580	RING/U-box superfamily protein
Vradi01g12230	AT1G43700	VIRE2-interacting protein 1
Vradi09g02100	AT3G13882	Ribosomal protein L34
Vradi05g22930	AT4G03230	S-locus lectin protein kinase family protein
Vradi05g22930	AT4G03230	S-locus lectin protein kinase family protein
Vradi05g12060	AT1G59520	CW7
Vradi10g01280	AT5G53440	#N/A
Vradi10g01280	AT5G53440	#N/A
Vradi07g00330	AT4G36740	homeobox protein 40
Vradi07g26450	AT4G16370	oligopeptide transporter
Vradi07g26450	AT4G16370	oligopeptide transporter
Vradi0194s00200	AT2G19640	ASH1-related protein 2
Vradi02g04630	AT1G07410	RAB GTPase homolog A2B
Vradi01g11230	AT1G48580	#N/A
Vradi05g12320	AT5G67360	Subtilase family protein
Vradi08g05470	AT3G10080	RmlC-like cupins superfamily protein
Vradi07g29180	AT2G24370	Protein kinase protein with adenine nucleotide alpha hydrolases-like domain
Vradi05g08380	AT1G09970	Leucine-rich receptor-like protein kinase family protein
Vradi06g15090	AT1G46264	heat shock transcription factor B4
Vradi06g15090	AT1G46264	heat shock transcription factor B4
Vradi09g00570	AT1G80460	Actin-like ATPase superfamily protein
Vradi0187s00010	AT1G18490	Protein of unknown function (DUF1637)
Vradi01g09840	AT1G22710	sucrose-proton symporter 2
Vradi03g02110	AT3G57650	lysophosphatidyl acyltransferase 2
Vradi03g02110	AT3G57650	lysophosphatidyl acyltransferase 2
Vradi04g00820	AT5G48540	receptor-like protein kinase-related family protein
Vradi07g29780	AT4G23640	Potassium transporter family protein
Vradi04g01000	AT1G09050	#N/A
Vradi07g22010	AT4G30320	CAP (Cysteine-rich secretory proteins, Antigen 5, and Pathogenesis-related 1 protein) superfamily protein
Vradi01g12410	AT3G29320	Glycosyl transferase, family 35
Vradi08g15790	AT2G31050	Cupredoxin superfamily protein
Vradi01g03080	AT1G55190	PRA1 (Prenylated rab acceptor) family protein
Vradi05g11260	AT2G45700	sterile alpha motif (SAM) domain-containing protein
Vradi07g22570	AT1G48175	Cytidine/deoxycytidylate deaminase family protein
Vradi08g01800	AT2G42070	nudix hydrolase homolog 23
Vradi10g03580	AT5G58787	RING/U-box superfamily protein
Vradi04g05650	AT1G06920	ovate family protein 4
Vradi02g09150	AT5G16740	Transmembrane amino acid transporter family protein
Vradi10g00800	AT1G02060	Tetratricopeptide repeat (TPR)-like superfamily protein
Vradi05g23240	AT1G53210	sodium/calcium exchanger family protein / calcium-binding EF hand family protein
Vradi0153s00430	AT2G30150	UDP-Glycosyltransferase superfamily protein
Vradi0153s00430	AT2G30150	UDP-Glycosyltransferase superfamily protein
Vradi05g18310	AT4G25835	P-loop containing nucleoside triphosphate hydrolases superfamily protein
Vradi08g18600	AT4G25640	detoxifying efflux carrier 35
Vradi0259s00110	AT3G07510	#N/A
Vradi04g07400	AT5G50120	Transducin/WD40 repeat-like superfamily protein
Vradi03g02470	AT5G41560	#N/A
Vradi0149s00230	AT3G58610	ketol-acid reductoisomerase
Vradi04g00800	AT5G48440	FAD-dependent oxidoreductase family protein
Vradi08g21950	AT2G16860	GCIP-interacting family protein
Vradi0253s00200	AT2G20635	ATP binding;protein kinases;protein serine/threonine kinases
Vradi0213s00030	AT5G59240	Ribosomal protein S8e family protein
Vradi08g11970	AT2G24100	#N/A
Vradi03g02150	AT2G03270	DNA-binding protein, putative
Vradi07g01330	AT4G10770	oligopeptide transporter 7
Vradi0161s00090	AT2G34150	SCAR family protein
Vradi0161s00090	AT2G34150	SCAR family protein
Vradi06g03780	AT1G04985	#N/A
Vradi0223s00410	AT4G24700	#N/A
Vradi05g23550	AT5G53890	phytosylfokine-alpha receptor 2
Vradi08g20260	AT3G18990	AP2/B3-like transcriptional factor family protein
Vradi11g00380	AT5G28237	Pyridoxal-5'-phosphate-dependent enzyme family protein
Vradi07g15700	AT4G21490	NAD(P)H dehydrogenase B3
Vradi0293s00130	AT1G23750	Nucleic acid-binding, OB-fold-like protein
Vradi0293s00130	AT1G23750	Nucleic acid-binding, OB-fold-like protein
Vradi11g04280	AT5G67370	Protein of unknown function (DUF1230)
Vradi08g22980	AT2G39290	phosphatidylglycerolphosphate synthase 1
Vradi07g02350	AT1G30820	CTP synthase family protein
Vradi08g20990	AT2G01210	Leucine-rich repeat protein kinase family protein
Vradi02g10620	AT2G20900	diacylglycerol kinase 5
Vradi01g04910	AT1G17980	poly(A) polymerase 1
Vradi05g19670	AT3G21510	histidine-containing phosphotransmitter 1
Vradi08g01000	AT3G28430	#N/A
Vradi08g01000	AT3G28430	#N/A
Vradi06g03380	AT2G27140	HSP20-like chaperones superfamily protein
Vradi06g03380	AT2G27140	HSP20-like chaperones superfamily protein
Vradi06g10940	AT4G29990	Leucine-rich repeat transmembrane protein kinase protein
Vradi05g19810	AT3G53140	O-methyltransferase family protein
Vradi03g03690	AT3G53220	Thioredoxin superfamily protein
Vradi01g00270	AT3G01640	glucuronokinase G
Vradi05g18560	AT1G05590	beta-hexosaminidase 2
Vradi08g18660	AT1G63700	Protein kinase superfamily protein
Vradi01g10890	AT3G47450	P-loop containing nucleoside triphosphate hydrolases superfamily protein
Vradi07g02420	AT5G44650	#N/A
Vradi05g12020	AT4G07960	Cellulose-synthase-like C12
Vradi0158s00340	AT5G02280	SNARE-like superfamily protein
Vradi07g07560	AT1G48940	early nodulin-like protein 6
Vradi11g06000	AT3G51070	S-adenosyl-L-methionine-dependent methyltransferases superfamily protein
Vradi08g07640	AT4G32930	#N/A
Vradi05g09970	AT5G11280	#N/A
Vradi11g06620	AT4G35900	Basic-leucine zipper (bZIP) transcription factor family protein
Vradi0273s00090	AT5G38990	Malectin/receptor-like protein kinase family protein
Vradi07g20930	AT5G23740	ribosomal protein S11-beta
Vradi07g07400	AT3G01750	Ankyrin repeat family protein
Vradi08g11950	AT1G02330	#N/A
Vradi0268s00030	AT5G07010	sulfotransferase 2A
Vradi08g17210	AT3G54220	GRAS family transcription factor
Vradi10g00500	AT4G27070	tryptophan synthase beta-subunit 2
Vradi10g04770	AT5G27660	Trypsin family protein with PDZ domain
Vradi03g09580	AT5G07910	Leucine-rich repeat (LRR) family protein
Vradi0364s00110	AT1G78620	Protein of unknown function DUF92, transmembrane
Vradi05g06160	AT1G21230	wall associated kinase 5
Vradi07g29790	AT1G64140	#N/A
Vradi02g00130	AT1G50200	Alanyl-tRNA synthetase
Vradi05g13720	AT5G42520	basic pentacysteine 6
Vradi0100s00470	AT1G26480	general regulatory factor 12
Vradi07g22050	AT4G30310	FGGY family of carbohydrate kinase
Vradi07g00150	AT5G12180	calcium-dependent protein kinase 17
Vradi07g15430	AT1G74690	IQ-domain 31
Vradi11g11110	AT1G20990	Cysteine/Histidine-rich C1 domain family protein
Vradi08g04730	AT5G06740	Concanavalin A-like lectin protein kinase family protein
Vradi07g23190	AT1G72830	nuclear factor Y, subunit A3
Vradi01g13730	AT5G52552	conserved peptide upstream open reading frame 14
Vradi09g09700	AT3G08930	LMBR1-like membrane protein
Vradi09g09700	AT3G08930	LMBR1-like membrane protein
Vradi02g08730	AT4G28430	Reticulon family protein
Vradi02g09110	AT4G26610	D6 protein kinase like 1
Vradi04g00190	AT5G05580	fatty acid desaturase 8
Vradi01g09640	AT4G26190	Haloacid dehalogenase-like hydrolase (HAD) superfamily protein
Vradi11g00570	AT5G19330	ARM repeat protein interacting with ABF2
Vradi07g15920	AT4G17550	Major facilitator superfamily protein
Vradi06g15680	AT1G19340	Methyltransferase MT-A70 family protein
Vradi0453s00010	AT1G12940	nitrate transporter2.5
Vradi11g02160	AT1G63490	transcription factor jumonji (jmjC) domain-containing protein
Vradi11g02160	AT1G63490	transcription factor jumonji (jmjC) domain-containing protein
Vradi0184s00290	AT1G21450	SCARECROW-like 1
Vradi05g09950	AT5G20650	copper transporter 5
Vradi05g03320	AT2G12646	PLATZ transcription factor family protein
Vradi07g26170	AT2G02410	#N/A
Vradi03g02430	AT3G21090	ABC-2 type transporter family protein
Vradi11g12090	AT1G26110	decapping 5
Vradi0190s00350	AT4G19580	DNAJ heat shock N-terminal domain-containing protein
Vradi06g16380	AT1G76040	calcium-dependent protein kinase 29
Vradi06g16380	AT1G76040	calcium-dependent protein kinase 29
Vradi0417s00060	AT2G38440	SCAR homolog 2
Vradi0417s00060	AT2G38440	SCAR homolog 2
Vradi07g15740	AT4G05010	F-box family protein
Vradi05g16410	AT3G54860	Sec1/munc18-like (SM) proteins superfamily
Vradi0086s00440	AT4G28250	expansin B3
Vradi09g05720	AT1G07320	ribosomal protein L4
Vradi04g10320	AT5G14090	#N/A
Vradi0149s00270	AT2G42390	protein kinase C substrate, heavy chain-related
Vradi0007s01320	AT3G01840	Protein kinase superfamily protein
Vradi0171s00120	AT1G79600	Protein kinase superfamily protein
Vradi02g11470	AT3G49180	Transducin/WD40 repeat-like superfamily protein
Vradi09g04950	AT2G45770	signal recognition particle receptor protein, chloroplast (FTSY)
Vradi02g09030	AT5G17680	disease resistance protein (TIR-NBS-LRR class), putative
Vradi06g06430	AT3G51620	PAP/OAS1 substrate-binding domain superfamily
Vradi02g12760	AT5G10180	slufate transporter 2;1
Vradi02g12760	AT5G10180	slufate transporter 2;1
Vradi05g00270	AT1G01030	AP2/B3-like transcriptional factor family protein
Vradi04g10390	AT3G02000	Thioredoxin superfamily protein
Vradi01g14480	AT3G48890	membrane-associated progesterone binding protein 3
Vradi07g01160	AT5G64980	#N/A
Vradi08g07140	AT2G36990	RNApolymerase sigma-subunit F
Vradi09g06630	AT5G58220	transthyretin-like protein
Vradi09g06630	AT5G58220	transthyretin-like protein
Vradi07g16120	AT4G02340	alpha/beta-Hydrolases superfamily protein
Vradi09g01170	AT1G60080	3'-5'-exoribonuclease family protein
Vradi05g17970	AT5G48060	C2 calcium/lipid-binding plant phosphoribosyltransferase family protein
Vradi09g07410	AT2G05760	Xanthine/uracil permease family protein
Vradi07g30610	AT5G41315	basic helix-loop-helix (bHLH) DNA-binding superfamily protein
Vradi0158s00380	AT2G23140	RING/U-box superfamily protein with ARM repeat domain
Vradi0122s00280	AT2G45500	AAA-type ATPase family protein
Vradi08g07600	AT1G03905	P-loop containing nucleoside triphosphate hydrolases superfamily protein
Vradi07g29010	AT5G47390	myb-like transcription factor family protein
Vradi06g10490	AT1G24620	EF hand calcium-binding protein family
Vradi03g05540	AT3G63000	NPL4-like protein 1
Vradi11g01940	AT5G41580	RING/U-box superfamily protein
Vradi08g11540	AT3G25530	glyoxylate reductase 1
Vradi03g01820	AT1G04010	phospholipid sterol acyl transferase 1
Vradi0234s00080	AT2G35940	BEL1-like homeodomain 1
Vradi11g00960	AT1G65020	#N/A
Vradi05g04600	AT1G23290	Ribosomal protein L18e/L15 superfamily protein
Vradi03g08160	AT3G16030	lectin protein kinase family protein
Vradi06g02250	AT2G42940	Predicted AT-hook DNA-binding family protein
Vradi08g12780	AT5G27390	Mog1/PsbP/DUF1795-like photosystem II reaction center PsbP family protein
Vradi02g09330	AT3G20570	early nodulin-like protein 9
Vradi08g12870	AT1G26120	alpha/beta-Hydrolases superfamily protein
Vradi06g06770	AT2G38470	WRKY DNA-binding protein 33
Vradi01g05270	AT3G17860	jasmonate-zim-domain protein 3
Vradi05g06650	AT4G34670	Ribosomal protein S3Ae
Vradi01g09860	AT1G66570	sucrose-proton symporter 7
Vradi08g06140	AT3G42550	Eukaryotic aspartyl protease family protein
Vradi09g02320	AT1G54180	BREVIS RADIX-like 3
Vradi06g01880	AT3G20390	endoribonuclease L-PSP family protein
Vradi11g04050	AT3G49880	glycosyl hydrolase family protein 43
Vradi06g02510	AT3G10260	Reticulon family protein
Vradi0359s00050	AT3G23710	Tic22-like family protein
Vradi02g11650	AT1G73080	PEP1 receptor 1
Vradi08g20530	AT4G35220	Cyclase family protein
Vradi08g20530	AT4G35220	Cyclase family protein
Vradi0262s00010	AT1G17860	Kunitz family trypsin and protease inhibitor protein
Vradi10g05570	AT3G53310	AP2/B3-like transcriptional factor family protein
Vradi08g12380	AT1G09090	respiratory burst oxidase homolog B
Vradi08g07540	AT5G44000	Glutathione S-transferase family protein
Vradi03g06810	AT4G01860	Transducin family protein / WD-40 repeat family protein
Vradi10g04300	AT5G37020	auxin response factor 8
Vradi0194s00080	AT3G61130	galacturonosyltransferase 1
Vradi09g09710	AT3G11210	SGNH hydrolase-type esterase superfamily protein
Vradi09g07470	AT5G01210	HXXXD-type acyl-transferase family protein
Vradi10g05670	AT5G28750	Bacterial sec-independent translocation protein mttA/Hcf106
Vradi07g10510	AT3G50370	#N/A
Vradi0351s00030	AT4G30580	Phospholipid/glycerol acyltransferase family protein
Vradi03g08340	AT5G06060	NAD(P)-binding Rossmann-fold superfamily protein
Vradi03g08340	AT5G06060	NAD(P)-binding Rossmann-fold superfamily protein
Vradi08g20170	AT1G49850	RING/U-box superfamily protein
Vradi11g03000	AT5G47460	Pentatricopeptide repeat (PPR) superfamily protein
Vradi06g03900	AT5G35670	IQ-domain 33
Vradi07g25590	AT4G15563	#N/A
Vradi0201s00120	AT5G51810	gibberellin 20 oxidase 2
Vradi06g04250	AT5G05490	Rad21/Rec8-like family protein
Vradi06g04250	AT5G05490	Rad21/Rec8-like family protein
Vradi01g14140	AT3G61415	SKP1-like 21
Vradi11g02120	AT1G63690	SIGNAL PEPTIDE PEPTIDASE-LIKE 2
Vradi09g06820	AT3G25400	#N/A
Vradi0389s00060	AT2G36740	sequence-specific DNA binding transcription factors;DNA binding;DNA binding
Vradi05g07040	AT2G31020	OSBP(oxysterol binding protein)-related protein 1A
Vradi05g07040	AT2G31020	OSBP(oxysterol binding protein)-related protein 1A
Vradi05g21480	AT5G06100	myb domain protein 33
Vradi09g00590	AT1G52510	alpha/beta-Hydrolases superfamily protein
Vradi07g30960	AT5G61960	MEI2-like protein 1
Vradi05g20810	AT1G51800	Leucine-rich repeat protein kinase family protein
Vradi0122s00200	AT5G26240	chloride channel D
Vradi10g05130	AT3G21510	histidine-containing phosphotransmitter 1
Vradi02g06290	AT2G28150	Domain of unknown function (DUF966)
Vradi0129s00110	AT3G20310	ethylene response factor 7
Vradi10g01690	AT3G45140	lipoxygenase 2
Vradi05g06440	AT1G21690	ATPase family associated with various cellular activities (AAA)
Vradi08g07020	AT2G36730	Pentatricopeptide repeat (PPR) superfamily protein
Vradi10g02720	AT5G37830	oxoprolinase 1
Vradi0165s00010	AT1G78570	rhamnose biosynthesis 1
Vradi04g08070	AT1G16340	Aldolase superfamily protein
Vradi08g07100	AT2G37010	non-intrinsic ABC protein 12
Vradi0301s00010	AT5G40490	RNA-binding (RRM/RBD/RNP motifs) family protein
Vradi10g05770	AT2G34730	myosin heavy chain-related
Vradi0253s00080	AT4G20970	basic helix-loop-helix (bHLH) DNA-binding superfamily protein
Vradi08g15380	AT2G33330	plasmodesmata-located protein 3
Vradi01g04960	AT5G52450	MATE efflux family protein
Vradi01g04960	AT5G52450	MATE efflux family protein
Vradi05g01530	AT1G31040	PLATZ transcription factor family protein
Vradi07g01420	AT3G51280	Tetratricopeptide repeat (TPR)-like superfamily protein
Vradi07g22410	AT2G18980	Peroxidase superfamily protein
Vradi10g12830	AT4G22970	homolog of separase
Vradi07g19880	AT1G52720	#N/A
Vradi08g02370	AT3G02330	Pentatricopeptide repeat (PPR) superfamily protein
Vradi06g02290	AT4G38190	cellulose synthase like D4
Vradi09g09090	AT1G02020	nitroreductase family protein
Vradi11g09870	AT1G70600	Ribosomal protein L18e/L15 superfamily protein
Vradi05g19890	AT2G41620	Nucleoporin interacting component (Nup93/Nic96-like) family protein
Vradi08g02650	AT3G57290	eukaryotic translation initiation factor 3E
Vradi05g21640	AT5G04930	aminophospholipid ATPase 1
Vradi02g02720	AT2G21050	like AUXIN RESISTANT 2
Vradi08g17430	AT1G34260	FORMS APLOID AND BINUCLEATE CELLS 1A
Vradi04g07450	AT1G19640	jasmonic acid carboxyl methyltransferase
Vradi0187s00060	AT4G08950	Phosphate-responsive 1 family protein
Vradi08g04510	AT5G01510	Protein of unknown function, DUF647
Vradi03g05220	AT3G11760	#N/A
Vradi05g04300	AT5G62960	#N/A
Vradi0430s00010	AT2G45380	#N/A
Vradi0043s00740	AT2G40470	LOB domain-containing protein 15
Vradi0023s00690	AT5G54670	kinesin 3
Vradi06g14980	AT5G52010	C2H2-like zinc finger protein
Vradi03g05290	AT5G22000	RING-H2 group F2A
Vradi10g13040	AT1G10910	Pentatricopeptide repeat (PPR) superfamily protein
Vradi11g04690	AT3G50310	mitogen-activated protein kinase kinase kinase 20
Vradi0043s00220	AT3G26340	N-terminal nucleophile aminohydrolases (Ntn hydrolases) superfamily protein
Vradi10g09780	AT4G18910	NOD26-like intrinsic protein 1;2
Vradi06g08080	AT5G65640	beta HLH protein 93
Vradi05g15360	AT4G34800	SAUR-like auxin-responsive protein family
Vradi0209s00130	AT2G27110	FAR1-related sequence 3
Vradi09g03850	AT2G46225	ABI-1-like 1
Vradi01g05960	AT3G19950	RING/U-box superfamily protein
Vradi07g13450	AT3G48540	Cytidine/deoxycytidylate deaminase family protein
Vradi07g07220	AT3G27170	chloride channel B
Vradi01g14760	AT3G61060	phloem protein 2-A13
Vradi07g15940	AT1G11160	Transducin/WD40 repeat-like superfamily protein
Vradi03g08620	AT3G55800	sedoheptulose-bisphosphatase
Vradi08g13250	AT5G28770	bZIP transcription factor family protein
Vradi05g06340	AT1G21230	wall associated kinase 5
Vradi10g04790	AT5G66730	C2H2-like zinc finger protein
Vradi08g17770	AT1G34000	one-helix protein 2
Vradi05g20180	AT1G52360	Coatomer, beta' subunit
Vradi07g20690	AT1G60430	actin-related protein C3
Vradi05g07950	AT1G64200	vacuolar H+-ATPase subunit E isoform 3
Vradi05g06400	AT5G09220	amino acid permease 2
Vradi08g13510	AT5G28910	#N/A
Vradi04g07470	AT4G23630	VIRB2-interacting protein 1
Vradi06g15170	AT3G19270	cytochrome P450, family 707, subfamily A, polypeptide 4
Vradi01g06600	AT1G17860	Kunitz family trypsin and protease inhibitor protein
Vradi10g06420	AT3G17090	Protein phosphatase 2C family protein
Vradi05g14650	AT1G76420	NAC (No Apical Meristem) domain transcriptional regulator superfamily protein
Vradi03g07220	AT1G09530	phytochrome interacting factor 3
Vradi06g16000	AT5G42800	dihydroflavonol 4-reductase
Vradi06g16000	AT5G42800	dihydroflavonol 4-reductase
Vradi06g14710	AT4G33880	ROOT HAIR DEFECTIVE 6-LIKE 2
Vradi0575s00010	AT3G46550	Fasciclin-like arabinogalactan family protein
Vradi11g06120	AT5G66330	Leucine-rich repeat (LRR) family protein
Vradi11g09690	AT1G02850	beta glucosidase 11
Vradi07g15560	AT4G21350	plant U-box 8
Vradi0086s00660	AT2G20840	Secretory carrier membrane protein (SCAMP) family protein
Vradi02g11380	AT1G03560	Pentatricopeptide repeat (PPR-like) superfamily protein
Vradi05g03430	AT5G34940	glucuronidase 3
Vradi05g20730	AT3G49730	Tetratricopeptide repeat (TPR)-like superfamily protein
Vradi04g06820	AT2G45990	#N/A
Vradi04g06820	AT2G45990	#N/A
Vradi08g15250	AT1G76520	Auxin efflux carrier family protein
Vradi01g01400	AT3G28760	#N/A
Vradi0421s00040	AT1G16720	high chlorophyll fluorescence phenotype 173
Vradi06g14910	AT4G07390	Mannose-P-dolichol utilization defect 1 protein
Vradi06g14910	AT4G07390	Mannose-P-dolichol utilization defect 1 protein
Vradi07g20620	AT2G11520	calmodulin-binding receptor-like cytoplasmic kinase 3
Vradi0304s00100	AT2G38360	prenylated RAB acceptor 1.B4
Vradi05g06740	AT1G77620	P-loop containing nucleoside triphosphate hydrolases superfamily protein
Vradi09g01360	AT1G79810	Pex2/Pex12 N-terminal domain-containing protein / zinc finger (C3HC4-type RING finger) family protein
Vradi0100s00410	AT1G69440	Argonaute family protein
Vradi11g07160	AT2G17550	#N/A
Vradi07g12370	AT4G16760	acyl-CoA oxidase 1
Vradi08g08970	AT1G08230	Transmembrane amino acid transporter family protein
Vradi06g13660	AT5G10530	Concanavalin A-like lectin protein kinase family protein
Vradi04g06660	AT4G27190	NB-ARC domain-containing disease resistance protein
Vradi07g19330	AT1G65540	LETM1-like protein
Vradi07g27380	AT1G57680	#N/A
Vradi07g31460	AT4G38180	FAR1-related sequence 5
Vradi01g00520	AT5G40460	#N/A
Vradi0176s00110	AT1G55020	lipoxygenase 1
Vradi01g05760	AT1G73360	homeodomain GLABROUS 11
Vradi0364s00120	AT1G78580	trehalose-6-phosphate synthase
Vradi08g02610	AT2G41530	S-formylglutathione hydrolase
Vradi02g06580	AT5G22740	cellulose synthase-like A02
Vradi02g13720	AT5G08100	N-terminal nucleophile aminohydrolases (Ntn hydrolases) superfamily protein
Vradi07g19170	AT1G71180	6-phosphogluconate dehydrogenase family protein
Vradi04g01310	AT4G34270	TIP41-like family protein
Vradi03g06950	AT4G01700	Chitinase family protein
Vradi0007s01370	AT5G14120	Major facilitator superfamily protein
Vradi0636s00010	AT5G54520	Transducin/WD40 repeat-like superfamily protein
Vradi05g06220	AT1G77300	histone methyltransferases(H3-K4 specific);histone methyltransferases(H3-K36 specific)
Vradi05g16930	AT5G16850	telomerase reverse transcriptase
Vradi05g16930	AT5G16850	telomerase reverse transcriptase
Vradi05g16930	AT5G16850	telomerase reverse transcriptase
Vradi10g09400	AT5G46240	potassium channel in Arabidopsis thaliana 1
Vradi10g09400	AT5G46240	potassium channel in Arabidopsis thaliana 1
Vradi0183s00220	AT5G24120	sigma factor E
Vradi08g13290	AT3G04720	pathogenesis-related 4
Vradi05g06300	AT1G21650	Preprotein translocase SecA family protein
Vradi11g00050	AT1G76630	Tetratricopeptide repeat (TPR)-like superfamily protein
Vradi06g16790	AT1G75620	glyoxal oxidase-related protein
Vradi09g09770	AT3G51870	Mitochondrial substrate carrier family protein
Vradi07g02710	AT2G35610	xyloglucanase 113
Vradi01g05170	AT1G48550	Vacuolar protein sorting-associated protein 26
Vradi05g10710	AT1G36940	#N/A
Vradi04g07060	AT1G01510	NAD(P)-binding Rossmann-fold superfamily protein
Vradi04g07060	AT1G01510	NAD(P)-binding Rossmann-fold superfamily protein
Vradi06g02920	AT2G26800	Aldolase superfamily protein
Vradi06g02920	AT2G26800	Aldolase superfamily protein
Vradi09g09910	AT4G00740	S-adenosyl-L-methionine-dependent methyltransferases superfamily protein
Vradi0283s00070	AT3G14840	Leucine-rich repeat transmembrane protein kinase
Vradi07g21800	AT5G57740	XB3 ortholog 2 in Arabidopsis thaliana
Vradi05g10010	AT2G18660	plant natriuretic peptide A
Vradi11g02150	AT4G23100	glutamate-cysteine ligase
Vradi06g14270	AT5G17520	root cap 1 (RCP1)
Vradi05g18070	AT1G17020	senescence-related gene 1
Vradi0259s00080	AT4G12850	Far-red impaired responsive (FAR1) family protein
Vradi10g09140	AT4G21070	breast cancer susceptibility1
Vradi10g09140	AT4G21070	breast cancer susceptibility1
Vradi0158s00130	AT5G58400	Peroxidase superfamily protein
Vradi0023s00840	AT3G58640	Mitogen activated protein kinase kinase kinase-related
Vradi07g09730	AT5G17420	Cellulose synthase family protein
Vradi04g04560	AT4G25170	Uncharacterised conserved protein (UCP012943)
Vradi06g14750	AT5G43130	TBP-associated factor 4
Vradi0007s01350	AT1G65450	HXXXD-type acyl-transferase family protein
Vradi10g11580	AT2G13620	cation/hydrogen exchanger 15
Vradi07g30460	AT5G52360	actin depolymerizing factor 10
Vradi07g16930	AT4G08810	calcium ion binding
Vradi07g24540	AT5G49480	Ca2+-binding protein 1
Vradi10g12310	AT5G64300	GTP cyclohydrolase II
Vradi05g16910	AT3G52110	#N/A
Vradi09g04020	AT5G01150	Protein of unknown function (DUF674)
Vradi07g23350	AT3G42725	Putative membrane lipoprotein
Vradi01g03720	AT5G25810	Integrase-type DNA-binding superfamily protein
Vradi07g16980	AT1G74640	alpha/beta-Hydrolases superfamily protein
Vradi07g24020	AT1G48300	#N/A
Vradi05g14870	AT3G48530	SNF1-related protein kinase regulatory subunit gamma 1
Vradi11g06160	AT2G18090	PHD finger family protein / SWIB complex BAF60b domain-containing protein / GYF domain-containing protein
Vradi11g06160	AT2G18090	PHD finger family protein / SWIB complex BAF60b domain-containing protein / GYF domain-containing protein
Vradi07g19610	AT1G29390	cold regulated 314 thylakoid membrane 2
Vradi05g14140	AT1G20330	sterol methyltransferase 2
Vradi06g08510	AT1G44910	pre-mRNA-processing protein 40A
Vradi10g07500	AT4G16490	ARM repeat superfamily protein
Vradi10g07500	AT4G16490	ARM repeat superfamily protein
Vradi10g05560	AT3G04790	Ribose 5-phosphate isomerase, type A protein
Vradi10g11880	AT1G58440	FAD/NAD(P)-binding oxidoreductase family protein
Vradi06g11500	AT1G77120	alcohol dehydrogenase 1
Vradi07g19370	AT5G36110	cytochrome P450, family 716, subfamily A, polypeptide 1
Vradi05g02600	AT3G13580	Ribosomal protein L30/L7 family protein
Vradi11g04220	AT4G37510	Ribonuclease III family protein
Vradi01g05460	AT1G73820	Ssu72-like family protein
Vradi03g07090	AT1G02305	Cysteine proteinases superfamily protein
Vradi07g20190	AT5G60900	receptor-like protein kinase 1
Vradi07g20190	AT5G60900	receptor-like protein kinase 1
Vradi07g20190	AT5G60900	receptor-like protein kinase 1
Vradi06g14100	AT5G11810	#N/A
Vradi03g00120	AT5G06810	Mitochondrial transcription termination factor family protein
Vradi03g00120	AT5G06810	Mitochondrial transcription termination factor family protein
Vradi0374s00080	AT3G22550	Protein of unknown function (DUF581)
Vradi04g00500	AT2G37590	DNA binding with one finger 2.4
Vradi01g11200	AT1G49780	plant U-box 26
Vradi0385s00050	AT4G15210	beta-amylase 5
Vradi10g04960	AT5G27490	Integral membrane Yip1 family protein
Vradi07g24100	AT2G13600	Pentatricopeptide repeat (PPR) superfamily protein
Vradi0048s00850	AT5G48870	Small nuclear ribonucleoprotein family protein
Vradi0091s00030	AT3G60540	Preprotein translocase Sec, Sec61-beta subunit protein
Vradi11g10660	AT1G69840	SPFH/Band 7/PHB domain-containing membrane-associated protein family
Vradi07g20840	AT1G80530	Major facilitator superfamily protein
Vradi11g08160	AT3G47570	Leucine-rich repeat protein kinase family protein
Vradi01g11510	AT2G37170	plasma membrane intrinsic protein 2
Vradi05g09190	AT2G25735	#N/A
Vradi05g23430	AT5G53940	Yippee family putative zinc-binding protein
Vradi01g11710	AT1G34000	one-helix protein 2
Vradi05g21490	AT3G54360	zinc ion binding
Vradi11g08000	AT3G22370	alternative oxidase 1A
Vradi09g07140	AT5G02250	Ribonuclease II/R family protein
Vradi0265s00030	AT4G38090	Ribosomal protein S5 domain 2-like superfamily protein
Vradi0289s00060	AT5G07010	sulfotransferase 2A
Vradi07g25280	AT3G16565	alanine-tRNA ligases;nucleic acid binding;ligases, forming aminoacyl-tRNA and related compounds;nucleotide binding;ATP binding
Vradi0108s00210	AT5G02800	Protein kinase superfamily protein
Vradi07g01250	AT4G36050	endonuclease/exonuclease/phosphatase family protein
Vradi07g19960	AT5G20170	RNA polymerase II transcription mediators
Vradi02g12320	AT3G26120	terminal EAR1-like 1
Vradi01g02530	AT5G17400	endoplasmic reticulum-adenine nucleotide transporter 1
Vradi0373s00080	AT5G55040	DNA-binding bromodomain-containing protein
Vradi02g11540	AT2G04360	#N/A
Vradi03g04550	AT2G36250	Tubulin/FtsZ family protein
Vradi07g19290	AT4G06634	zinc finger (C2H2 type) family protein
Vradi02g09810	AT1G53720	cyclophilin 59
Vradi05g09810	AT5G24318	O-Glycosyl hydrolases family 17 protein
Vradi11g10740	AT1G69850	nitrate transporter 1:2
Vradi07g11470	AT5G10050	NAD(P)-binding Rossmann-fold superfamily protein
Vradi06g16750	AT3G26560	ATP-dependent RNA helicase, putative
Vradi07g25230	AT5G49030	tRNA synthetase class I (I, L, M and V) family protein
Vradi06g00540	AT5G26730	Fasciclin-like arabinogalactan family protein
Vradi06g14570	AT1G27461	#N/A
Vradi06g14570	AT1G27461	#N/A
Vradi08g05830	AT3G24050	GATA transcription factor 1
Vradi09g03820	AT3G61590	Galactose oxidase/kelch repeat superfamily protein
Vradi01g10620	AT2G21870	copper ion binding;cobalt ion binding;zinc ion binding
Vradi07g14210	AT2G14255	Ankyrin repeat family protein with DHHC zinc finger domain
Vradi02g07340	AT1G08440	Aluminium activated malate transporter family protein
Vradi11g11790	AT3G01780	ARM repeat superfamily protein
Vradi08g05160	AT1G04520	plasmodesmata-located protein 2
Vradi01g01150	AT3G28200	Peroxidase superfamily protein
Vradi03g04220	AT5G42820	Zinc finger C-x8-C-x5-C-x3-H type family protein
Vradi06g14230	AT5G11730	Core-2/I-branching beta-1,6-N-acetylglucosaminyltransferase family protein
Vradi07g27000	AT1G04540	Calcium-dependent lipid-binding (CaLB domain) family protein
Vradi08g00730	AT3G23160	Protein of unknown function (DUF668)
Vradi10g09150	AT4G21065	Tetratricopeptide repeat (TPR)-like superfamily protein
Vradi05g14380	AT5G42310	Pentatricopeptide repeat (PPR-like) superfamily protein
Vradi03g01600	AT2G31200	actin depolymerizing factor 6
Vradi11g11870	AT1G14820	Sec14p-like phosphatidylinositol transfer family protein
Vradi08g03740	AT5G60120	target of early activation tagged (EAT) 2
Vradi08g09500	AT4G02820	Pentatricopeptide repeat (PPR) superfamily protein
Vradi0427s00020	AT1G69523	S-adenosyl-L-methionine-dependent methyltransferases superfamily protein
Vradi0427s00020	AT1G69523	S-adenosyl-L-methionine-dependent methyltransferases superfamily protein
Vradi05g11530	AT5G12040	Nitrilase/cyanide hydratase and apolipoprotein N-acyltransferase family protein
Vradi04g02120	AT2G45910	U-box domain-containing protein kinase family protein
Vradi04g02120	AT2G45910	U-box domain-containing protein kinase family protein
Vradi07g19650	AT1G29520	AWPM-19-like family protein
Vradi0228s00090	AT4G36470	S-adenosyl-L-methionine-dependent methyltransferases superfamily protein
Vradi08g05440	AT2G27690	cytochrome P450, family 94, subfamily C, polypeptide 1
Vradi05g13640	AT3G54350	Forkhead-associated (FHA) domain-containing protein
Vradi05g13640	AT3G54350	Forkhead-associated (FHA) domain-containing protein
Vradi0153s00120	AT1G51590	alpha-mannosidase 1
Vradi08g13920	AT5G16260	RNA binding (RRM/RBD/RNP motifs) family protein
Vradi06g00220	AT5G11340	Acyl-CoA N-acyltransferases (NAT) superfamily protein
Vradi01g03180	AT5G56750	N-MYC downregulated-like 1
Vradi0234s00200	AT2G01820	Leucine-rich repeat protein kinase family protein
Vradi10g12840	AT1G71160	3-ketoacyl-CoA synthase 7
Vradi09g03710	AT4G05400	copper ion binding
Vradi01g04660	AT1G73830	BR enhanced expression 3
Vradi07g15800	AT5G57580	Calmodulin-binding protein
Vradi0432s00020	AT4G23340	2-oxoglutarate (2OG) and Fe(II)-dependent oxygenase superfamily protein
Vradi07g23740	AT3G14270	phosphatidylinositol-4-phosphate 5-kinase family protein
Vradi07g23740	AT3G14270	phosphatidylinositol-4-phosphate 5-kinase family protein
Vradi07g23740	AT3G14270	phosphatidylinositol-4-phosphate 5-kinase family protein
Vradi03g03260	AT2G28550	related to AP2.7
Vradi08g20220	AT2G14900	Gibberellin-regulated family protein
Vradi11g12740	AT4G37970	cinnamyl alcohol dehydrogenase 6
Vradi11g00580	AT4G19600	Cyclin family protein
Vradi06g03870	AT2G04550	indole-3-butyric acid response 5
Vradi07g14930	AT1G24450	Ribonuclease III family protein
Vradi04g05070	AT3G54190	Transducin/WD40 repeat-like superfamily protein
Vradi06g10150	AT5G25620	Flavin-binding monooxygenase family protein
Vradi02g07580	AT5G22360	vesicle-associated membrane protein 714
Vradi07g20990	AT3G46920	Protein kinase superfamily protein with octicosapeptide/Phox/Bem1p domain
Vradi07g20990	AT3G46920	Protein kinase superfamily protein with octicosapeptide/Phox/Bem1p domain
Vradi07g28140	AT1G14830	DYNAMIN-like 1C
Vradi07g28140	AT1G14830	DYNAMIN-like 1C
Vradi10g00620	AT5G53660	growth-regulating factor 7
Vradi10g00620	AT5G53660	growth-regulating factor 7
Vradi02g14450	AT4G15030	#N/A
Vradi07g21210	AT5G58020	#N/A
Vradi07g13150	AT4G22670	HSP70-interacting protein 1
Vradi0086s00400	AT4G03430	pre-mRNA splicing factor-related
Vradi07g13350	AT1G63100	GRAS family transcription factor
Vradi07g03710	AT5G43490	#N/A
Vradi01g06650	AT5G53150	DNAJ heat shock N-terminal domain-containing protein
Vradi10g00110	AT4G19645	TRAM, LAG1 and CLN8 (TLC) lipid-sensing domain containing protein
Vradi08g02660	AT2G29420	glutathione S-transferase tau 7
Vradi07g10690	AT3G50260	cooperatively regulated by ethylene and jasmonate 1
Vradi02g00250	AT2G44870	#N/A
Vradi11g13180	AT5G25500	#N/A
Vradi10g00860	AT1G09150	pseudouridine synthase and archaeosine transglycosylase (PUA) domain-containing protein
Vradi08g19510	AT1G04200	#N/A
Vradi0180s00170	AT4G30200	vernalization5/VIN3-like
Vradi01g01250	AT5G14970	#N/A
Vradi08g20030	AT1G49970	CLP protease proteolytic subunit 1
Vradi08g02970	AT5G04610	S-adenosyl-L-methionine-dependent methyltransferases superfamily protein
Vradi03g03890	AT2G36810	ARM repeat superfamily protein
Vradi09g03860	AT4G26500	chloroplast sulfur E
Vradi05g00940	AT5G49070	3-ketoacyl-CoA synthase 21
Vradi01g02570	AT1G73590	Auxin efflux carrier family protein
Vradi0111s00320	AT1G07530	SCARECROW-like 14
Vradi0194s00320	AT2G45600	alpha/beta-Hydrolases superfamily protein
Vradi02g07620	AT5G22400	Rho GTPase activating protein with PAK-box/P21-Rho-binding domain
Vradi07g04080	AT4G34040	RING/U-box superfamily protein
Vradi07g04080	AT4G34040	RING/U-box superfamily protein
Vradi10g10820	AT5G58950	Protein kinase superfamily protein
Vradi10g09670	AT1G29670	GDSL-like Lipase/Acylhydrolase superfamily protein
Vradi05g13340	AT1G19580	gamma carbonic anhydrase 1
Vradi05g16330	AT4G37850	basic helix-loop-helix (bHLH) DNA-binding superfamily protein
Vradi10g10890	AT4G04970	glucan synthase-like 1
Vradi10g10890	AT4G04970	glucan synthase-like 1
Vradi01g06670	AT4G10280	RmlC-like cupins superfamily protein
Vradi06g03690	AT3G47810	Calcineurin-like metallo-phosphoesterase superfamily protein
Vradi01g05820	AT2G02061	Nucleotide-diphospho-sugar transferase family protein
Vradi08g01060	AT5G55220	trigger factor type chaperone family protein
Vradi02g08220	AT4G21450	PapD-like superfamily protein
Vradi06g15460	AT4G33300	ADR1-like 1
Vradi06g15460	AT4G33300	ADR1-like 1
Vradi05g21420	AT1G65440	global transcription factor group B1
Vradi08g09710	AT1G03350	BSD domain-containing protein
Vradi08g23090	AT1G54380	spliceosome protein-related
Vradi08g04210	AT3G54140	peptide transporter 1
Vradi07g21530	AT2G24130	Leucine-rich receptor-like protein kinase family protein
Vradi05g11380	AT4G33200	myosin, putative
Vradi07g26800	AT1G62390	Octicosapeptide/Phox/Bem1p (PB1) domain-containing protein / tetratricopeptide repeat (TPR)-containing protein
Vradi05g15160	AT1G12770	P-loop containing nucleoside triphosphate hydrolases superfamily protein
Vradi04g10260	AT1G24267	Protein of unknown function (DUF1664)
Vradi08g10970	AT2G47190	myb domain protein 2
Vradi07g07500	AT5G15850	CONSTANS-like 1
Vradi03g03290	AT3G09660	minichromosome maintenance 8
Vradi0158s00320	AT2G25150	HXXXD-type acyl-transferase family protein
Vradi07g30190	AT5G13080	WRKY DNA-binding protein 75
Vradi10g00520	AT4G27040	EAP30/Vps36 family protein
Vradi05g07300	AT1G22410	Class-II DAHP synthetase family protein
Vradi10g00660	AT5G24430	Calcium-dependent protein kinase (CDPK) family protein
Vradi08g04640	AT4G25200	mitochondrion-localized small heat shock protein 23.6
Vradi07g08790	AT1G70750	Protein of unknown function, DUF593
Vradi07g08790	AT1G70750	Protein of unknown function, DUF593
Vradi05g04570	AT2G13620	cation/hydrogen exchanger 15
Vradi05g04570	AT2G13620	cation/hydrogen exchanger 15
Vradi05g00760	AT3G06778	Chaperone DnaJ-domain superfamily protein
Vradi05g10700	AT1G77800	PHD finger family protein
Vradi05g10700	AT1G77800	PHD finger family protein
Vradi07g05670	AT1G14410	ssDNA-binding transcriptional regulator
Vradi05g02480	AT5G49300	GATA transcription factor 16
Vradi0161s00350	AT2G38300	myb-like HTH transcriptional regulator family protein
Vradi06g15440	AT5G66850	mitogen-activated protein kinase kinase kinase 5
Vradi0153s00390	AT1G51560	Pyridoxamine 5'-phosphate oxidase family protein
Vradi0153s00390	AT1G51560	Pyridoxamine 5'-phosphate oxidase family protein
Vradi02g13710	AT1G18580	galacturonosyltransferase 11
Vradi0250s00010	AT1G56050	GTP-binding protein-related
Vradi0301s00080	AT4G31500	cytochrome P450, family 83, subfamily B, polypeptide 1
Vradi08g06530	AT4G19830	FKBP-like peptidyl-prolyl cis-trans isomerase family protein
Vradi05g05530	AT3G48560	chlorsulfuron/imidazolinone resistant 1
Vradi08g11220	AT2G38300	myb-like HTH transcriptional regulator family protein
Vradi02g09950	AT5G59970	Histone superfamily protein
Vradi05g16270	AT5G48930	hydroxycinnamoyl-CoA shikimate/quinate hydroxycinnamoyl transferase
Vradi03g03590	AT3G09830	Protein kinase superfamily protein
Vradi03g03590	AT3G09830	Protein kinase superfamily protein
Vradi0198s00240	AT5G52370	#N/A
Vradi03g00810	AT3G63120	cyclin p1;1
Vradi02g10680	AT1G53163	#N/A
Vradi07g24550	AT4G16180	#N/A
Vradi0283s00130	AT5G49290	receptor like protein 56
Vradi10g09630	AT5G45650	subtilase family protein
Vradi06g12870	AT3G11760	#N/A
Vradi07g19210	AT1G22030	#N/A
Vradi05g00240	AT2G46890	Protein of unknown function (DUF1295)
Vradi07g14260	AT4G33680	Pyridoxal phosphate (PLP)-dependent transferases superfamily protein
Vradi11g07520	AT1G31780	#N/A
Vradi11g08620	AT3G23750	Leucine-rich repeat protein kinase family protein
Vradi01g06260	AT5G08370	alpha-galactosidase 2
Vradi11g03550	AT3G57990	#N/A
Vradi01g04990	AT1G73690	cyclin-dependent kinase D1;1
Vradi0007s02150	AT5G18150	Methyltransferase-related protein
Vradi01g03210	AT4G29510	arginine methyltransferase 11
Vradi08g02540	AT4G35490	mitochondrial ribosomal protein L11
Vradi03g00130	AT3G15010	RNA-binding (RRM/RBD/RNP motifs) family protein
Vradi09g00340	AT2G03820	nonsense-mediated mRNA decay NMD3 family protein
Vradi01g09760	AT3G14460	LRR and NB-ARC domains-containing disease resistance protein
Vradi03g04060	AT2G36630	Sulfite exporter TauE/SafE family protein
Vradi05g17600	AT2G38800	Plant calmodulin-binding protein-related
Vradi05g17600	AT2G38800	Plant calmodulin-binding protein-related
Vradi08g01870	AT3G12120	fatty acid desaturase 2
Vradi05g08810	AT2G20030	RING/U-box superfamily protein
Vradi05g11540	AT1G09900	Pentatricopeptide repeat (PPR-like) superfamily protein
Vradi05g11540	AT1G09900	Pentatricopeptide repeat (PPR-like) superfamily protein
Vradi07g10250	AT5G66860	Ribosomal protein L25/Gln-tRNA synthetase, anti-codon-binding domain
Vradi03g05490	AT3G58490	Phosphatidic acid phosphatase (PAP2) family protein
Vradi03g03110	AT1G07670	endomembrane-type CA-ATPase 4
Vradi05g02400	AT5G56970	cytokinin oxidase 3
Vradi05g02400	AT5G56970	cytokinin oxidase 3
Vradi09g05090	AT3G08650	ZIP metal ion transporter family
Vradi10g00560	AT5G45500	RNI-like superfamily protein
Vradi05g03540	AT4G18100	Ribosomal protein L32e
Vradi08g09830	AT3G63010	alpha/beta-Hydrolases superfamily protein
Vradi0007s01550	AT5G39890	Protein of unknown function (DUF1637)
Vradi06g04620	AT5G05760	syntaxin of plants 31
Vradi06g04620	AT5G05760	syntaxin of plants 31
Vradi0294s00150	AT5G56630	phosphofructokinase 7
Vradi03g09940	AT5G66520	Tetratricopeptide repeat (TPR)-like superfamily protein
Vradi05g04800	AT4G26100	casein kinase 1
Vradi0083s00600	AT2G46600	Calcium-binding EF-hand family protein
Vradi02g08090	AT2G31180	myb domain protein 14
Vradi06g02230	AT2G30933	Carbohydrate-binding X8 domain superfamily protein
Vradi08g12690	AT1G54830	nuclear factor Y, subunit C3
Vradi09g04440	AT4G00400	glycerol-3-phosphate acyltransferase 8
Vradi0290s00090	AT4G27190	NB-ARC domain-containing disease resistance protein
Vradi07g23730	AT3G43230	RING/FYVE/PHD-type zinc finger family protein
Vradi02g12800	AT4G38130	histone deacetylase 1
Vradi09g02410	AT1G17455	ELF4-like 4
Vradi11g10070	AT5G65400	alpha/beta-Hydrolases superfamily protein
Vradi06g15050	AT5G42940	RING/U-box superfamily protein
Vradi02g12600	AT5G10290	leucine-rich repeat transmembrane protein kinase family protein
Vradi02g12600	AT5G10290	leucine-rich repeat transmembrane protein kinase family protein
Vradi0315s00050	AT1G05370	Sec14p-like phosphatidylinositol transfer family protein
Vradi04g02630	AT3G45600	tetraspanin3
Vradi05g05860	AT5G63180	Pectin lyase-like superfamily protein
Vradi09g02310	AT5G13640	phospholipid:diacylglycerol acyltransferase
Vradi01g11270	AT1G34355	forkhead-associated (FHA) domain-containing protein
Vradi01g11270	AT1G34355	forkhead-associated (FHA) domain-containing protein
Vradi05g14040	AT2G17770	basic region/leucine zipper motif 27
Vradi03g03610	AT2G36990	RNApolymerase sigma-subunit F
Vradi10g03280	AT4G37300	maternal effect embryo arrest 59
Vradi07g05960	AT5G24090	chitinase A
Vradi06g12690	AT5G11330	FAD/NAD(P)-binding oxidoreductase family protein
Vradi07g27010	AT4G21990	APS reductase 3
Vradi0361s00080	AT5G55850	RPM1-interacting protein 4 (RIN4) family protein
Vradi0167s00010	AT1G24040	Acyl-CoA N-acyltransferases (NAT) superfamily protein
Vradi0158s00260	AT2G30130	Lateral organ boundaries (LOB) domain family protein
Vradi02g02790	AT4G34980	subtilisin-like serine protease 2
Vradi02g02790	AT4G34980	subtilisin-like serine protease 2
Vradi0183s00090	AT5G53150	DNAJ heat shock N-terminal domain-containing protein
Vradi03g06820	AT3G62220	Protein kinase superfamily protein
Vradi05g15440	AT2G21120	Protein of unknown function (DUF803)
Vradi07g02450	AT5G04930	aminophospholipid ATPase 1
Vradi11g00430	AT4G05200	cysteine-rich RLK (RECEPTOR-like protein kinase) 25
Vradi11g00430	AT4G05200	cysteine-rich RLK (RECEPTOR-like protein kinase) 25
Vradi11g00430	AT4G05200	cysteine-rich RLK (RECEPTOR-like protein kinase) 25
Vradi04g05610	AT2G38510	MATE efflux family protein
Vradi02g09190	AT2G45320	#N/A
Vradi07g14220	AT4G33670	NAD(P)-linked oxidoreductase superfamily protein
Vradi01g02500	AT3G18010	WUSCHEL related homeobox 1
Vradi05g07150	AT1G78170	#N/A
Vradi08g22140	AT1G78610	mechanosensitive channel of small conductance-like 6
Vradi07g20070	AT1G80160	Lactoylglutathione lyase / glyoxalase I family protein
Vradi10g10450	AT3G20070	titan9
Vradi06g07050	AT1G80520	Sterile alpha motif (SAM) domain-containing protein
Vradi0122s00220	AT2G45540	WD-40 repeat family protein / beige-related
Vradi0122s00220	AT2G45540	WD-40 repeat family protein / beige-related
Vradi10g12770	AT1G09980	Putative serine esterase family protein
Vradi09g03600	AT1G30240	#N/A
Vradi0332s00090	AT2G43310	Ribosomal L18p/L5e family protein
Vradi08g22060	AT2G16950	transportin 1
Vradi0083s01050	AT3G61590	Galactose oxidase/kelch repeat superfamily protein
Vradi08g06380	AT3G22150	Tetratricopeptide repeat (TPR)-like superfamily protein
Vradi07g06080	AT1G26850	S-adenosyl-L-methionine-dependent methyltransferases superfamily protein
Vradi07g12290	AT5G47240	nudix hydrolase homolog 8
Vradi06g06650	AT2G30320	Pseudouridine synthase family protein
Vradi0137s00060	AT5G63010	Transducin/WD40 repeat-like superfamily protein
Vradi0361s00030	AT4G14540	nuclear factor Y, subunit B3
Vradi09g08430	AT3G23750	Leucine-rich repeat protein kinase family protein
Vradi07g01400	AT5G66140	proteasome alpha subunit D2
Vradi03g09230	AT1G74520	HVA22 homologue A
Vradi1635s00010	AT4G01130	GDSL-like Lipase/Acylhydrolase superfamily protein
Vradi02g12140	AT3G26020	Protein phosphatase 2A regulatory B subunit family protein
Vradi05g03490	AT1G29400	MEI2-like protein 5
Vradi10g03160	AT1G51350	ARM repeat superfamily protein
Vradi06g03070	AT2G40830	RING-H2 finger C1A
Vradi06g05130	AT4G14465	AT-hook motif nuclear-localized protein 20
Vradi05g17300	AT3G14470	NB-ARC domain-containing disease resistance protein
Vradi05g13970	AT1G75840	RAC-like GTP binding protein 5
Vradi05g13970	AT1G75840	RAC-like GTP binding protein 5
Vradi0222s00050	AT1G70210	CYCLIN D1;1
Vradi07g02780	AT5G65930	kinesin-like calmodulin-binding protein (ZWICHEL)
Vradi07g11030	AT4G37470	alpha/beta-Hydrolases superfamily protein
Vradi07g15840	AT4G21560	vacuolar protein sorting-associated protein 28 homolog 1
Vradi09g04480	AT1G01690	putative recombination initiation defects 3
Vradi09g04480	AT1G01690	putative recombination initiation defects 3
Vradi07g23770	AT1G20200	PAM domain (PCI/PINT associated module) protein
Vradi11g06800	AT5G66040	sulfurtransferase protein 16
Vradi03g04110	AT3G52990	Pyruvate kinase family protein
Vradi03g04110	AT3G52990	Pyruvate kinase family protein
Vradi05g04320	AT5G17990	tryptophan biosynthesis 1
Vradi05g04320	AT5G17990	tryptophan biosynthesis 1
Vradi0239s00120	AT4G27870	Vacuolar iron transporter (VIT) family protein
Vradi0464s00020	AT5G38030	MATE efflux family protein
Vradi0176s00120	AT2G28130	#N/A
Vradi05g21810	AT2G45010	PLAC8 family protein
Vradi06g00710	AT1G07380	Neutral/alkaline non-lysosomal ceramidase
Vradi10g01550	AT5G17680	disease resistance protein (TIR-NBS-LRR class), putative
Vradi05g04060	AT5G26120	alpha-L-arabinofuranosidase 2
Vradi05g15340	AT5G18060	SAUR-like auxin-responsive protein family
Vradi08g04770	AT3G11910	ubiquitin-specific protease 13
Vradi08g04770	AT3G11910	ubiquitin-specific protease 13
Vradi08g04770	AT3G11910	ubiquitin-specific protease 13
Vradi0250s00070	AT1G79090	#N/A
Vradi0332s00010	AT3G07500	Far-red impaired responsive (FAR1) family protein
Vradi05g15400	AT4G38790	ER lumen protein retaining receptor family protein
Vradi08g00510	AT3G23310	AGC (cAMP-dependent, cGMP-dependent and protein kinase C) kinase family protein
Vradi08g00510	AT3G23310	AGC (cAMP-dependent, cGMP-dependent and protein kinase C) kinase family protein
Vradi08g02960	AT5G04610	S-adenosyl-L-methionine-dependent methyltransferases superfamily protein
Vradi11g05430	AT4G36740	homeobox protein 40
Vradi0228s00170	AT1G69180	Plant-specific transcription factor YABBY family protein
Vradi10g11420	AT1G61290	syntaxin of plants 124
Vradi07g18760	AT1G10380	Putative membrane lipoprotein
Vradi0007s01090	AT1G01250	Integrase-type DNA-binding superfamily protein
Vradi09g01430	AT5G11590	Integrase-type DNA-binding superfamily protein
Vradi11g04580	AT4G36900	related to AP2 10
Vradi03g10220	AT5G05660	sequence-specific DNA binding transcription factors;zinc ion binding;sequence-specific DNA binding transcription factors
Vradi08g23180	AT5G19630	alpha/beta-Hydrolases superfamily protein
Vradi08g15620	AT3G09270	glutathione S-transferase TAU 8
Vradi08g22180	AT4G34730	ribosome-binding factor A family protein
Vradi11g05480	AT2G18540	RmlC-like cupins superfamily protein
Vradi0206s00010	AT3G12260	LYR family of Fe/S cluster biogenesis protein
Vradi08g13230	AT3G43810	calmodulin 7
Vradi09g06010	AT3G10950	Zinc-binding ribosomal protein family protein
Vradi05g04980	AT4G25200	mitochondrion-localized small heat shock protein 23.6
Vradi05g04670	AT4G24710	P-loop containing nucleoside triphosphate hydrolases superfamily protein
Vradi02g02270	AT2G34260	transducin family protein / WD-40 repeat family protein
Vradi10g06440	AT3G17060	Pectin lyase-like superfamily protein
Vradi02g05630	AT5G62230	ERECTA-like 1
Vradi05g23190	AT5G20040	isopentenyltransferase 9
Vradi02g12380	AT3G26370	O-fucosyltransferase family protein
Vradi04g01910	AT2G29130	laccase 2
Vradi08g06250	AT3G52610	#N/A
Vradi01g12400	AT3G23880	F-box and associated interaction domains-containing protein
Vradi06g13160	AT2G26280	CTC-interacting domain 7
Vradi11g04160	AT5G67460	O-Glycosyl hydrolases family 17 protein
Vradi10g00920	AT5G24320	Transducin/WD40 repeat-like superfamily protein
Vradi07g01560	AT4G35870	early-responsive to dehydration stress protein (ERD4)
Vradi04g08210	AT4G16830	Hyaluronan / mRNA binding family
Vradi0327s00040	AT3G13620	Amino acid permease family protein
Vradi01g10680	AT4G39410	WRKY DNA-binding protein 13
Vradi04g10050	AT5G16030	#N/A
Vradi0023s00120	AT2G42750	DNAJ heat shock N-terminal domain-containing protein
Vradi07g06100	AT1G26870	NAC (No Apical Meristem) domain transcriptional regulator superfamily protein
Vradi0246s00330	AT4G14030	selenium-binding protein 1
Vradi07g03970	AT3G19280	fucosyltransferase 11
Vradi07g03970	AT3G19280	fucosyltransferase 11
Vradi06g00090	AT4G38380	MATE efflux family protein
Vradi07g15550	AT4G27270	Quinone reductase family protein
Vradi07g26830	AT1G62360	KNOX/ELK homeobox transcription factor
Vradi0086s00650	AT1G48910	Flavin-containing monooxygenase family protein
Vradi11g08990	AT2G22680	Zinc finger (C3HC4-type RING finger) family protein
Vradi0289s00100	AT1G01630	Sec14p-like phosphatidylinositol transfer family protein
Vradi07g10220	AT5G66880	sucrose nonfermenting 1(SNF1)-related protein kinase 2.3
Vradi05g18550	AT1G55360	Protein of Unknown Function (DUF239)
Vradi08g16050	AT1G62020	Coatomer, alpha subunit
Vradi05g04360	AT1G17720	Protein phosphatase 2A, regulatory subunit PR55
Vradi0221s00070	AT3G50360	centrin2
Vradi08g01120	AT5G06370	NC domain-containing protein-related
Vradi01g03590	AT2G19880	Nucleotide-diphospho-sugar transferases superfamily protein
Vradi08g17650	AT2G30060	Pleckstrin homology (PH) domain superfamily protein
Vradi06g00380	AT2G04780	FASCICLIN-like arabinoogalactan 7
Vradi0213s00020	AT4G31500	cytochrome P450, family 83, subfamily B, polypeptide 1
Vradi10g05910	AT1G73360	homeodomain GLABROUS 11
Vradi03g08680	AT1G07310	Calcium-dependent lipid-binding (CaLB domain) family protein
Vradi0086s00510	AT3G23750	Leucine-rich repeat protein kinase family protein
Vradi07g15610	AT4G21390	S-locus lectin protein kinase family protein
Vradi0176s00130	AT5G56940	Ribosomal protein S16 family protein
Vradi0170s00030	AT5G54270	light-harvesting chlorophyll B-binding protein 3
Vradi05g15300	AT4G38840	SAUR-like auxin-responsive protein family
Vradi0161s00340	AT2G42590	general regulatory factor 9
Vradi0131s00040	AT5G23610	#N/A
Vradi02g02950	AT4G34830	Pentatricopeptide repeat (PPR) superfamily protein
Vradi07g04580	AT1G08480	#N/A
Vradi07g14590	AT1G67750	Pectate lyase family protein
Vradi08g12070	AT1G56310	Polynucleotidyl transferase, ribonuclease H-like superfamily protein
Vradi08g14130	AT1G73390	Endosomal targeting BRO1-like domain-containing protein
Vradi08g09240	AT5G06140	sorting nexin 1
Vradi0147s00170	AT3G43810	calmodulin 7
Vradi07g12380	AT2G44940	Integrase-type DNA-binding superfamily protein
Vradi05g18570	AT3G12700	Eukaryotic aspartyl protease family protein
Vradi05g21060	AT3G50700	indeterminate(ID)-domain 2
Vradi11g07000	AT5G66030	Golgi-localized GRIP domain-containing protein
Vradi11g07000	AT5G66030	Golgi-localized GRIP domain-containing protein
Vradi06g01480	AT4G26780	Co-chaperone GrpE family protein
Vradi07g14520	AT5G50250	chloroplast RNA-binding protein 31B
Vradi05g16200	AT1G15950	cinnamoyl coa reductase 1
Vradi09g01280	AT1G79840	HD-ZIP IV family of homeobox-leucine zipper protein with lipid-binding START domain
Vradi04g09660	AT3G30300	O-fucosyltransferase family protein
Vradi05g18050	AT2G44500	O-fucosyltransferase family protein
Vradi10g01160	AT5G24270	Calcium-binding EF-hand family protein
Vradi07g30350	AT5G23750	Remorin family protein
Vradi0216s00030	AT4G38020	tRNA/rRNA methyltransferase (SpoU) family protein
Vradi0216s00030	AT4G38020	tRNA/rRNA methyltransferase (SpoU) family protein
Vradi07g25380	AT3G49660	Transducin/WD40 repeat-like superfamily protein
Vradi01g10720	AT1G20580	Small nuclear ribonucleoprotein family protein
Vradi01g07100	AT5G62150	peptidoglycan-binding LysM domain-containing protein
Vradi10g08300	AT5G19151	#N/A
Vradi03g02580	AT4G28650	Leucine-rich repeat transmembrane protein kinase family protein
Vradi03g02580	AT4G28650	Leucine-rich repeat transmembrane protein kinase family protein
Vradi11g01640	AT4G23860	PHD finger protein-related
Vradi10g02310	AT5G55390	ENHANCED DOWNY MILDEW 2
Vradi05g06480	AT1G21700	SWITCH/sucrose nonfermenting 3C
Vradi10g12560	AT4G33500	Protein phosphatase 2C family protein
Vradi04g02990	AT2G45680	TCP family transcription factor
Vradi10g04660	AT5G27730	Protein of unknown function (DUF1624)
Vradi05g11600	AT4G33080	AGC (cAMP-dependent, cGMP-dependent and protein kinase C) kinase family protein
Vradi07g01280	AT5G07090	Ribosomal protein S4 (RPS4A) family protein
Vradi03g07980	AT3G17980	Calcium-dependent lipid-binding (CaLB domain) family protein
Vradi0129s00150	AT2G44300	Bifunctional inhibitor/lipid-transfer protein/seed storage 2S albumin superfamily protein
Vradi03g05510	AT3G58580	DNAse I-like superfamily protein
Vradi03g05510	AT3G58580	DNAse I-like superfamily protein
Vradi09g02400	AT1G72660	P-loop containing nucleoside triphosphate hydrolases superfamily protein
Vradi11g06080	AT4G36390	Methylthiotransferase
Vradi0070s00350	AT1G79480	Carbohydrate-binding X8 domain superfamily protein
Vradi04g10640	AT5G57450	homolog of X-ray repair cross complementing 3 (XRCC3)
Vradi0499s00010	AT5G22400	Rho GTPase activating protein with PAK-box/P21-Rho-binding domain
Vradi07g10260	AT5G66850	mitogen-activated protein kinase kinase kinase 5
Vradi08g21180	AT5G38830	Cysteinyl-tRNA synthetase, class Ia family protein
Vradi01g00190	AT3G03280	#N/A
Vradi05g01570	AT3G05858	#N/A
Vradi06g03010	AT1G66510	AAR2 protein family
Vradi05g11720	AT2G26170	cytochrome P450, family 711, subfamily A, polypeptide 1
Vradi0007s01820	AT1G80270	PENTATRICOPEPTIDE REPEAT 596
Vradi08g02690	AT3G54010	FKBP-type peptidyl-prolyl cis-trans isomerase family protein
Vradi09g06780	AT5G48460	Actin binding Calponin homology (CH) domain-containing protein
Vradi07g23250	AT5G59850	Ribosomal protein S8 family protein
Vradi06g04630	AT1G52855	#N/A
Vradi07g31200	AT1G72160	Sec14p-like phosphatidylinositol transfer family protein
Vradi07g12270	AT4G16800	ATP-dependent caseinolytic (Clp) protease/crotonase family protein
Vradi10g07130	AT5G47790	SMAD/FHA domain-containing protein
Vradi01g11530	AT3G53420	plasma membrane intrinsic protein 2A
Vradi04g02920	AT2G28260	cyclic nucleotide-gated channel 15
Vradi03g01530	AT2G31260	autophagy 9 (APG9)
Vradi11g11470	AT1G25240	ENTH/VHS/GAT family protein
Vradi11g07740	AT2G28680	RmlC-like cupins superfamily protein
Vradi02g00750	AT3G63510	FMN-linked oxidoreductases superfamily protein
Vradi07g08010	AT3G57450	#N/A
Vradi1112s00010	AT3G48950	Pectin lyase-like superfamily protein
Vradi02g06940	AT1G08320	bZIP transcription factor family protein
Vradi03g06280	AT4G02210	#N/A
Vradi07g16890	AT3G13550	Ubiquitin-conjugating enzyme family protein
Vradi11g08100	AT1G23450	Tetratricopeptide repeat (TPR)-like superfamily protein
Vradi0475s00040	AT1G78560	Sodium Bile acid symporter family
Vradi11g06790	AT4G35780	ACT-like protein tyrosine kinase family protein
Vradi03g02740	AT2G20300	Protein kinase superfamily protein
Vradi07g23510	AT1G19170	Pectin lyase-like superfamily protein
Vradi01g12150	AT5G19140	Aluminium induced protein with YGL and LRDR motifs
Vradi06g06600	AT5G05340	Peroxidase superfamily protein
Vradi03g05150	AT3G11820	syntaxin of plants 121
Vradi03g05150	AT3G11820	syntaxin of plants 121
Vradi0380s00090	AT5G63970	Copine (Calcium-dependent phospholipid-binding protein) family
Vradi05g13990	AT1G20110	RING/FYVE/PHD zinc finger superfamily protein
Vradi06g05490	AT1G14900	high mobility group A
Vradi08g02880	AT1G42990	basic region/leucine zipper motif 60
Vradi06g03660	AT2G05790	O-Glycosyl hydrolases family 17 protein
Vradi07g28040	AT2G21150	XAP5 family protein
Vradi06g10610	AT4G40080	ENTH/ANTH/VHS superfamily protein
Vradi0251s00050	AT5G01090	Concanavalin A-like lectin family protein
Vradi09g01440	AT1G79800	early nodulin-like protein 7
Vradi08g11380	AT1G70510	KNOTTED-like from Arabidopsis thaliana 2
Vradi11g03030	AT4G17330	G2484-1 protein
Vradi11g03030	AT4G17330	G2484-1 protein
Vradi01g08810	AT2G35780	serine carboxypeptidase-like 26
Vradi0184s00320	AT3G26540	Tetratricopeptide repeat (TPR)-like superfamily protein
Vradi09g01730	AT1G51730	Ubiquitin-conjugating enzyme family protein
Vradi09g01730	AT1G51730	Ubiquitin-conjugating enzyme family protein
Vradi11g13350	AT1G22990	Heavy metal transport/detoxification superfamily protein
Vradi08g09630	AT3G63090	Ubiquitin carboxyl-terminal hydrolase family protein
Vradi01g01520	AT3G01310	Phosphoglycerate mutase-like family protein
Vradi01g01520	AT3G01310	Phosphoglycerate mutase-like family protein
Vradi10g10420	AT5G60860	RAB GTPase homolog A1F
Vradi03g01700	AT1G04430	S-adenosyl-L-methionine-dependent methyltransferases superfamily protein
Vradi05g18010	AT5G42850	Thioredoxin superfamily protein
Vradi05g13060	AT5G42620	metalloendopeptidases;zinc ion binding
Vradi02g03340	AT1G19400	Erythronate-4-phosphate dehydrogenase family protein
Vradi08g00920	AT2G36060	MMS ZWEI homologue 3
Vradi0330s00020	AT4G16260	Glycosyl hydrolase superfamily protein
Vradi07g20560	AT2G10950	BSD domain-containing protein
Vradi06g06620	AT5G05340	Peroxidase superfamily protein
Vradi11g01600	AT4G23460	Adaptin family protein
Vradi05g09360	AT2G21080	#N/A
Vradi07g30740	AT5G41370	homolog of xeroderma pigmentosum complementation group B 1
Vradi0308s00050	AT1G14340	RNA-binding (RRM/RBD/RNP motifs) family protein
Vradi05g13620	AT1G75520	SHI-related sequence 5
Vradi07g11330	AT3G22680	RNA-DIRECTED DNA METHYLATION 1
Vradi08g10480	AT1G15030	Protein of unknown function (DUF789)
Vradi03g07870	AT5G37630	ARM repeat superfamily protein
Vradi11g05740	AT2G18330	AAA-type ATPase family protein
Vradi07g26510	AT1G32583	#N/A
Vradi02g00850	AT3G63470	serine carboxypeptidase-like 40
Vradi03g04370	AT3G52910	growth-regulating factor 4
Vradi0083s00810	AT1G01250	Integrase-type DNA-binding superfamily protein
Vradi0263s00020	AT5G18990	Pectin lyase-like superfamily protein
Vradi07g21030	AT5G35160	Endomembrane protein 70 protein family
Vradi02g03450	AT1G49310	#N/A
Vradi02g06230	AT2G36870	xyloglucan endotransglucosylase/hydrolase 32
Vradi08g07250	AT1G02090	Proteasome component (PCI) domain protein
Vradi08g09680	AT4G02920	#N/A
Vradi0421s00080	AT1G16760	Protein kinase protein with adenine nucleotide alpha hydrolases-like domain
Vradi10g05800	AT4G20940	Leucine-rich receptor-like protein kinase family protein
Vradi10g05800	AT4G20940	Leucine-rich receptor-like protein kinase family protein
Vradi08g12700	AT3G06130	Heavy metal transport/detoxification superfamily protein
Vradi11g09560	AT1G10660	#N/A
Vradi02g00070	AT4G25340	FK506 BINDING PROTEIN 53
Vradi0137s00120	AT1G70890	MLP-like protein 43
Vradi10g04050	AT2G30530	#N/A
Vradi09g05880	AT1G02150	Tetratricopeptide repeat (TPR)-like superfamily protein
Vradi02g11250	AT5G54390	HAL2-like
Vradi07g13170	AT4G22890	PGR5-LIKE A
Vradi06g13620	AT4G31860	Protein phosphatase 2C family protein
Vradi01g13780	AT1G01540	Protein kinase superfamily protein
Vradi0606s00010	AT4G17910	transferases, transferring acyl groups
Vradi0083s00920	AT5G28640	SSXT family protein
Vradi09g09620	AT5G05610	alfin-like 1
Vradi10g07170	AT5G47750	D6 protein kinase like 2
Vradi10g01540	AT2G13820	Bifunctional inhibitor/lipid-transfer protein/seed storage 2S albumin superfamily protein
Vradi01g11570	AT1G17070	GC-rich sequence DNA-binding factor-like protein with Tuftelin interacting domain
Vradi08g03680	AT2G22740	SU(VAR)3-9 homolog 6
Vradi0134s00070	AT3G11920	glutaredoxin-related
Vradi02g00230	AT1G72160	Sec14p-like phosphatidylinositol transfer family protein
Vradi05g21310	AT1G08845	Ribosomal L18p/L5e family protein
Vradi04g03200	AT2G27920	serine carboxypeptidase-like 51
Vradi07g10590	AT3G50310	mitogen-activated protein kinase kinase kinase 20
Vradi09g04180	AT4G18425	Protein of unknown function (DUF679)
Vradi01g14540	AT5G52230	methyl-CPG-binding domain protein 13
Vradi04g11110	AT2G39060	Nodulin MtN3 family protein
Vradi0223s00100	AT4G24690	ubiquitin-associated (UBA)/TS-N domain-containing protein / octicosapeptide/Phox/Bemp1 (PB1) domain-containing protein
Vradi10g03500	AT5G01180	peptide transporter 5
Vradi09g01400	AT3G16270	ENTH/VHS family protein
Vradi08g21470	AT2G30490	cinnamate-4-hydroxylase
Vradi08g15630	AT1G55750	BSD domain (BTF2-like transcription factors, Synapse-associated proteins and DOS2-like proteins)
Vradi08g15630	AT1G55750	BSD domain (BTF2-like transcription factors, Synapse-associated proteins and DOS2-like proteins)
Vradi05g13360	AT1G75330	ornithine carbamoyltransferase
Vradi0553s00010	AT2G43500	Plant regulator RWP-RK family protein
Vradi11g08880	AT4G17895	ubiquitin-specific protease 20
Vradi11g10110	AT1G69700	HVA22 homologue C
Vradi02g05530	AT3G07630	arogenate dehydratase 2
Vradi05g13020	AT1G48460	#N/A
Vradi0111s00200	AT2G28610	Homeodomain-like superfamily protein
Vradi07g28280	AT2G21510	DNAJ heat shock N-terminal domain-containing protein
Vradi0273s00220	AT3G15580	Ubiquitin-like superfamily protein
Vradi10g10190	AT2G34090	maternal effect embryo arrest 18
Vradi07g18430	AT1G24480	S-adenosyl-L-methionine-dependent methyltransferases superfamily protein
Vradi07g16190	AT3G06350	dehydroquinate dehydratase, putative / shikimate dehydrogenase, putative
Vradi07g28480	AT4G28880	casein kinase I-like 3
Vradi08g12930	AT3G05010	Protein of unknown function, transmembrane-40
Vradi06g00560	AT3G53170	Tetratricopeptide repeat (TPR)-like superfamily protein
Vradi04g09930	AT5G23710	DNA binding;DNA-directed RNA polymerases
Vradi04g03260	AT3G44850	Protein kinase superfamily protein
Vradi08g17600	AT5G64560	magnesium transporter 9
Vradi03g04880	AT3G11580	AP2/B3-like transcriptional factor family protein
Vradi04g08260	AT2G44810	alpha/beta-Hydrolases superfamily protein
Vradi08g22480	AT1G50370	Calcineurin-like metallo-phosphoesterase superfamily protein
Vradi07g18500	AT1G24560	#N/A
Vradi07g18500	AT1G24560	#N/A
Vradi0083s01070	AT4G23980	auxin response factor 9
Vradi01g05970	AT5G23130	Peptidoglycan-binding LysM domain-containing protein
Vradi07g21510	AT4G30710	Family of unknown function (DUF566)
Vradi07g28390	AT4G29000	Tesmin/TSO1-like CXC domain-containing protein
Vradi08g14490	AT3G22942	G-protein gamma subunit 2
Vradi0279s00050	AT3G53450	Putative lysine decarboxylase family protein
Vradi0007s02620	AT3G27160	Ribosomal protein S21 family protein
Vradi06g03580	AT5G55140	ribosomal protein L30 family protein
Vradi08g12660	AT3G05250	RING/U-box superfamily protein
Vradi05g00860	AT3G16720	TOXICOS EN LEVADURA 2
Vradi07g21070	AT2G07690	Minichromosome maintenance (MCM2/3/5) family protein
Vradi08g21700	AT3G54290	#N/A
Vradi10g02680	AT5G55600	agenet domain-containing protein / bromo-adjacent homology (BAH) domain-containing protein
Vradi11g09480	AT5G65450	ubiquitin-specific protease 17
Vradi11g09480	AT5G65450	ubiquitin-specific protease 17
Vradi10g06540	AT4G21130	Transducin/WD40 repeat-like superfamily protein
Vradi01g03320	AT4G29180	root hair specific 16
Vradi07g15300	AT5G62670	H(+)-ATPase 11
Vradi07g15300	AT5G62670	H(+)-ATPase 11
Vradi07g15300	AT5G62670	H(+)-ATPase 11
Vradi05g17570	AT1G52340	NAD(P)-binding Rossmann-fold superfamily protein
Vradi05g17570	AT1G52340	NAD(P)-binding Rossmann-fold superfamily protein
Vradi08g00150	AT2G26640	3-ketoacyl-CoA synthase 11
Vradi0258s00040	AT3G09270	glutathione S-transferase TAU 8
Vradi06g04480	AT2G40120	Protein kinase superfamily protein
Vradi06g04480	AT2G40120	Protein kinase superfamily protein
Vradi05g13760	AT5G39600	#N/A
Vradi05g11480	AT4G25500	arginine/serine-rich splicing factor 35
Vradi02g00030	AT4G04955	allantoinase
Vradi04g00720	AT2G44480	beta glucosidase 17
Vradi07g24990	AT3G16770	ethylene-responsive element binding protein
Vradi05g18290	AT2G44330	RING/U-box superfamily protein
Vradi0360s00090	AT1G01970	Tetratricopeptide repeat (TPR)-like superfamily protein
Vradi07g02360	AT5G58140	phototropin 2
Vradi07g20150	AT5G15050	Core-2/I-branching beta-1,6-N-acetylglucosaminyltransferase family protein
Vradi05g16530	AT1G15350	#N/A
Vradi08g20090	AT4G33890	#N/A
Vradi07g10610	AT4G36945	PLC-like phosphodiesterases superfamily protein
Vradi01g14780	AT5G62090	SEUSS-like 2
Vradi01g14780	AT5G62090	SEUSS-like 2
Vradi08g17620	AT1G71750	Hypoxanthine-guanine phosphoribosyltransferase
Vradi07g13130	AT4G12340	copper ion binding
Vradi05g22650	AT5G08080	syntaxin of plants 132
Vradi07g12200	AT3G47420	phosphate starvation-induced gene 3
Vradi11g05180	AT4G37210	Tetratricopeptide repeat (TPR)-like superfamily protein
Vradi05g05850	AT4G24790	AAA-type ATPase family protein
Vradi07g21190	AT5G58040	homolog of yeast FIP1 [V]
Vradi07g21190	AT5G58040	homolog of yeast FIP1 [V]
Vradi0158s00490	AT2G40270	Protein kinase family protein
Vradi07g29770	AT1G64160	Disease resistance-responsive (dirigent-like protein) family protein
Vradi07g23450	AT5G20680	TRICHOME BIREFRINGENCE-LIKE 16
Vradi07g11090	AT5G67380	casein kinase alpha 1
Vradi01g08290	AT3G27400	Pectin lyase-like superfamily protein
Vradi06g14900	AT1G47056	VIER F-box proteine 1
Vradi05g13240	AT2G21650	Homeodomain-like superfamily protein
Vradi05g07310	AT1G78280	transferases, transferring glycosyl groups
Vradi03g02590	AT4G28660	photosystem II reaction center PSB28 protein
Vradi0083s01170	AT5G63700	zinc ion binding;DNA binding
Vradi0184s00090	AT1G17950	myb domain protein 52
Vradi05g20060	AT1G80380	P-loop containing nucleoside triphosphate hydrolases superfamily protein
Vradi05g11140	AT5G10750	Protein of unknown function (DUF1336)
Vradi07g06660	AT2G03340	WRKY DNA-binding protein 3
Vradi04g02880	AT2G28320	Pleckstrin homology (PH) and lipid-binding START domains-containing protein
Vradi04g02880	AT2G28320	Pleckstrin homology (PH) and lipid-binding START domains-containing protein
Vradi11g13210	AT4G10750	Phosphoenolpyruvate carboxylase family protein
Vradi0246s00110	AT1G04860	ubiquitin-specific protease 2
Vradi07g19160	AT1G09580	emp24/gp25L/p24 family/GOLD family protein
Vradi10g03000	AT1G55730	cation exchanger 5
Vradi06g00990	AT1G55850	cellulose synthase like E1
Vradi03g04180	AT5G03760	Nucleotide-diphospho-sugar transferases superfamily protein
Vradi05g06050	AT5G51070	Clp ATPase
Vradi0129s00210	AT1G79380	Ca(2)-dependent phospholipid-binding protein (Copine) family
Vradi07g21550	AT2G24120	DNA/RNA polymerases superfamily protein
Vradi07g21550	AT2G24120	DNA/RNA polymerases superfamily protein
Vradi05g10540	AT4G23160	cysteine-rich RLK (RECEPTOR-like protein kinase) 8
Vradi05g18060	AT2G32850	Protein kinase superfamily protein
Vradi08g05030	AT2G32630	Pentatricopeptide repeat (PPR-like) superfamily protein
Vradi07g19900	AT5G55190	RAN GTPase 3
Vradi09g00070	AT3G02645	Plant protein of unknown function (DUF247)
Vradi0023s00390	AT4G04790	Tetratricopeptide repeat (TPR)-like superfamily protein
Vradi09g08400	AT3G14160	2-oxoglutarate-dependent dioxygenase family protein
Vradi09g08400	AT3G14160	2-oxoglutarate-dependent dioxygenase family protein
Vradi0279s00040	AT4G30080	auxin response factor 16
Vradi03g07680	AT5G48910	Pentatricopeptide repeat (PPR) superfamily protein
Vradi05g17800	AT5G13760	Plasma-membrane choline transporter family protein
Vradi09g00370	AT1G80920	Chaperone DnaJ-domain superfamily protein
Vradi01g08540	AT5G38380	#N/A
Vradi11g01670	AT4G23895	Pleckstrin homology (PH) domain-containing protein
Vradi0190s00080	AT5G15650	reversibly glycosylated polypeptide 2
Vradi08g09810	AT1G03440	Leucine-rich repeat (LRR) family protein
Vradi07g30730	AT5G41350	RING/U-box superfamily protein
Vradi02g05800	AT5G60590	DHBP synthase RibB-like alpha/beta domain
Vradi0228s00050	AT1G69230	SPIRAL1-like2
Vradi02g05600	AT4G31460	Ribosomal L28 family
Vradi05g02420	AT5G11900	Translation initiation factor SUI1 family protein
Vradi01g13870	AT4G25720	glutaminyl cyclase
Vradi0475s00050	AT1G78560	Sodium Bile acid symporter family
Vradi0215s00250	AT2G46820	photosystem I P subunit
Vradi11g01340	AT4G10040	cytochrome c-2
Vradi05g16860	AT1G51220	WIP domain protein 5
Vradi02g01080	AT1G70330	equilibrative nucleotide transporter 1
Vradi0253s00180	AT4G28390	ADP/ATP carrier 3
Vradi04g07550	AT4G13230	Late embryogenesis abundant protein (LEA) family protein
Vradi02g12820	AT2G22125	binding
Vradi10g11350	AT1G47670	Transmembrane amino acid transporter family protein
Vradi11g09500	AT4G24570	dicarboxylate carrier 2
Vradi0007s00760	AT2G40890	cytochrome P450, family 98, subfamily A, polypeptide 3
Vradi07g31270	AT4G24290	MAC/Perforin domain-containing protein
Vradi0179s00020	AT5G42000	ORMDL family protein
Vradi07g12240	AT4G16835	Tetratricopeptide repeat (TPR)-like superfamily protein
Vradi05g17710	AT5G13460	IQ-domain 11
Vradi0252s00070	AT1G74170	receptor like protein 13
Vradi05g08760	AT4G32810	carotenoid cleavage dioxygenase 8
Vradi0048s00860	AT1G68170	nodulin MtN21 /EamA-like transporter family protein
Vradi0206s00130	AT1G23400	RNA-binding CRS1 / YhbY (CRM) domain-containing protein
Vradi08g12580	AT3G22660	rRNA processing protein-related
Vradi06g07330	AT5G24600	Protein of unknown function, DUF599
Vradi05g07770	AT4G24480	Protein kinase superfamily protein
Vradi02g09280	AT5G17680	disease resistance protein (TIR-NBS-LRR class), putative
Vradi0315s00060	AT3G05290	peroxisomal adenine nucleotide carrier 1
Vradi0267s00020	AT1G28510	Optic atrophy 3 protein (OPA3)
Vradi01g11500	AT5G04885	Glycosyl hydrolase family protein
Vradi08g09760	AT4G03000	RING/U-box superfamily protein
Vradi11g00450	AT3G20600	Late embryogenesis abundant (LEA) hydroxyproline-rich glycoprotein family
Vradi07g17620	AT1G74160	#N/A
Vradi09g00270	AT1G15980	NDH-dependent cyclic electron flow 1
Vradi07g25050	AT3G05610	Plant invertase/pectin methylesterase inhibitor superfamily
Vradi0386s00030	AT2G04560	transferases, transferring glycosyl groups
Vradi05g18470	AT2G21820	#N/A
Vradi09g01700	AT5G35790	glucose-6-phosphate dehydrogenase 1
Vradi06g13990	AT3G50700	indeterminate(ID)-domain 2
Vradi08g08110	AT2G37430	C2H2 and C2HC zinc fingers superfamily protein
Vradi04g10170	AT1G05830	trithorax-like protein 2
Vradi07g16080	AT1G28310	Dof-type zinc finger DNA-binding family protein
Vradi10g13140	AT1G10930	DNA helicase (RECQl4A)
Vradi08g12830	AT3G05140	ROP binding protein kinases 2
Vradi01g09130	AT5G38660	acclimation of photosynthesis to environment
Vradi05g03860	AT5G25610	BURP domain-containing protein
Vradi07g25720	AT5G18810	SC35-like splicing factor 28
Vradi07g18460	AT5G54830	DOMON domain-containing protein / dopamine beta-monooxygenase N-terminal domain-containing protein
Vradi07g03240	AT1G47480	alpha/beta-Hydrolases superfamily protein
Vradi08g22120	AT4G38540	FAD/NAD(P)-binding oxidoreductase family protein
Vradi03g07340	AT1G09420	glucose-6-phosphate dehydrogenase 4
Vradi0051s00130	AT2G13680	callose synthase 5
Vradi05g10780	AT1G77860	Rhomboid-related intramembrane serine protease family protein
Vradi09g03530	AT2G46370	Auxin-responsive GH3 family protein
Vradi0048s00840	AT3G43660	Vacuolar iron transporter (VIT) family protein
Vradi05g05350	AT4G24972	tapetum determinant 1
Vradi09g01620	AT3G16490	IQ-domain 26
Vradi08g13890	AT3G02800	Tyrosine phosphatase family protein
Vradi04g01110	AT3G07310	Protein of unknown function (DUF760)
Vradi0100s00560	AT1G69480	EXS (ERD1/XPR1/SYG1) family protein
Vradi09g03630	AT3G07570	Cytochrome b561/ferric reductase transmembrane with DOMON related domain
Vradi09g03630	AT3G07570	Cytochrome b561/ferric reductase transmembrane with DOMON related domain
Vradi09g03630	AT3G07570	Cytochrome b561/ferric reductase transmembrane with DOMON related domain
Vradi0239s00110	AT5G24680	Peptidase C78, ubiquitin fold modifier-specific peptidase 1/ 2
Vradi05g10490	AT5G25170	PPPDE putative thiol peptidase family protein
Vradi0129s00250	AT1G16280	RNA helicase 36
Vradi04g02930	AT2G28250	Protein kinase superfamily protein
Vradi10g04270	AT3G14430	#N/A
Vradi03g09250	AT5G39850	Ribosomal protein S4
Vradi08g11680	AT1G09460	Carbohydrate-binding X8 domain superfamily protein
Vradi02g02280	AT5G23200	#N/A
Vradi08g00040	AT5G35970	P-loop containing nucleoside triphosphate hydrolases superfamily protein
Vradi09g06370	AT2G37920	copper ion transmembrane transporters
Vradi07g09680	AT1G48130	1-cysteine peroxiredoxin 1
Vradi06g06950	AT2G29640	JOSEPHIN-like protein
Vradi10g04170	AT3G59080	Eukaryotic aspartyl protease family protein
Vradi07g30770	AT1G63850	BTB/POZ domain-containing protein
Vradi07g27650	AT3G18440	aluminum-activated malate transporter 9
Vradi07g27650	AT3G18440	aluminum-activated malate transporter 9
Vradi0304s00020	AT3G51670	SEC14 cytosolic factor family protein / phosphoglyceride transfer family protein
Vradi05g17320	AT3G54460	SNF2 domain-containing protein / helicase domain-containing protein / F-box family protein
Vradi03g06780	AT2G47140	NAD(P)-binding Rossmann-fold superfamily protein
Vradi03g06780	AT2G47140	NAD(P)-binding Rossmann-fold superfamily protein
Vradi03g06780	AT2G47140	NAD(P)-binding Rossmann-fold superfamily protein
Vradi0222s00070	AT2G26980	CBL-interacting protein kinase 3
Vradi0222s00070	AT2G26980	CBL-interacting protein kinase 3
Vradi04g06330	AT4G00585	#N/A
Vradi03g08060	AT3G03380	DegP protease 7
Vradi02g08870	AT2G39200	Seven transmembrane MLO family protein
Vradi02g08870	AT2G39200	Seven transmembrane MLO family protein
Vradi04g04830	AT3G26782	Tetratricopeptide repeat (TPR)-like superfamily protein
Vradi07g01300	AT5G66190	ferredoxin-NADP(+)-oxidoreductase 1
Vradi05g17060	AT5G13700	polyamine oxidase 1
Vradi03g02520	AT5G43980	plasmodesmata-located protein 1
Vradi0023s00530	AT4G21200	gibberellin 2-oxidase 8
Vradi01g05940	AT1G54400	HSP20-like chaperones superfamily protein
Vradi0283s00150	AT1G53440	Leucine-rich repeat transmembrane protein kinase
Vradi05g21300	AT5G07040	RING/U-box superfamily protein
Vradi10g02870	AT4G26550	Got1/Sft2-like vescicle transport protein family
Vradi08g21520	AT1G68640	bZIP transcription factor family protein
Vradi11g00290	AT1G49980	DNA/RNA polymerases superfamily protein
Vradi02g02430	AT1G17680	tetratricopeptide repeat (TPR)-containing protein
Vradi02g02430	AT1G17680	tetratricopeptide repeat (TPR)-containing protein
Vradi0432s00030	AT1G51760	peptidase M20/M25/M40 family protein
Vradi02g12860	AT1G15100	RING-H2 finger A2A
Vradi0154s00130	AT3G10230	lycopene cyclase
Vradi08g00520	AT1G69070	#N/A
Vradi0007s01980	AT3G03940	Protein kinase family protein
Vradi10g02480	AT3G07040	NB-ARC domain-containing disease resistance protein
Vradi05g01830	AT5G20700	Protein of unknown function (DUF581)
Vradi09g08960	AT2G45350	Pentatricopeptide repeat (PPR) superfamily protein
Vradi07g21670	AT2G23940	Protein of unknown function (DUF788)
Vradi05g20450	AT1G52190	Major facilitator superfamily protein
Vradi05g20450	AT1G52190	Major facilitator superfamily protein
Vradi03g00080	AT5G06820	STRUBBELIG-receptor family 2
Vradi03g00080	AT5G06820	STRUBBELIG-receptor family 2
Vradi07g13140	AT4G22680	myb domain protein 85
Vradi07g03530	AT5G10460	Haloacid dehalogenase-like hydrolase (HAD) superfamily protein
Vradi10g11440	AT4G21540	sphingosine kinase 1
Vradi0250s00050	AT1G56050	GTP-binding protein-related
Vradi11g01770	AT1G64300	Protein kinase family protein
Vradi0332s00030	AT5G24070	Peroxidase superfamily protein
Vradi10g05100	AT1G54730	Major facilitator superfamily protein
Vradi10g05100	AT1G54730	Major facilitator superfamily protein
Vradi02g05380	AT5G60040	nuclear RNA polymerase C1
Vradi05g00630	AT4G16120	COBRA-like protein-7 precursor
Vradi11g00990	AT5G16800	Acyl-CoA N-acyltransferases (NAT) superfamily protein
Vradi02g11530	AT5G24090	chitinase A
Vradi01g01260	AT1G70090	glucosyl transferase family 8
Vradi02g02210	AT5G13860	ELCH-like
Vradi02g02210	AT5G13860	ELCH-like
Vradi0007s00280	AT3G27150	Galactose oxidase/kelch repeat superfamily protein
Vradi07g06000	AT1G26830	cullin 3
Vradi01g03370	AT2G19790	SNARE-like superfamily protein
Vradi08g08470	AT5G43900	myosin 2
Vradi03g09490	AT1G18650	plasmodesmata callose-binding protein 3
Vradi02g13100	AT2G40390	#N/A
Vradi05g09890	AT5G11380	1-deoxy-D-xylulose 5-phosphate synthase 3
Vradi01g06850	AT5G51690	1-amino-cyclopropane-1-carboxylate synthase 12
Vradi08g16330	AT3G44610	Protein kinase superfamily protein
Vradi06g11950	AT3G54040	PAR1 protein
Vradi06g01430	AT4G26770	Phosphatidate cytidylyltransferase family protein
Vradi07g18850	AT5G10250	Phototropic-responsive NPH3 family protein
Vradi0131s00090	AT1G04850	ubiquitin-associated (UBA)/TS-N domain-containing protein
Vradi06g13100	AT2G24640	ubiquitin-specific protease 19
Vradi01g06310	AT1G55690	Sec14p-like phosphatidylinositol transfer family protein
Vradi06g14010	AT2G46210	Fatty acid/sphingolipid desaturase
Vradi07g27090	AT4G04670	Met-10+ like family protein / kelch repeat-containing protein
Vradi07g27090	AT4G04670	Met-10+ like family protein / kelch repeat-containing protein
Vradi0023s00100	AT5G23960	terpene synthase 21
Vradi0167s00090	AT1G70290	trehalose-6-phosphatase synthase S8
Vradi0238s00060	AT1G70170	matrix metalloproteinase
Vradi0377s00020	AT5G45775	Ribosomal L5P family protein
Vradi05g17360	AT3G07940	Calcium-dependent ARF-type GTPase activating protein family
Vradi08g09290	AT3G22640	cupin family protein
Vradi05g16660	AT1G48900	Signal recognition particle, SRP54 subunit protein
Vradi0289s00120	AT5G13930	Chalcone and stilbene synthase family protein
Vradi07g06120	AT1G26880	Ribosomal protein L34e superfamily protein
Vradi06g11270	AT1G01720	NAC (No Apical Meristem) domain transcriptional regulator superfamily protein
Vradi01g07800	AT3G02360	6-phosphogluconate dehydrogenase family protein
Vradi01g03350	AT2G19810	CCCH-type zinc finger family protein
Vradi01g07550	AT3G29280	#N/A
Vradi0222s00030	AT4G04450	WRKY family transcription factor
Vradi03g05070	AT1G66150	transmembrane kinase 1
Vradi03g05070	AT1G66150	transmembrane kinase 1
Vradi0007s01790	AT3G19340	Protein of unknown function (DUF3754)
Vradi05g23480	AT5G57850	D-aminoacid aminotransferase-like PLP-dependent enzymes superfamily protein
Vradi0354s00070	AT1G30280	Chaperone DnaJ-domain superfamily protein
Vradi0354s00070	AT1G30280	Chaperone DnaJ-domain superfamily protein
Vradi02g14070	AT5G61510	GroES-like zinc-binding alcohol dehydrogenase family protein
Vradi02g14070	AT5G61510	GroES-like zinc-binding alcohol dehydrogenase family protein
Vradi10g11680	AT1G61660	basic helix-loop-helix (bHLH) DNA-binding superfamily protein
Vradi07g12140	AT4G17030	expansin-like B1
Vradi07g12140	AT4G17030	expansin-like B1
Vradi05g08580	AT2G25840	Nucleotidylyl transferase superfamily protein
Vradi0222s00060	AT5G43920	transducin family protein / WD-40 repeat family protein
Vradi10g09420	AT1G73240	#N/A
Vradi08g07130	AT2G37000	TCP family transcription factor
Vradi02g02970	AT4G10550	Subtilase family protein
Vradi10g12230	AT5G64350	FK506-binding protein 12
Vradi07g08020	AT2G35350	poltergeist like 1
Vradi04g11570	AT5G13160	Protein kinase superfamily protein
Vradi04g08440	AT5G15050	Core-2/I-branching beta-1,6-N-acetylglucosaminyltransferase family protein
Vradi08g17950	AT2G36840	ACT-like superfamily protein
Vradi04g09400	AT5G28680	Malectin/receptor-like protein kinase family protein
Vradi0147s00150	AT4G11080	HMG (high mobility group) box protein
Vradi0282s00090	AT3G60240	eukaryotic translation initiation factor 4G
Vradi10g10540	AT5G46070	Guanylate-binding family protein
Vradi06g08430	AT1G78240	S-adenosyl-L-methionine-dependent methyltransferases superfamily protein
Vradi0283s00030	AT3G14840	Leucine-rich repeat transmembrane protein kinase
Vradi07g12060	AT4G33950	Protein kinase superfamily protein
Vradi07g12060	AT4G33950	Protein kinase superfamily protein
Vradi07g12630	AT4G16530	Family of unknown function (DUF577)
Vradi0179s00260	AT2G46690	SAUR-like auxin-responsive protein family
Vradi05g02330	AT2G19450	membrane bound O-acyl transferase (MBOAT) family protein
Vradi07g00250	AT5G13500	#N/A
Vradi0023s00310	AT4G20400	JUMONJI 14
Vradi05g05820	AT3G48420	Haloacid dehalogenase-like hydrolase (HAD) superfamily protein
Vradi06g06740	AT3G10985	senescence associated gene 20
Vradi05g15480	AT4G14850	Pentatricopeptide repeat (PPR) superfamily protein
Vradi05g05240	AT5G58300	Leucine-rich repeat protein kinase family protein
Vradi09g00060	AT2G25270	#N/A
Vradi0271s00060	AT2G01820	Leucine-rich repeat protein kinase family protein
Vradi11g04460	AT5G67260	CYCLIN D3;2
Vradi04g00870	AT3G25250	AGC (cAMP-dependent, cGMP-dependent and protein kinase C) kinase family protein
Vradi06g12560	AT5G11440	CTC-interacting domain 5
Vradi0341s00030	AT5G44030	cellulose synthase A4
Vradi07g28920	AT4G29430	ribosomal protein S15A E
Vradi10g12980	AT3G26070	Plastid-lipid associated protein PAP / fibrillin family protein
Vradi05g07110	AT1G78140	S-adenosyl-L-methionine-dependent methyltransferases superfamily protein
Vradi09g07040	AT5G25260	SPFH/Band 7/PHB domain-containing membrane-associated protein family
Vradi09g01580	AT1G51940	protein kinase family protein / peptidoglycan-binding LysM domain-containing protein
Vradi0023s00140	AT2G36770	UDP-Glycosyltransferase superfamily protein
Vradi02g12420	AT1G12990	beta-1,4-N-acetylglucosaminyltransferase family protein
Vradi0007s02160	AT5G15010	Tetratricopeptide repeat (TPR)-like superfamily protein
Vradi0223s00330	AT1G15530	Concanavalin A-like lectin protein kinase family protein
Vradi0223s00330	AT1G15530	Concanavalin A-like lectin protein kinase family protein
Vradi0153s00040	AT1G51650	ATP synthase epsilon chain, mitochondrial
Vradi0129s00220	AT4G13750	Histidine kinase-, DNA gyrase B-, and HSP90-like ATPase family protein
Vradi0129s00220	AT4G13750	Histidine kinase-, DNA gyrase B-, and HSP90-like ATPase family protein
Vradi0129s00220	AT4G13750	Histidine kinase-, DNA gyrase B-, and HSP90-like ATPase family protein
Vradi0129s00220	AT4G13750	Histidine kinase-, DNA gyrase B-, and HSP90-like ATPase family protein
Vradi08g08720	AT1G54560	Myosin family protein with Dil domain
Vradi05g05720	AT5G63290	Radical SAM superfamily protein
Vradi07g04200	AT1G49760	poly(A) binding protein 8
Vradi06g01990	AT5G54850	#N/A
Vradi04g10190	AT1G05840	Eukaryotic aspartyl protease family protein
Vradi02g10640	AT1G16480	Tetratricopeptide repeat (TPR)-like superfamily protein
Vradi07g29330	AT4G10840	Tetratricopeptide repeat (TPR)-like superfamily protein
Vradi11g06470	AT4G38630	regulatory particle non-ATPase 10
Vradi08g03800	AT2G39020	Acyl-CoA N-acyltransferases (NAT) superfamily protein
Vradi02g08680	AT1G06530	Tropomyosin-related
Vradi05g05030	AT2G17510	ribonuclease II family protein
Vradi05g05030	AT2G17510	ribonuclease II family protein
Vradi11g01350	AT1G71450	Integrase-type DNA-binding superfamily protein
Vradi10g10040	AT4G18650	transcription factor-related
Vradi10g10040	AT4G18650	transcription factor-related
Vradi01g04270	AT3G24450	Heavy metal transport/detoxification superfamily protein
Vradi05g11010	AT4G31820	Phototropic-responsive NPH3 family protein
Vradi05g09390	AT4G31240	protein kinase C-like zinc finger protein
Vradi0305s00070	AT2G38370	Plant protein of unknown function (DUF827)
Vradi06g13880	AT2G26310	Chalcone-flavanone isomerase family protein
Vradi08g10430	AT3G16770	ethylene-responsive element binding protein
Vradi02g02930	AT4G38570	probable CDP-diacylglycerol--inositol 3-phosphatidyltransferase 2
Vradi05g11710	AT2G26180	IQ-domain 6
Vradi01g06750	AT5G48910	Pentatricopeptide repeat (PPR) superfamily protein
Vradi06g06240	AT1G06840	Leucine-rich repeat protein kinase family protein
Vradi05g19770	AT3G14710	RNI-like superfamily protein
Vradi0007s02140	AT3G03770	Leucine-rich repeat protein kinase family protein
Vradi01g04980	AT5G52450	MATE efflux family protein
Vradi03g05400	AT4G31200	SWAP (Suppressor-of-White-APricot)/surp RNA-binding domain-containing protein
Vradi07g08030	AT5G13930	Chalcone and stilbene synthase family protein
Vradi04g09440	AT5G60920	COBRA-like extracellular glycosyl-phosphatidyl inositol-anchored protein family
Vradi04g09440	AT5G60920	COBRA-like extracellular glycosyl-phosphatidyl inositol-anchored protein family
Vradi0147s00110	AT3G01680	#N/A
Vradi02g12810	AT5G10080	Eukaryotic aspartyl protease family protein
Vradi04g07560	AT5G16510	Alpha-1,4-glucan-protein synthase family protein
Vradi0048s00140	AT2G34790	FAD-binding Berberine family protein
Vradi10g12480	AT3G14110	Tetratricopeptide repeat (TPR)-like superfamily protein
Vradi08g02380	AT5G13650	elongation factor family protein
Vradi07g23040	AT2G19430	DWD (DDB1-binding WD40 protein) hypersensitive to ABA 1
Vradi07g23040	AT2G19430	DWD (DDB1-binding WD40 protein) hypersensitive to ABA 1
Vradi04g11340	AT1G29880	glycyl-tRNA synthetase / glycine--tRNA ligase
Vradi03g02910	AT2G37510	RNA-binding (RRM/RBD/RNP motifs) family protein
Vradi09g03520	AT2G46380	Protein of unknown function (DUF3133)
Vradi11g04350	AT5G43120	ARM-repeat/Tetratricopeptide repeat (TPR)-like protein
Vradi11g04540	AT3G57870	sumo conjugation enzyme 1
Vradi07g18060	AT3G08910	DNAJ heat shock family protein
Vradi05g09920	AT4G32440	Plant Tudor-like RNA-binding protein
Vradi07g23520	AT1G19180	jasmonate-zim-domain protein 1
Vradi09g02640	AT1G72470	exocyst subunit exo70 family protein D1
Vradi06g12480	AT1G55300	TBP-associated factor 7
Vradi07g19830	AT5G19980	golgi nucleotide sugar transporter 4
Vradi06g08280	AT1G22110	structural constituent of ribosome
Vradi04g08380	AT1G05940	cationic amino acid transporter 9
Vradi06g09610	AT3G15410	Leucine-rich repeat (LRR) family protein
Vradi0261s00060	AT2G38470	WRKY DNA-binding protein 33
Vradi05g00650	AT3G06760	Drought-responsive family protein
Vradi05g02990	AT1G02060	Tetratricopeptide repeat (TPR)-like superfamily protein
Vradi06g10200	AT5G53160	regulatory components of ABA receptor 3
Vradi08g06990	AT3G49690	myb domain protein 84
Vradi11g05120	AT2G23530	Zinc-finger domain of monoamine-oxidase A repressor R1
Vradi03g06390	AT1G02660	alpha/beta-Hydrolases superfamily protein
Vradi05g03870	AT5G25610	BURP domain-containing protein
Vradi05g10350	AT2G25270	#N/A
Vradi05g09100	AT5G11490	adaptin family protein
Vradi03g03420	AT5G03160	homolog of mamallian P58IPK
Vradi04g01200	AT4G13030	P-loop containing nucleoside triphosphate hydrolases superfamily protein
Vradi0184s00300	AT4G08350	global transcription factor group A2
Vradi0184s00300	AT4G08350	global transcription factor group A2
Vradi07g08500	AT3G03430	Calcium-binding EF-hand family protein
Vradi08g03480	AT2G45300	RNA 3'-terminal phosphate cyclase/enolpyruvate transferase, alpha/beta
Vradi10g05380	AT3G05090	Transducin/WD40 repeat-like superfamily protein
Vradi02g01470	AT1G65010	Plant protein of unknown function (DUF827)
Vradi11g13360	AT3G10690	DNA GYRASE A
Vradi11g13360	AT3G10690	DNA GYRASE A
Vradi0023s00780	AT3G15030	TCP family transcription factor 4
Vradi11g09260	AT5G65570	Tetratricopeptide repeat (TPR)-like superfamily protein
Vradi0043s00410	AT1G13440	glyceraldehyde-3-phosphate dehydrogenase C2
Vradi0179s00310	AT1G01080	RNA-binding (RRM/RBD/RNP motifs) family protein
Vradi11g00330	AT3G47370	Ribosomal protein S10p/S20e family protein
Vradi01g12010	AT5G38200	Class I glutamine amidotransferase-like superfamily protein
Vradi01g12010	AT5G38200	Class I glutamine amidotransferase-like superfamily protein
Vradi08g19430	AT5G43810	Stabilizer of iron transporter SufD / Polynucleotidyl transferase
Vradi05g09300	AT4G31320	SAUR-like auxin-responsive protein family
Vradi01g12440	AT1G43640	tubby like protein 5
Vradi05g22730	AT3G21865	peroxin 22
Vradi01g12210	AT5G45340	cytochrome P450, family 707, subfamily A, polypeptide 3
Vradi10g00030	AT1G50240	Protein kinase family protein with ARM repeat domain
Vradi08g01700	AT3G58050	#N/A
Vradi07g09690	AT5G05280	RING/U-box superfamily protein
Vradi07g24180	AT3G06430	Tetratricopeptide repeat (TPR)-like superfamily protein
Vradi05g06330	AT1G77360	Tetratricopeptide repeat (TPR)-like superfamily protein
Vradi08g17740	AT4G09810	Nucleotide-sugar transporter family protein
Vradi06g15580	AT1G47530	MATE efflux family protein
Vradi01g10970	AT5G41920	GRAS family transcription factor
Vradi0223s00230	AT4G20140	Leucine-rich repeat transmembrane protein kinase
Vradi03g07850	AT5G37590	Tetratricopeptide repeat (TPR)-like superfamily protein
Vradi07g24130	AT3G17430	Nucleotide-sugar transporter family protein
Vradi0399s00040	AT3G61520	Pentatricopeptide repeat (PPR) superfamily protein
Vradi0263s00040	AT4G31500	cytochrome P450, family 83, subfamily B, polypeptide 1
Vradi10g07140	AT1G03370	C2 calcium/lipid-binding and GRAM domain containing protein
Vradi06g05570	AT1G66250	O-Glycosyl hydrolases family 17 protein
Vradi06g05570	AT1G66250	O-Glycosyl hydrolases family 17 protein
Vradi02g04640	AT2G29410	metal tolerance protein B1
Vradi02g09780	AT5G45890	senescence-associated gene 12
Vradi01g07530	AT3G53110	P-loop containing nucleoside triphosphate hydrolases superfamily protein
Vradi02g07060	AT1G07420	sterol 4-alpha-methyl-oxidase 2-1
Vradi03g04910	AT3G51680	NAD(P)-binding Rossmann-fold superfamily protein
Vradi03g04910	AT3G51680	NAD(P)-binding Rossmann-fold superfamily protein
Vradi01g06710	AT4G10340	light harvesting complex of photosystem II 5
Vradi0222s00040	AT2G43840	UDP-glycosyltransferase 74 F1
Vradi0137s00070	AT5G25610	BURP domain-containing protein
Vradi07g25410	AT4G15720	Tetratricopeptide repeat (TPR)-like superfamily protein
Vradi03g09530	AT5G61150	leo1-like family protein
Vradi11g11610	AT5G38630	cytochrome B561-1
Vradi07g26700	AT4G12610	transcription activators;DNA binding;RNA polymerase II transcription factors;catalytics;transcription initiation factors
Vradi04g02110	AT3G46540	ENTH/VHS family protein
Vradi11g10770	AT1G27050	homeobox protein 54
Vradi09g05300	AT1G02065	squamosa promoter binding protein-like 8
Vradi08g06630	AT3G52710	#N/A
Vradi09g02480	AT3G13960	growth-regulating factor 5
Vradi0223s00130	AT5G62960	#N/A
Vradi08g10990	AT1G10630	ADP-ribosylation factor A1F
Vradi10g12240	AT5G50011	conserved peptide upstream open reading frame 37
Vradi07g22540	AT4G29950	Ypt/Rab-GAP domain of gyp1p superfamily protein
Vradi10g05300	AT1G54570	Esterase/lipase/thioesterase family protein
Vradi07g12340	AT3G60410	Protein of unknown function (DUF1639)
Vradi09g02790	AT1G72420	NADH:ubiquinone oxidoreductase intermediate-associated protein 30
Vradi01g05450	AT1G31930	extra-large GTP-binding protein 3
Vradi06g14930	AT4G06744	Leucine-rich repeat (LRR) family protein
Vradi06g08440	AT1G78230	Outer arm dynein light chain 1 protein
Vradi03g05090	AT3G11680	Aluminium activated malate transporter family protein
Vradi11g02190	AT4G11600	glutathione peroxidase 6
Vradi11g02190	AT4G11600	glutathione peroxidase 6
Vradi08g12030	AT1G09190	Tetratricopeptide repeat (TPR)-like superfamily protein
Vradi01g00760	AT3G27960	Tetratricopeptide repeat (TPR)-like superfamily protein
Vradi06g01120	AT5G40580	20S proteasome beta subunit PBB2
Vradi05g18090	AT2G44430	DNA-binding bromodomain-containing protein
Vradi0373s00070	AT5G15280	Pentatricopeptide repeat (PPR) superfamily protein
Vradi08g04600	AT5G26120	alpha-L-arabinofuranosidase 2
Vradi08g04600	AT5G26120	alpha-L-arabinofuranosidase 2
Vradi05g09140	AT5G64390	RNA-binding KH domain-containing protein
Vradi01g05310	AT2G35980	Late embryogenesis abundant (LEA) hydroxyproline-rich glycoprotein family
Vradi01g05310	AT2G35980	Late embryogenesis abundant (LEA) hydroxyproline-rich glycoprotein family
Vradi11g09360	AT4G38060	#N/A
Vradi0300s00040	AT1G70230	TRICHOME BIREFRINGENCE-LIKE 27
Vradi08g17240	AT1G22700	Tetratricopeptide repeat (TPR)-like superfamily protein
Vradi0268s00060	AT5G06990	Protein of unknown function, DUF617
Vradi06g15880	AT1G19440	3-ketoacyl-CoA synthase 4
Vradi03g07720	AT5G16550	#N/A
Vradi08g07840	AT2G37300	#N/A
Vradi08g07490	AT4G28650	Leucine-rich repeat transmembrane protein kinase family protein
Vradi03g02160	AT3G57600	Integrase-type DNA-binding superfamily protein
Vradi06g12500	AT2G25680	molybdate transporter 1
Vradi0185s00030	AT5G23720	dual specificity protein phosphatase family protein
Vradi11g01890	AT1G64065	Late embryogenesis abundant (LEA) hydroxyproline-rich glycoprotein family
Vradi06g10860	AT1G21880	lysm domain GPI-anchored protein 1 precursor
Vradi11g01680	AT4G23910	#N/A
Vradi05g13860	AT1G75720	Plant protein of unknown function (DUF827)
Vradi02g06490	AT1G08390	#N/A
Vradi10g03320	AT3G46970	alpha-glucan phosphorylase 2
Vradi0007s01390	AT5G17710	Co-chaperone GrpE family protein
Vradi10g11540	AT4G21440	MYB-like 102
Vradi08g20180	AT4G33920	Protein phosphatase 2C family protein
Vradi04g09910	AT5G38710	Methylenetetrahydrofolate reductase family protein
Vradi10g08470	AT5G19020	mitochondrial editing factor 18
Vradi07g11590	AT1G50010	tubulin alpha-2 chain
Vradi0133s00220	AT4G23980	auxin response factor 9
Vradi08g19280	AT4G25410	basic helix-loop-helix (bHLH) DNA-binding superfamily protein
Vradi02g01150	AT3G51930	Transducin/WD40 repeat-like superfamily protein
Vradi02g12450	AT1G72220	RING/U-box superfamily protein
Vradi08g18610	AT4G09980	Methyltransferase MT-A70 family protein
Vradi05g09280	AT5G24800	basic leucine zipper 9
Vradi01g00150	AT1G66520	formyltransferase, putative
Vradi01g00150	AT1G66520	formyltransferase, putative
Vradi07g21740	AT4G28040	nodulin MtN21 /EamA-like transporter family protein
Vradi07g21830	AT4G16850	#N/A
Vradi09g03590	AT5G12230	#N/A
Vradi06g08770	AT5G58660	2-oxoglutarate (2OG) and Fe(II)-dependent oxygenase superfamily protein
Vradi10g06450	AT3G06610	DNA-binding enhancer protein-related
Vradi06g14200	AT3G20430	#N/A
Vradi09g06910	AT5G48560	basic helix-loop-helix (bHLH) DNA-binding superfamily protein
Vradi0259s00070	AT5G50180	Protein kinase superfamily protein
Vradi0259s00070	AT5G50180	Protein kinase superfamily protein
Vradi07g01790	AT2G17650	AMP-dependent synthetase and ligase family protein
Vradi11g07220	AT2G17525	Pentatricopeptide repeat (PPR) superfamily protein
Vradi06g10980	AT3G10815	RING/U-box superfamily protein
Vradi05g16850	AT3G63540	Mog1/PsbP/DUF1795-like photosystem II reaction center PsbP family protein
Vradi07g09170	AT4G37370	cytochrome P450, family 81, subfamily D, polypeptide 8
Vradi0246s00440	AT3G23790	AMP-dependent synthetase and ligase family protein
Vradi0246s00440	AT3G23790	AMP-dependent synthetase and ligase family protein
Vradi03g08290	AT2G37740	zinc-finger protein 10
Vradi02g04320	AT5G12920	Transducin/WD40 repeat-like superfamily protein
Vradi06g14320	AT4G08150	KNOTTED-like from Arabidopsis thaliana
Vradi07g18860	AT5G65000	Nucleotide-sugar transporter family protein
Vradi10g12200	AT1G09730	Cysteine proteinases superfamily protein
Vradi06g00390	AT3G07880	Immunoglobulin E-set superfamily protein
Vradi0043s00170	AT3G48480	Cysteine proteinases superfamily protein
Vradi0073s00010	AT2G17350	#N/A
Vradi08g21890	AT4G24175	#N/A
Vradi08g21890	AT4G24175	#N/A
Vradi01g05490	AT1G68090	annexin 5
Vradi07g19700	AT1G29630	5'-3' exonuclease family protein
Vradi06g08400	AT1G34790	C2H2 and C2HC zinc fingers superfamily protein
Vradi07g22890	AT3G13750	beta galactosidase 1
Vradi0007s02310	AT3G10740	alpha-L-arabinofuranosidase 1
Vradi0007s02310	AT3G10740	alpha-L-arabinofuranosidase 1
Vradi08g05510	AT2G36305	farnesylated protein-converting enzyme 2
Vradi07g08050	AT3G42170	BED zinc finger ;hAT family dimerisation domain
Vradi0246s00120	AT5G43670	Sec23/Sec24 protein transport family protein
Vradi05g15050	AT1G75520	SHI-related sequence 5
Vradi07g14340	AT1G61740	Sulfite exporter TauE/SafE family protein
Vradi0095s00160	AT3G59030	MATE efflux family protein
Vradi05g16460	AT1G15760	Sterile alpha motif (SAM) domain-containing protein
Vradi05g04900	AT5G61890	Integrase-type DNA-binding superfamily protein
Vradi0324s00070	AT1G04760	vesicle-associated membrane protein 726
Vradi0324s00070	AT1G04760	vesicle-associated membrane protein 726
Vradi01g06920	AT5G62200	Embryo-specific protein 3, (ATS3)
Vradi06g06870	AT4G02570	cullin 1
Vradi10g03020	AT1G74020	strictosidine synthase 2
Vradi0083s00100	AT5G24110	WRKY DNA-binding protein 30
Vradi04g08850	AT5G39670	Calcium-binding EF-hand family protein
Vradi07g18540	AT1G71190	senescence associated gene 18
Vradi07g18540	AT1G71190	senescence associated gene 18
Vradi0007s02110	AT5G14180	Myzus persicae-induced lipase 1
Vradi03g05920	AT3G12290	Amino acid dehydrogenase family protein
Vradi11g12250	AT1G25480	Aluminium activated malate transporter family protein
Vradi0051s00430	AT4G33460	ABC transporter family protein
Vradi0133s00120	AT5G14240	Thioredoxin superfamily protein
Vradi07g25850	AT4G14290	alpha/beta-Hydrolases superfamily protein
Vradi07g29030	AT2G19590	ACC oxidase 1
Vradi05g11420	AT5G21920	YGGT family protein
Vradi11g09400	AT5G65470	O-fucosyltransferase family protein
Vradi0133s00260	AT3G11320	Nucleotide-sugar transporter family protein
Vradi08g23350	AT5G63440	Protein of unknown function (DUF167)
Vradi10g08120	AT4G04640	ATPase, F1 complex, gamma subunit protein
Vradi04g09700	AT5G15710	Galactose oxidase/kelch repeat superfamily protein
Vradi08g19440	AT1G04210	Leucine-rich repeat protein kinase family protein
Vradi08g19440	AT1G04210	Leucine-rich repeat protein kinase family protein
Vradi02g05820	AT2G28410	#N/A
Vradi03g04800	AT3G26640	Transducin/WD40 repeat-like superfamily protein
Vradi05g12200	AT1G59590	ZCF37
Vradi01g01120	AT5G14910	Heavy metal transport/detoxification superfamily protein
Vradi08g10120	AT3G62830	NAD(P)-binding Rossmann-fold superfamily protein
Vradi0160s00170	AT1G49170	Protein of unknown function (DUF167)
Vradi07g04270	AT2G38290	ammonium transporter 2
Vradi04g04620	AT2G44940	Integrase-type DNA-binding superfamily protein
Vradi09g06870	AT1G63440	heavy metal atpase 5
Vradi10g12880	AT2G02850	plantacyanin
Vradi03g05730	AT3G62920	#N/A
Vradi02g11410	AT2G26330	Leucine-rich receptor-like protein kinase family protein
Vradi0198s00160	AT3G54470	uridine 5'-monophosphate synthase / UMP synthase (PYRE-F) (UMPS)
Vradi08g01580	AT5G06610	Protein of unknown function (DUF620)
Vradi05g16840	AT5G62990	Ubiquitin carboxyl-terminal hydrolase family protein
Vradi04g08830	AT5G39660	cycling DOF factor 2
Vradi08g09530	AT4G09820	basic helix-loop-helix (bHLH) DNA-binding superfamily protein
Vradi04g04690	AT1G08660	MALE GAMETOPHYTE DEFECTIVE 2
Vradi0083s00540	AT4G01040	Glycosyl hydrolase superfamily protein
Vradi07g19150	AT1G10780	F-box/RNI-like superfamily protein
Vradi0353s00030	AT5G54530	Protein of unknown function, DUF538
Vradi03g00990	AT3G22600	Bifunctional inhibitor/lipid-transfer protein/seed storage 2S albumin superfamily protein
Vradi0100s00120	AT1G26761	Arabinanase/levansucrase/invertase
Vradi0281s00010	AT1G01350	Zinc finger (CCCH-type/C3HC4-type RING finger) family protein
Vradi08g06480	AT2G36490	demeter-like 1
Vradi07g22230	AT2G14285	Small nuclear ribonucleoprotein family protein
Vradi07g04910	AT3G09270	glutathione S-transferase TAU 8
Vradi05g01400	AT2G34960	cationic amino acid transporter 5
Vradi07g05220	AT5G20250	Raffinose synthase family protein
Vradi08g02500	AT2G41690	heat shock transcription factor B3
Vradi07g18420	AT1G13180	Actin-like ATPase superfamily protein
Vradi10g05990	AT1G30690	Sec14p-like phosphatidylinositol transfer family protein
Vradi0154s00430	AT5G13270	Pentatricopeptide repeat (PPR) superfamily protein
Vradi0154s00430	AT5G13270	Pentatricopeptide repeat (PPR) superfamily protein
Vradi0048s00720	AT1G29790	S-adenosyl-L-methionine-dependent methyltransferases superfamily protein
Vradi05g06690	AT1G44575	Chlorophyll A-B binding family protein
Vradi01g14700	AT5G62180	carboxyesterase 20
Vradi0160s00110	AT2G18465	Chaperone DnaJ-domain superfamily protein
Vradi0194s00100	AT2G45670	calcineurin B subunit-related
Vradi0176s00080	AT2G22490	Cyclin D2;1
Vradi0169s00090	AT5G49320	Protein of unknown function (DUF1218)
Vradi0048s00130	AT1G30760	FAD-binding Berberine family protein
Vradi05g17090	AT4G12290	Copper amine oxidase family protein
Vradi03g03180	AT5G02800	Protein kinase superfamily protein
Vradi08g19770	AT5G60440	AGAMOUS-like 62
Vradi05g05980	AT3G57520	seed imbibition 2
Vradi08g02280	AT3G57600	Integrase-type DNA-binding superfamily protein
Vradi08g08130	AT2G37440	DNAse I-like superfamily protein
Vradi07g11150	AT2G14850	#N/A
Vradi04g06620	AT3G54890	photosystem I light harvesting complex gene 1
Vradi10g08850	AT3G06035	Glycoprotein membrane precursor GPI-anchored
Vradi05g01900	AT1G19110	inter-alpha-trypsin inhibitor heavy chain-related
Vradi08g04230	AT2G38090	Duplicated homeodomain-like superfamily protein
Vradi10g03060	AT5G56110	myb domain protein 103
Vradi02g07950	AT2G46410	Homeodomain-like superfamily protein
Vradi07g22130	AT5G57510	#N/A
Vradi0051s00110	AT5G64580	AAA-type ATPase family protein
Vradi0100s00550	AT1G69380	Protein of unknown function (DUF155)
Vradi10g13270	AT4G20020	#N/A
Vradi06g03650	AT2G04160	Subtilisin-like serine endopeptidase family protein
Vradi08g02680	AT3G10150	purple acid phosphatase 16
Vradi0363s00040	AT3G60200	#N/A
Vradi06g16830	AT1G75540	salt tolerance homolog2
Vradi06g05520	AT2G17250	CCAAT-binding factor
Vradi0051s00470	AT5G46280	Minichromosome maintenance (MCM2/3/5) family protein
Vradi0133s00160	AT3G09350	Fes1A
Vradi10g13170	AT1G10950	transmembrane nine 1
Vradi02g09390	AT3G28345	ABC transporter family protein
Vradi07g22000	AT4G25780	CAP (Cysteine-rich secretory proteins, Antigen 5, and Pathogenesis-related 1 protein) superfamily protein
Vradi08g11390	AT5G26850	Uncharacterized protein
Vradi08g11390	AT5G26850	Uncharacterized protein
Vradi0100s00420	AT1G69440	Argonaute family protein
Vradi0134s00460	AT3G57430	Tetratricopeptide repeat (TPR)-like superfamily protein
Vradi01g03090	AT4G29590	S-adenosyl-L-methionine-dependent methyltransferases superfamily protein
Vradi09g01110	AT1G79990	structural molecules
Vradi05g23290	AT2G29110	glutamate receptor 2.8
Vradi06g01400	AT5G55250	IAA carboxylmethyltransferase 1
Vradi0171s00260	AT5G40810	Cytochrome C1 family
Vradi0007s00230	AT3G03790	ankyrin repeat family protein / regulator of chromosome condensation (RCC1) family protein
Vradi05g16960	AT2G41900	CCCH-type zinc finger protein with ARM repeat domain
Vradi0415s00050	AT3G09770	RING/U-box superfamily protein
Vradi08g19400	AT5G51680	hydroxyproline-rich glycoprotein family protein
Vradi03g02510	AT3G04380	SET-domain containing protein lysine methyltransferase family protein
Vradi08g08240	AT2G37520	Acyl-CoA N-acyltransferase with RING/FYVE/PHD-type zinc finger domain
Vradi09g09670	AT3G22640	cupin family protein
Vradi03g07410	AT1G56560	Plant neutral invertase family protein
Vradi01g05930	AT4G26500	chloroplast sulfur E
Vradi07g04660	AT2G35100	Exostosin family protein
Vradi06g13380	AT4G31990	aspartate aminotransferase 5
Vradi07g24370	AT3G06500	Plant neutral invertase family protein
Vradi0285s00110	AT2G15820	endonucleases
Vradi0253s00100	AT2G34050	#N/A
Vradi02g03090	AT4G39080	vacuolar proton ATPase A3
Vradi03g02460	AT3G57380	Glycosyltransferase family 61 protein
Vradi02g05860	AT1G08750	Peptidase C13 family
Vradi05g16140	AT1G16070	tubby like protein 8
Vradi07g05150	AT4G30720	FAD/NAD(P)-binding oxidoreductase family protein
Vradi0261s00070	AT5G49040	Disease resistance-responsive (dirigent-like protein) family protein
Vradi04g06310	AT3G59810	Small nuclear ribonucleoprotein family protein
Vradi04g11410	AT1G05800	alpha/beta-Hydrolases superfamily protein
Vradi02g08850	AT1G28440	HAESA-like 1
Vradi02g01860	AT1G50450	Saccharopine dehydrogenase
Vradi06g09430	AT1G67000	Protein kinase superfamily protein
Vradi07g03360	AT3G52050	5'-3' exonuclease family protein
Vradi07g03360	AT3G52050	5'-3' exonuclease family protein
Vradi05g21170	AT1G17500	ATPase E1-E2 type family protein / haloacid dehalogenase-like hydrolase family protein
Vradi06g05500	AT5G16720	Protein of unknown function, DUF593
Vradi06g05500	AT5G16720	Protein of unknown function, DUF593
Vradi07g00560	AT2G18360	alpha/beta-Hydrolases superfamily protein
Vradi05g00310	AT1G01060	Homeodomain-like superfamily protein
Vradi05g09200	AT4G32690	hemoglobin 3
Vradi0154s00110	AT3G56960	phosphatidyl inositol monophosphate 5 kinase 4
Vradi11g07250	AT3G51480	glutamate receptor 3.6
Vradi08g21210	AT1G68330	#N/A
Vradi0436s00020	AT2G43630	#N/A
Vradi03g04390	AT2G36370	ubiquitin-protein ligases
Vradi0007s02220	AT3G01850	Aldolase-type TIM barrel family protein
Vradi0007s02220	AT3G01850	Aldolase-type TIM barrel family protein
Vradi07g27950	AT1G23220	Dynein light chain type 1 family protein
Vradi10g12100	AT1G18265	Protein of unknown function, DUF593
Vradi11g11660	AT1G05260	Peroxidase superfamily protein
Vradi07g29390	AT5G46290	3-ketoacyl-acyl carrier protein synthase I
Vradi0083s00750	AT1G01430	TRICHOME BIREFRINGENCE-LIKE 25
Vradi08g07080	AT2G37030	SAUR-like auxin-responsive protein family
Vradi09g02050	AT3G13800	Metallo-hydrolase/oxidoreductase superfamily protein
Vradi09g02050	AT3G13800	Metallo-hydrolase/oxidoreductase superfamily protein
Vradi05g13630	AT3G54340	K-box region and MADS-box transcription factor family protein
Vradi06g07150	AT2G04240	RING/U-box superfamily protein
Vradi04g08470	AT4G16660	heat shock protein 70 (Hsp 70) family protein
Vradi06g09270	AT2G24400	SAUR-like auxin-responsive protein family
Vradi01g10370	AT4G39830	Cupredoxin superfamily protein
Vradi0201s00090	AT5G08650	Small GTP-binding protein
Vradi08g08170	AT1G60500	Dynamin related protein 4C
Vradi05g21100	AT1G17640	RNA-binding (RRM/RBD/RNP motifs) family protein
Vradi10g04870	AT3G05350	Metallopeptidase M24 family protein
Vradi10g04870	AT3G05350	Metallopeptidase M24 family protein
Vradi10g12020	AT5G09590	mitochondrial HSO70 2
Vradi10g12020	AT5G09590	mitochondrial HSO70 2
Vradi10g12020	AT5G09590	mitochondrial HSO70 2
Vradi08g05330	AT2G37150	RING/U-box superfamily protein
Vradi02g01800	AT3G49080	Ribosomal protein S5 domain 2-like superfamily protein
Vradi0051s00150	AT3G52950	CBS / octicosapeptide/Phox/Bemp1 (PB1) domains-containing protein
Vradi07g03780	AT3G23900	RNA recognition motif (RRM)-containing protein
Vradi0976s00010	AT4G21110	G10 family protein
Vradi10g02260	AT5G55280	homolog of bacterial cytokinesis Z-ring protein FTSZ 1-1
Vradi07g21260	AT5G58003	C-terminal domain phosphatase-like 4
Vradi03g00430	AT2G30780	Tetratricopeptide repeat (TPR)-like superfamily protein
Vradi05g08830	AT2G25810	tonoplast intrinsic protein 4;1
Vradi0190s00100	AT5G38820	Transmembrane amino acid transporter family protein
Vradi0179s00050	AT5G08510	Pentatricopeptide repeat (PPR) superfamily protein
Vradi02g08720	AT1G28360	ERF domain protein 12
Vradi05g20510	AT3G16250	NDH-dependent cyclic electron flow 1
Vradi05g20140	AT3G15940	UDP-Glycosyltransferase superfamily protein
Vradi05g20710	AT1G51940	protein kinase family protein / peptidoglycan-binding LysM domain-containing protein
Vradi0108s00150	AT3G51270	protein serine/threonine kinases;ATP binding;catalytics
Vradi06g01410	AT4G26750	hydroxyproline-rich glycoprotein family protein
Vradi05g08880	AT4G28940	Phosphorylase superfamily protein
Vradi01g14550	AT5G52220	#N/A
Vradi07g00610	AT4G39250	RAD-like 1
Vradi05g16640	AT1G80030	Molecular chaperone Hsp40/DnaJ family protein
Vradi0190s00300	AT5G01460	LMBR1-like membrane protein
Vradi08g05070	AT1G04540	Calcium-dependent lipid-binding (CaLB domain) family protein
Vradi04g05450	AT5G24110	WRKY DNA-binding protein 30
Vradi0394s00020	AT4G35335	Nucleotide-sugar transporter family protein
Vradi05g16100	AT3G13320	cation exchanger 2
Vradi03g03480	AT3G01390	vacuolar membrane ATPase 10
Vradi07g28380	AT2G32230	proteinaceous RNase P 1
Vradi07g28380	AT2G32230	proteinaceous RNase P 1
Vradi06g06890	AT3G47120	RNA recognition motif (RRM)-containing protein
Vradi08g12650	AT1G08980	amidase 1
Vradi11g05680	AT4G39250	RAD-like 1
Vradi02g12230	AT3G26090	G-protein coupled receptors;GTPase activators
Vradi08g14520	AT2G17230	EXORDIUM like 5
Vradi0154s00150	AT2G39970	Mitochondrial substrate carrier family protein
Vradi11g07210	AT4G38250	Transmembrane amino acid transporter family protein
Vradi10g10360	AT2G29120	glutamate receptor 2.7
Vradi10g10360	AT2G29120	glutamate receptor 2.7
Vradi04g07590	AT5G16520	#N/A
Vradi06g01960	AT4G27020	#N/A
Vradi08g10400	AT4G02290	glycosyl hydrolase 9B13
Vradi05g15040	AT1G76180	Dehydrin family protein
Vradi02g07290	AT2G35930	plant U-box 23
Vradi0111s00070	AT5G02380	metallothionein 2B
Vradi05g11330	AT5G20650	copper transporter 5
Vradi0073s00260	AT5G53070	Ribosomal protein L9/RNase H1
Vradi08g07150	AT5G03340	ATPase, AAA-type, CDC48 protein
Vradi01g13700	AT4G25680	PPPDE putative thiol peptidase family protein
Vradi06g12260	AT2G24520	H(+)-ATPase 5
Vradi05g16820	AT1G80190	partner of SLD five 1
Vradi06g06160	AT1G09575	Protein of unknown function (DUF607)
Vradi11g05260	AT3G50780	#N/A
Vradi07g00260	AT5G19410	ABC-2 type transporter family protein
Vradi0179s00380	AT1G01140	CBL-interacting protein kinase 9
Vradi07g10620	AT4G36940	nicotinate phosphoribosyltransferase 1
Vradi10g10520	AT2G33860	Transcriptional factor B3 family protein / auxin-responsive factor AUX/IAA-related
Vradi09g09810	AT3G51880	high mobility group B1
Vradi11g00210	AT3G19553	Amino acid permease family protein
Vradi05g16240	AT1G80870	Protein kinase superfamily protein
Vradi01g03820	AT4G29080	phytochrome-associated protein 2
Vradi04g08460	AT5G15070	Phosphoglycerate mutase-like family protein
Vradi08g21880	AT4G32640	Sec23/Sec24 protein transport family protein
Vradi07g26680	AT5G20130	#N/A
Vradi09g06280	AT5G26667	P-loop containing nucleoside triphosphate hydrolases superfamily protein
Vradi0083s00070	AT2G46220	Uncharacterized conserved protein (DUF2358)
Vradi06g06720	AT2G30270	Protein of unknown function (DUF567)
Vradi0267s00100	AT1G06290	acyl-CoA oxidase 3
Vradi0267s00100	AT1G06290	acyl-CoA oxidase 3
Vradi07g07160	AT5G41980	#N/A
Vradi08g18430	AT5G52860	ABC-2 type transporter family protein
Vradi07g23100	AT4G29810	MAP kinase kinase 2
Vradi08g14500	AT3G22960	Pyruvate kinase family protein
Vradi06g01390	AT1G50620	RING/FYVE/PHD zinc finger superfamily protein
Vradi07g12050	AT5G47100	calcineurin B-like protein 9
Vradi0234s00290	AT3G22190	IQ-domain 5
Vradi07g28900	AT5G56730	Insulinase (Peptidase family M16) protein
Vradi07g11120	AT5G67390	#N/A
Vradi02g05420	AT1G07870	Protein kinase superfamily protein
Vradi07g27390	AT1G09640	Translation elongation factor EF1B, gamma chain
Vradi05g21080	AT1G17650	glyoxylate reductase 2
Vradi11g04810	AT2G15680	Calcium-binding EF-hand family protein
Vradi08g10920	AT2G47240	AMP-dependent synthetase and ligase family protein
Vradi05g16720	AT1G52620	Pentatricopeptide repeat (PPR) superfamily protein
Vradi08g16150	AT1G20430	#N/A
Vradi07g25480	AT5G18580	tonneau 2 (TON2)
Vradi03g09410	AT5G61210	soluble N-ethylmaleimide-sensitive factor adaptor protein 33
Vradi02g01440	AT4G27600	pfkB-like carbohydrate kinase family protein
Vradi02g01440	AT4G27600	pfkB-like carbohydrate kinase family protein
Vradi08g18270	AT5G42140	Regulator of chromosome condensation (RCC1) family with FYVE zinc finger domain
Vradi02g03830	AT3G54420	homolog of carrot EP3-3 chitinase
Vradi02g03830	AT3G54420	homolog of carrot EP3-3 chitinase
Vradi03g03520	AT3G53450	Putative lysine decarboxylase family protein
Vradi04g06990	AT2G46080	#N/A
Vradi07g16110	AT3G51000	alpha/beta-Hydrolases superfamily protein
Vradi0421s00030	AT3G13050	Major facilitator superfamily protein
Vradi0253s00170	AT4G22930	pyrimidin 4
Vradi07g29980	AT5G50915	basic helix-loop-helix (bHLH) DNA-binding superfamily protein
Vradi0212s00040	AT1G05160	cytochrome P450, family 88, subfamily A, polypeptide 3
Vradi05g06280	AT1G77330	2-oxoglutarate (2OG) and Fe(II)-dependent oxygenase superfamily protein
Vradi0086s00590	AT5G60860	RAB GTPase homolog A1F
Vradi07g15690	AT3G62980	F-box/RNI-like superfamily protein
Vradi10g10060	AT2G42670	Protein of unknown function (DUF1637)
Vradi05g19270	AT1G16300	glyceraldehyde-3-phosphate dehydrogenase of plastid 2
Vradi05g19270	AT1G16300	glyceraldehyde-3-phosphate dehydrogenase of plastid 2
Vradi08g19620	AT4G14770	TESMIN/TSO1-like CXC 2
Vradi07g17030	AT5G62440	Protein of unknown function (DUF3223)
Vradi10g10320	AT2G33990	IQ-domain 9
Vradi07g15620	AT1G11380	PLAC8 family protein
Vradi04g08580	AT5G15130	WRKY DNA-binding protein 72
Vradi02g05810	AT5G60640	PDI-like 1-4
Vradi01g09420	AT3G26780	Phosphoglycerate mutase family protein
Vradi08g06090	AT2G36650	#N/A
Vradi06g06260	AT4G36880	cysteine proteinase1
Vradi09g07320	AT3G54040	PAR1 protein
Vradi07g30040	AT3G26935	DHHC-type zinc finger family protein
Vradi05g19750	AT1G78530	Protein kinase superfamily protein
Vradi09g07160	AT2G28930	protein kinase 1B
Vradi05g22270	AT4G09140	MUTL-homologue 1
Vradi05g00530	AT3G16950	lipoamide dehydrogenase 1
Vradi08g10410	AT1G02790	polygalacturonase 4
Vradi06g06120	AT3G46940	DUTP-PYROPHOSPHATASE-LIKE 1
Vradi01g09490	AT4G20850	tripeptidyl peptidase ii
Vradi07g30520	AT1G63500	Protein kinase protein with tetratricopeptide repeat domain
Vradi05g01410	AT5G44730	Haloacid dehalogenase-like hydrolase (HAD) superfamily protein
Vradi07g01470	AT4G35920	PLAC8 family protein
Vradi10g01950	AT4G24120	YELLOW STRIPE like 1
Vradi10g01950	AT4G24120	YELLOW STRIPE like 1
Vradi03g07050	AT4G01630	expansin A17
Vradi10g11600	AT1G11380	PLAC8 family protein
Vradi07g09490	AT4G19950	#N/A
Vradi10g13260	AT1G61010	cleavage and polyadenylation specificity factor 73-I
Vradi07g26640	AT5G47550	Cystatin/monellin superfamily protein
Vradi07g01730	AT3G12500	basic chitinase
Vradi05g10870	AT4G39952	Pentatricopeptide repeat (PPR) superfamily protein
Vradi08g17890	AT1G08080	alpha carbonic anhydrase 7
Vradi03g04210	AT2G36530	Enolase
Vradi09g01520	AT1G15215	#N/A
Vradi10g10460	AT5G46020	#N/A
Vradi06g09060	AT4G27790	Calcium-binding EF hand family protein
Vradi07g30400	AT1G28380	MAC/Perforin domain-containing protein
Vradi10g12380	AT5G65260	RNA-binding (RRM/RBD/RNP motifs) family protein
Vradi10g12380	AT5G65260	RNA-binding (RRM/RBD/RNP motifs) family protein
Vradi07g28940	AT4G26200	1-amino-cyclopropane-1-carboxylate synthase 7
Vradi11g04360	AT5G43100	Eukaryotic aspartyl protease family protein
Vradi07g11160	AT4G37540	LOB domain-containing protein 39
Vradi0239s00030	AT3G10840	alpha/beta-Hydrolases superfamily protein
Vradi05g04350	AT1G70510	KNOTTED-like from Arabidopsis thaliana 2
Vradi07g29880	AT5G13300	ARF GTPase-activating protein
Vradi10g08590	AT3G21530	DNAse I-like superfamily protein
Vradi08g10960	AT5G19730	Pectin lyase-like superfamily protein
Vradi06g00510	AT5G48150	GRAS family transcription factor
Vradi0007s00720	AT5G19820	ARM repeat superfamily protein
Vradi05g04410	AT5G63050	embryo defective 2759
Vradi07g07920	AT1G20575	Nucleotide-diphospho-sugar transferases superfamily protein
Vradi07g16690	AT2G24580	FAD-dependent oxidoreductase family protein
Vradi08g17160	AT4G32915	#N/A
Vradi06g03190	AT5G21160	LA RNA-binding protein
Vradi05g01990	AT2G05940	Protein kinase superfamily protein
Vradi03g05640	AT3G62980	F-box/RNI-like superfamily protein
Vradi11g04240	AT2G23090	Uncharacterised protein family SERF
Vradi02g01450	AT4G27750	binding
Vradi0493s00010	AT1G54250	RNA polymerase Rpb8
Vradi02g03940	AT5G67550	#N/A
Vradi03g01780	AT4G28570	Long-chain fatty alcohol dehydrogenase family protein
Vradi03g01780	AT4G28570	Long-chain fatty alcohol dehydrogenase family protein
Vradi11g00440	AT4G21220	Trimeric LpxA-like enzymes superfamily protein
Vradi10g10140	AT2G42610	Protein of unknown function (DUF640)
Vradi07g15950	AT4G03390	STRUBBELIG-receptor family 3
Vradi04g11030	AT3G02600	lipid phosphate phosphatase 3
Vradi08g17720	AT1G22770	gigantea protein (GI)
Vradi08g17720	AT1G22770	gigantea protein (GI)
Vradi11g07890	AT4G19150	Ankyrin repeat family protein
Vradi08g21200	AT1G03070	Bax inhibitor-1 family protein
Vradi11g10180	AT1G26840	origin recognition complex protein 6
Vradi01g13250	AT5G09280	Pectin lyase-like superfamily protein
Vradi08g10390	AT2G20560	DNAJ heat shock family protein
Vradi10g10020	AT4G18700	CBL-interacting protein kinase 12
Vradi05g06350	AT4G27420	ABC-2 type transporter family protein
Vradi03g00460	AT5G35960	Protein kinase family protein
Vradi0258s00090	AT1G51420	sucrose-phosphatase 1
Vradi11g06610	AT3G51320	Pentatricopeptide repeat (PPR) superfamily protein
Vradi07g16650	AT5G46080	Protein kinase superfamily protein
Vradi06g00360	AT3G07890	Ypt/Rab-GAP domain of gyp1p superfamily protein
Vradi08g06050	AT5G41980	#N/A
Vradi11g07770	AT5G45290	RING/U-box superfamily protein
Vradi06g06220	AT3G58060	Cation efflux family protein
Vradi0153s00410	AT4G31590	Cellulose-synthase-like C5
Vradi08g03990	AT3G22520	#N/A
Vradi08g03990	AT3G22520	#N/A
Vradi07g17590	AT5G60980	Nuclear transport factor 2 (NTF2) family protein with RNA binding (RRM-RBD-RNP motifs) domain
Vradi01g07510	AT3G01060	#N/A
Vradi0368s00110	AT1G72170	Domain of unknown function (DUF543)
Vradi09g07860	AT3G09320	DHHC-type zinc finger family protein
Vradi01g00620	AT5G14670	ADP-ribosylation factor A1B
Vradi03g06050	AT3G62820	Plant invertase/pectin methylesterase inhibitor superfamily protein
Vradi02g10610	AT3G20630	ubiquitin-specific protease 14
Vradi10g09030	AT5G18570	GTP1/OBG family protein
Vradi10g09460	AT5G42300	ubiquitin-like protein 5
Vradi01g13760	AT4G25700	beta-hydroxylase 1
Vradi08g01620	AT2G42520	P-loop containing nucleoside triphosphate hydrolases superfamily protein
Vradi11g07430	AT3G51500	#N/A
Vradi06g12400	AT5G10910	mraW methylase family protein
Vradi06g07120	AT5G58940	calmodulin-binding receptor-like cytoplasmic kinase 1
Vradi01g10360	AT2G22250	aspartate aminotransferase
Vradi0007s01990	AT5G40610	NAD-dependent glycerol-3-phosphate dehydrogenase family protein
Vradi10g05320	AT3G17470	Ca2+-activated RelA/spot homolog
Vradi10g05320	AT3G17470	Ca2+-activated RelA/spot homolog
Vradi05g04390	AT4G20140	Leucine-rich repeat transmembrane protein kinase
Vradi09g04730	AT5G44710	#N/A
Vradi01g05430	AT1G48440	B-cell receptor-associated 31-like
Vradi04g08400	AT2G44910	homeobox-leucine zipper protein 4
Vradi0268s00040	AT3G15140	Polynucleotidyl transferase, ribonuclease H-like superfamily protein
Vradi03g07740	AT5G19820	ARM repeat superfamily protein
Vradi03g07740	AT5G19820	ARM repeat superfamily protein
Vradi08g07860	AT1G13310	Endosomal targeting BRO1-like domain-containing protein
Vradi0324s00040	AT5G48830	#N/A
Vradi02g00510	AT1G12260	NAC 007
Vradi0048s00670	AT1G27990	#N/A
Vradi07g31350	AT3G52950	CBS / octicosapeptide/Phox/Bemp1 (PB1) domains-containing protein
Vradi02g05450	AT1G07880	Protein kinase superfamily protein
Vradi11g05280	AT4G36860	LIM domain-containing protein
Vradi06g12520	AT4G32630	ArfGap/RecO-like zinc finger domain-containing protein
Vradi0190s00150	AT5G49550	#N/A
Vradi07g09610	AT4G15000	Ribosomal L27e protein family
Vradi0322s00100	AT5G61760	inositol polyphosphate kinase 2 beta
Vradi01g13150	AT3G59140	multidrug resistance-associated protein 14
Vradi06g16340	AT1G76080	chloroplastic drought-induced stress protein of 32 kD
Vradi08g23420	AT2G33550	Homeodomain-like superfamily protein
Vradi01g12070	AT4G13920	receptor like protein 50
Vradi11g10800	AT1G69870	nitrate transporter 1.7
Vradi09g06260	AT3G60190	DYNAMIN-like 1E
Vradi02g01130	AT1G09400	FMN-linked oxidoreductases superfamily protein
Vradi02g01130	AT1G09400	FMN-linked oxidoreductases superfamily protein
Vradi07g16170	AT2G20760	Clathrin light chain protein
Vradi08g18060	AT1G20180	Protein of unknown function (DUF677)
Vradi07g18580	AT1G67850	Protein of unknown function (DUF707)
Vradi07g18580	AT1G67850	Protein of unknown function (DUF707)
Vradi0394s00030	AT4G38170	FAR1-related sequence 9
Vradi02g02200	AT3G57000	nucleolar essential protein-related
Vradi0259s00050	AT5G40640	#N/A
Vradi08g11510	AT1G09320	agenet domain-containing protein
Vradi08g11510	AT1G09320	agenet domain-containing protein
Vradi06g03770	AT1G55250	histone mono-ubiquitination 2
Vradi07g13990	AT5G60050	BTB/POZ domain-containing protein
Vradi06g14260	AT2G25930	hydroxyproline-rich glycoprotein family protein
Vradi04g07940	AT3G25480	Rhodanese/Cell cycle control phosphatase superfamily protein
Vradi0303s00030	AT3G05620	Plant invertase/pectin methylesterase inhibitor superfamily
Vradi10g00650	AT5G53620	#N/A
Vradi02g10370	AT3G18380	sequence-specific DNA binding transcription factors;sequence-specific DNA binding
Vradi11g13410	AT5G15310	myb domain protein 16
Vradi07g15330	AT5G62720	Integral membrane HPP family protein
Vradi04g07880	AT1G22840	CYTOCHROME C-1
Vradi02g05100	AT3G46130	myb domain protein 48
Vradi0190s00200	AT5G15780	Pollen Ole e 1 allergen and extensin family protein
Vradi0303s00140	AT1G53035	#N/A
Vradi0134s00150	AT5G46910	Transcription factor jumonji (jmj) family protein / zinc finger (C5HC2 type) family protein
Vradi0134s00150	AT5G46910	Transcription factor jumonji (jmj) family protein / zinc finger (C5HC2 type) family protein
Vradi0322s00040	AT4G19710	aspartate kinase-homoserine dehydrogenase ii
Vradi0322s00040	AT4G19710	aspartate kinase-homoserine dehydrogenase ii
Vradi08g10900	AT4G01960	#N/A
Vradi1269s00010	AT3G04080	apyrase 1
Vradi04g04760	AT1G49470	Family of unknown function (DUF716)
Vradi07g19600	AT1G29380	Carbohydrate-binding X8 domain superfamily protein
Vradi08g10470	AT2G47500	P-loop nucleoside triphosphate hydrolases superfamily protein with CH (Calponin Homology) domain
Vradi0214s00190	AT1G53380	Plant protein of unknown function (DUF641)
Vradi03g08380	AT2G39760	BTB/POZ/MATH-domains containing protein
Vradi08g11360	AT2G03880	Pentatricopeptide repeat (PPR) superfamily protein
Vradi11g00910	AT5G43630	zinc knuckle (CCHC-type) family protein
Vradi08g17220	AT1G34355	forkhead-associated (FHA) domain-containing protein
Vradi0364s00030	AT1G10390	Nucleoporin autopeptidase
Vradi0368s00070	AT1G71691	GDSL-like Lipase/Acylhydrolase superfamily protein
Vradi07g12600	AT4G16563	Eukaryotic aspartyl protease family protein
Vradi0153s00350	AT3G21150	B-box 32
Vradi05g18870	AT1G79570	Protein kinase superfamily protein with octicosapeptide/Phox/Bem1p domain
Vradi05g18870	AT1G79570	Protein kinase superfamily protein with octicosapeptide/Phox/Bem1p domain
Vradi05g18870	AT1G79570	Protein kinase superfamily protein with octicosapeptide/Phox/Bem1p domain
Vradi05g18870	AT1G79570	Protein kinase superfamily protein with octicosapeptide/Phox/Bem1p domain
Vradi03g06460	AT4G02070	MUTS homolog 6
Vradi11g13160	AT1G23230	#N/A
Vradi07g30930	AT1G64060	respiratory burst oxidase protein F
Vradi07g30930	AT1G64060	respiratory burst oxidase protein F
Vradi0169s00160	AT1G69060	Chaperone DnaJ-domain superfamily protein
Vradi05g12980	AT2G26500	cytochrome b6f complex subunit (petM), putative
Vradi07g31310	AT5G63710	Leucine-rich repeat protein kinase family protein
Vradi02g05410	AT1G07860	#N/A
Vradi08g07820	AT3G04300	RmlC-like cupins superfamily protein
Vradi09g04410	AT2G46040	ARID/BRIGHT DNA-binding domain;ELM2 domain protein
Vradi09g04410	AT2G46040	ARID/BRIGHT DNA-binding domain;ELM2 domain protein
Vradi0660s00010	AT2G39450	Cation efflux family protein
Vradi07g05660	AT5G20220	zinc knuckle (CCHC-type) family protein
Vradi03g03010	AT2G28690	Protein of unknown function (DUF1635)
Vradi02g13870	AT1G31190	myo-inositol monophosphatase like 1
Vradi05g17630	AT1G05970	RNA-binding (RRM/RBD/RNP motifs) family protein
Vradi07g21890	AT4G30340	diacylglycerol kinase 7
Vradi10g04820	AT1G09020	homolog of yeast sucrose nonfermenting 4
Vradi08g03120	AT1G11900	Tetratricopeptide repeat (TPR)-like superfamily protein
Vradi0322s00020	AT4G19710	aspartate kinase-homoserine dehydrogenase ii
Vradi03g05160	AT3G52390	TatD related DNase
Vradi11g10840	AT5G39950	thioredoxin 2
Vradi08g16120	AT5G04490	vitamin E pathway gene 5
Vradi05g10600	AT1G04830	Ypt/Rab-GAP domain of gyp1p superfamily protein
Vradi02g10090	AT2G31130	#N/A
Vradi0134s00340	AT2G01900	DNAse I-like superfamily protein
Vradi0048s00550	AT5G46330	Leucine-rich receptor-like protein kinase family protein
Vradi07g20960	AT5G45290	RING/U-box superfamily protein
Vradi0007s00200	AT5G04200	metacaspase 9
Vradi0384s00040	AT1G70200	RNA-binding (RRM/RBD/RNP motifs) family protein
Vradi02g04380	AT1G51200	A20/AN1-like zinc finger family protein
Vradi07g20290	AT1G02630	Nucleoside transporter family protein
Vradi07g30050	AT5G23660	homolog of Medicago truncatula MTN3
[truncated: 20,008 more rows]
