# Supplementary material for: RNA-Seq Reveals Waterlogging-Triggered Root Plasticity in Mungbean Associated with Ethylene and Jasmonic Acid Signal Integrators for Root Regeneration
Source: Plants (Basel). 2022 Mar 30;11(7):930. doi: 10.3390/plants11070930 (PMC9002673; doi:10.3390/plants11070930)
Supplement: Supplementary file 1 [file plants-11-00930-s001.zip › TableS4.xlsx]

## Sheet: TableS4_info
GO enrichment analysis derived from Venn's diagram comparison
Gene ontology enrichment analysis was performed using the GOHyperGAll function (Horan et al., 2008) in the R environment. Mungbean-Arabidopsis ortholog Gene Ontology (GO) annotation was obtained from gene_association.tair.gz (https://www.arabidopsis.org/download_files/GO_and_PO_Annotations/Gene_Ontology_Annotations/gene_association.tair.gz). Significant GO terms were filtered by an adjusted p-val…
Reference
Horan, K.; Jang, C.; Bailey-Serres, J.; Mittler, R.; Shelton, C.; Harper, J.F.; Zhu, J.K.; Cushman, J.C.; Gollery, M.; Girke, T. Annotating genes of known and unknown function by large-scale coexpression analysis. Plant Physiol 2008, 147, 41-57, doi:10.1104/pp.108.117366.

## Sheet: Sheet1
Cluster ID	cluster size	GO ID	NodeSize	SampleMatch	Pvalue	FDR	"-log10 FDR"	Term	Ont	SampleKeys
298 elements included exclusively in \UpD7H150\":"	298	GO:1901987	42	6	1.5311e-05	0.00440956	2.35561	regulation of cell cycle phase transition	BP	Vradi02g12100 Vradi04g01720 Vradi05g09800 Vradi06g10210 Vradi10g03360 Vradi11g11150
298 elements included exclusively in \UpD7H150\":"	298	GO:0048364	633	22	2.19229e-05	0.00631379	2.19971	root development	BP	Vradi0122s00050 Vradi01g02580 Vradi02g01150 Vradi02g04370 Vradi02g07890 Vradi04g02790 Vradi04g04750 Vradi05g03320 Vradi05g07690 Vradi05g18500 Vradi07g07580 Vradi07g28550 Vradi07g29010 Vradi08g05570 Vradi08g08690 Vradi08g17640 Vradi09g01280 Vradi09g01910 Vradi10g02880 Vradi10g08330 Vradi10g09180 Vradi11g09310
298 elements included exclusively in \UpD7H150\":"	298	GO:0098687	33	5	7.84714e-05	0.00517911	2.28574	chromosomal region	CC	Vradi0250s00020 Vradi0298s00060 Vradi02g12100 Vradi05g00970 Vradi11g11150
131 elements included exclusively in \UpD1H150\":"	131	GO:0009725	1449	22	7.46834e-06	0.00104557	2.98065	response to hormone	BP	Vradi0007s02150 Vradi01g00950 Vradi0281s00150 Vradi02g00690 Vradi0393s00080 Vradi03g06230 Vradi05g02480 Vradi06g02520 Vradi06g09760 Vradi06g15160 Vradi07g05800 Vradi07g12620 Vradi07g15740 Vradi07g17780 Vradi07g21730 Vradi07g24080 Vradi07g24470 Vradi08g20180 Vradi10g00740 Vradi11g02250 Vradi11g06150 Vradi11g06160
131 elements included exclusively in \UpD1H150\":"	131	GO:0010319	26	3	0.000291068	0.00640349	2.19358	stromule	CC	Vradi01g00700 Vradi03g07390 Vradi11g08360
131 elements included exclusively in \UpD1H150\":"	131	GO:0009535	217	6	0.00072821	0.0160206	1.79532	chloroplast thylakoid membrane	CC	Vradi01g00700 Vradi05g20510 Vradi08g18590 Vradi09g00270 Vradi10g00740 Vradi11g08360
131 elements included exclusively in \UpD1H150\":"	131	GO:0010598	11	2	0.00134042	0.0294892	1.53034	NAD(P)H dehydrogenase complex (plastoquinone)	CC	Vradi05g20510 Vradi09g00270
308 elements included exclusively in \UpD7KPS2\":"	308	GO:0005372	21	4	0.000151919	0.0118497	1.92629	water transmembrane transporter activity	MF	Vradi04g02800 Vradi04g08760 Vradi05g08830 Vradi11g03060
308 elements included exclusively in \UpD7KPS2\":"	308	GO:0004497	96	7	0.000287636	0.0224356	1.64906	monooxygenase activity	MF	Vradi0190s00020 Vradi01g04400 Vradi0301s00080 Vradi05g11470 Vradi07g23620 Vradi09g08260 Vradi10g05710
308 elements included exclusively in \UpD7KPS2\":"	308	GO:0015112	11	3	0.000353582	0.0275794	1.55942	nitrate transmembrane transporter activity	MF	Vradi0223s00020 Vradi0453s00010 Vradi04g03010
308 elements included exclusively in \UpD7KPS2\":"	308	GO:0009753	319	16	7.62273e-06	0.00219535	2.6585	response to jasmonic acid	BP	Vradi0043s00750 Vradi0083s00110 Vradi0179s00100 Vradi01g04400 Vradi0410s00020 Vradi05g08830 Vradi05g11580 Vradi06g15640 Vradi08g14550 Vradi08g20650 Vradi09g03480 Vradi09g03930 Vradi10g03670 Vradi11g02530 Vradi11g03500 Vradi11g05940
308 elements included exclusively in \UpD7KPS2\":"	308	GO:0009636	85	7	0.000158654	0.0456924	1.34016	response to toxic substance	BP	Vradi0158s00550 Vradi02g01560 Vradi04g09370 Vradi04g10870 Vradi08g04970 Vradi08g22680 Vradi11g02190
324 common elements in \UpD1H150\", \"UpD1KPS2\", \"UpD7H150\" and \"UpD7KPS2\":"	324	GO:0020037	140	13	1.64723e-08	1.38368e-06	5.85897	heme binding	MF	Vradi0007s01920 Vradi01g08270 Vradi0298s00010 Vradi02g02380 Vradi02g03620 Vradi05g06010 Vradi05g07060 Vradi05g09200 Vradi06g07030 Vradi07g11140 Vradi07g23050 Vradi08g21470 Vradi09g05450
324 common elements in \UpD1H150\", \"UpD1KPS2\", \"UpD7H150\" and \"UpD7KPS2\":"	324	GO:0043546	2	2	0.000150581	0.0126488	1.89795	molybdopterin cofactor binding	MF	Vradi01g08270 Vradi05g07060
324 common elements in \UpD1H150\", \"UpD1KPS2\", \"UpD7H150\" and \"UpD7KPS2\":"	324	GO:0052894	2	2	0.000150581	0.0126488	1.89795	norspermine:oxygen oxidoreductase activity	MF	Vradi05g17060 Vradi10g04400
324 common elements in \UpD1H150\", \"UpD1KPS2\", \"UpD7H150\" and \"UpD7KPS2\":"	324	GO:0005506	127	8	0.000170211	0.0142978	1.84473	iron ion binding	MF	Vradi0007s01550 Vradi0187s00010 Vradi01g08420 Vradi0298s00010 Vradi05g06010 Vradi07g01600 Vradi08g21470 Vradi09g05450
324 common elements in \UpD1H150\", \"UpD1KPS2\", \"UpD7H150\" and \"UpD7KPS2\":"	324	GO:0010427	11	3	0.000280678	0.0235769	1.62751	abscisic acid binding	MF	Vradi02g13150 Vradi06g04160 Vradi07g24910
324 common elements in \UpD1H150\", \"UpD1KPS2\", \"UpD7H150\" and \"UpD7KPS2\":"	324	GO:0004864	13	3	0.000477784	0.0401339	1.39649	protein phosphatase inhibitor activity	MF	Vradi02g13150 Vradi06g04160 Vradi07g24910
324 common elements in \UpD1H150\", \"UpD1KPS2\", \"UpD7H150\" and \"UpD7KPS2\":"	324	GO:0019842	84	6	0.000580771	0.0487848	1.31172	vitamin binding	MF	Vradi01g07920 Vradi0215s00310 Vradi0389s00050 Vradi07g01600 Vradi07g01820 Vradi10g10250
324 common elements in \UpD1H150\", \"UpD1KPS2\", \"UpD7H150\" and \"UpD7KPS2\":"	324	GO:0001666	178	13	3.34555e-07	7.46057e-05	4.12723	response to hypoxia	BP	Vradi0007s01550 Vradi0187s00010 Vradi01g09200 Vradi0215s00310 Vradi02g02380 Vradi02g03620 Vradi05g09200 Vradi05g13300 Vradi06g07330 Vradi07g22140 Vradi08g16180 Vradi10g10250 Vradi11g12920
324 common elements in \UpD1H150\", \"UpD1KPS2\", \"UpD7H150\" and \"UpD7KPS2\":"	324	GO:0042545	96	9	2.96912e-06	0.000662115	3.17907	cell wall modification	BP	Vradi0048s00550 Vradi0051s00200 Vradi01g00610 Vradi0293s00030 Vradi0298s00010 Vradi03g06160 Vradi07g03760 Vradi07g09670 Vradi09g09280
324 common elements in \UpD1H150\", \"UpD1KPS2\", \"UpD7H150\" and \"UpD7KPS2\":"	324	GO:0042402	9	3	0.000151111	0.0336979	1.4724	cellular biogenic amine catabolic process	BP	Vradi0298s00010 Vradi05g17060 Vradi10g04400
324 common elements in \UpD1H150\", \"UpD1KPS2\", \"UpD7H150\" and \"UpD7KPS2\":"	324	GO:0071398	2	2	0.000154443	0.0344408	1.46293	cellular response to fatty acid	BP	Vradi07g29030 Vradi10g07740
324 common elements in \UpD1H150\", \"UpD1KPS2\", \"UpD7H150\" and \"UpD7KPS2\":"	324	GO:0005618	144	9	2.16281e-05	0.000627216	3.20258	cell wall	CC	Vradi0007s01920 Vradi0051s00200 Vradi01g00610 Vradi0293s00030 Vradi05g06610 Vradi06g07030 Vradi07g09670 Vradi08g03590 Vradi08g21470
196 common elements in \UpD1H150\" and \"UpD1KPS2\":"	196	GO:0004672	569	14	0.000266334	0.0141157	1.8503	protein kinase activity	MF	Vradi0158s00410 Vradi01g03320 Vradi01g05400 Vradi01g06190 Vradi02g13230 Vradi0303s00040 Vradi05g10950 Vradi07g13610 Vradi07g15610 Vradi09g02550 Vradi09g04340 Vradi10g09740 Vradi11g07080 Vradi11g11750
196 common elements in \UpD1H150\" and \"UpD1KPS2\":"	196	GO:0009628	2503	40	1.72627e-05	0.00327992	2.48414	response to abiotic stimulus	BP	Vradi0007s00390 Vradi0086s00260 Vradi01g02750 Vradi01g03090 Vradi01g05400 Vradi01g11030 Vradi0264s00080 Vradi02g13230 Vradi0303s00040 Vradi0354s00010 Vradi03g07980 Vradi04g03590 Vradi05g02330 Vradi05g08980 Vradi05g09190 Vradi05g10950 Vradi05g15510 Vradi05g17320 Vradi05g18150 Vradi06g05830 Vradi07g01030 Vradi07g12600 Vradi07g13610 Vradi07g15620 Vradi07g22090 Vradi07g22670 Vradi07g24990 Vradi08g073…
27 common elements in \UpD1H150\", \"UpD1KPS2\" and \"UpD7H150\":"	27	GO:0008441	3	1	0.00326332	0.0228433	1.64124	3'(2'),5'-bisphosphate nucleotidase activity	MF	Vradi10g11530
27 common elements in \UpD1H150\", \"UpD1KPS2\" and \"UpD7H150\":"	27	GO:0015026	3	1	0.00326332	0.0228433	1.64124	coreceptor activity	MF	Vradi10g09980
27 common elements in \UpD1H150\", \"UpD1KPS2\" and \"UpD7H150\":"	27	GO:0003950	5	1	0.00543341	0.0380338	1.41983	NAD+ ADP-ribosyltransferase activity	MF	Vradi07g14750
27 common elements in \UpD1H150\", \"UpD1KPS2\" and \"UpD7H150\":"	27	GO:0071944	1409	4	0.014741	0.0442231	1.35435	cell periphery	CC	Vradi02g07640 Vradi0519s00010 Vradi07g17280 Vradi10g09980
99 common elements in \UpD1KPS2\", \"UpD7H150\" and \"UpD7KPS2\":"	99	GO:0008889	7	2	0.000342021	0.0116287	1.93447	glycerophosphodiester phosphodiesterase activity	MF	Vradi04g05020 Vradi10g02360
99 common elements in \UpD1KPS2\", \"UpD7H150\" and \"UpD7KPS2\":"	99	GO:0005886	1213	12	0.000640939	0.0115369	1.93791	plasma membrane	CC	Vradi0111s00080 Vradi01g02570 Vradi02g06010 Vradi0322s00010 Vradi03g05030 Vradi04g05930 Vradi07g04450 Vradi07g18340 Vradi08g14070 Vradi08g17680 Vradi10g02360 Vradi10g07880
576 common elements in \UpD7H150\" and \"UpD7KPS2\":"	576	GO:0016798	242	23	2.43513e-08	4.09102e-06	5.38817	hydrolase activity, acting on glycosyl bonds	MF	Vradi0070s00340 Vradi0095s00090 Vradi0129s00030 Vradi0171s00250 Vradi01g09690 Vradi02g06230 Vradi02g14190 Vradi03g05000 Vradi03g06410 Vradi0450s00100 Vradi05g06500 Vradi05g16500 Vradi05g22040 Vradi0635s00020 Vradi06g13330 Vradi06g16920 Vradi07g04960 Vradi07g05960 Vradi08g19740 Vradi08g19960 Vradi08g22670 Vradi09g00670 Vradi09g02070
576 common elements in \UpD7H150\" and \"UpD7KPS2\":"	576	GO:0046527	103	11	4.0691e-05	0.00683608	2.16519	glucosyltransferase activity	MF	Vradi01g01100 Vradi01g06080 Vradi01g11990 Vradi0228s00220 Vradi02g06230 Vradi0450s00100 Vradi05g16970 Vradi07g04150 Vradi08g19740 Vradi09g04270 Vradi11g04570
576 common elements in \UpD7H150\" and \"UpD7KPS2\":"	576	GO:0005372	21	5	0.000122718	0.0206166	1.68578	water transmembrane transporter activity	MF	Vradi01g11510 Vradi01g11530 Vradi03g03810 Vradi03g08730 Vradi09g07490
576 common elements in \UpD7H150\" and \"UpD7KPS2\":"	576	GO:0048364	633	37	7.92294e-07	0.00033831	3.47069	root development	BP	Vradi0070s00340 Vradi0122s00270 Vradi0154s00330 Vradi01g14700 Vradi02g00390 Vradi02g07950 Vradi02g12820 Vradi02g13240 Vradi03g01240 Vradi03g06420 Vradi03g07370 Vradi03g08100 Vradi04g10160 Vradi04g10220 Vradi05g04710 Vradi05g19080 Vradi0635s00020 Vradi06g00310 Vradi06g05400 Vradi06g08410 Vradi06g08430 Vradi06g09270 Vradi06g13090 Vradi07g10400 Vradi07g21780 Vradi07g22410 Vradi07g26970 Vradi08g02270…
576 common elements in \UpD7H150\" and \"UpD7KPS2\":"	576	GO:1905392	519	29	3.08274e-05	0.0131633	1.88064	plant organ morphogenesis	BP	Vradi0070s00340 Vradi0154s00330 Vradi0215s00320 Vradi02g07950 Vradi02g10510 Vradi02g12820 Vradi02g13240 Vradi03g01240 Vradi03g06420 Vradi03g07370 Vradi03g08100 Vradi04g10220 Vradi05g04710 Vradi05g14310 Vradi05g19080 Vradi06g00310 Vradi06g04560 Vradi06g05400 Vradi06g08410 Vradi07g10400 Vradi07g10580 Vradi07g22410 Vradi07g26970 Vradi08g02270 Vradi08g10420 Vradi09g06030 Vradi10g06090 Vradi11g04690 V…
576 common elements in \UpD7H150\" and \"UpD7KPS2\":"	576	GO:0006833	20	5	9.85249e-05	0.0420701	1.37603	water transport	BP	Vradi01g11510 Vradi01g11530 Vradi03g03810 Vradi03g08730 Vradi09g07490
576 common elements in \UpD7H150\" and \"UpD7KPS2\":"	576	GO:0009505	122	13	3.67724e-06	0.000231666	3.63514	plant-type cell wall	CC	Vradi01g07070 Vradi02g13900 Vradi02g14190 Vradi0365s00020 Vradi03g05010 Vradi04g09440 Vradi05g01310 Vradi05g22710 Vradi06g05810 Vradi06g06600 Vradi06g16920 Vradi07g15860 Vradi08g11870
576 common elements in \UpD7H150\" and \"UpD7KPS2\":"	576	GO:0031225	130	12	3.7826e-05	0.00238304	2.62287	anchored component of membrane	CC	Vradi0086s00490 Vradi0122s00270 Vradi0129s00150 Vradi01g03300 Vradi01g09690 Vradi02g07850 Vradi04g09440 Vradi05g22780 Vradi06g00310 Vradi08g21590 Vradi09g00670 Vradi09g05730
58 common elements in \UpD1H150\" and \"UpD7H150\":"	58	GO:0050113	2	2	4.20971e-06	7.57747e-05	4.12048	inositol oxygenase activity	MF	Vradi07g28830 Vradi09g01670
58 common elements in \UpD1H150\" and \"UpD7H150\":"	58	GO:0004073	1	1	0.00209398	0.0376916	1.42376	aspartate-semialdehyde dehydrogenase activity	MF	Vradi01g02070
58 common elements in \UpD1H150\" and \"UpD7H150\":"	58	GO:0008710	1	1	0.00209398	0.0376916	1.42376	8-amino-7-oxononanoate synthase activity	MF	Vradi05g21700
58 common elements in \UpD1H150\" and \"UpD7H150\":"	58	GO:0005506	127	3	0.00227849	0.0410128	1.38708	iron ion binding	MF	Vradi04g09470 Vradi07g28830 Vradi09g01670
58 common elements in \UpD1H150\" and \"UpD7H150\":"	58	GO:0019310	2	2	4.48383e-06	0.00026903	3.5702	inositol catabolic process	BP	Vradi07g28830 Vradi09g01670
58 common elements in \UpD1H150\" and \"UpD7H150\":"	58	GO:0006949	9	2	0.000159919	0.00959514	2.01795	syncytium formation	BP	Vradi07g28830 Vradi09g01670
58 common elements in \UpD1H150\" and \"UpD7H150\":"	58	GO:0009991	190	4	0.00068756	0.0412536	1.38454	response to extracellular stimulus	BP	Vradi0023s00020 Vradi02g02750 Vradi07g30190 Vradi10g11020
38 common elements in \UpD1KPS2\" and \"UpD7KPS2\":"	38	GO:0071522	1	1	0.00108887	0.0108887	1.96302	ureidoglycine aminohydrolase activity	MF	Vradi07g12080
38 common elements in \UpD1KPS2\" and \"UpD7KPS2\":"	38	GO:0050017	2	1	0.00217664	0.0217664	1.66221	L-3-cyanoalanine synthase activity	MF	Vradi08g13040
38 common elements in \UpD1KPS2\" and \"UpD7KPS2\":"	38	GO:0015098	3	1	0.00326332	0.0326332	1.48634	molybdate ion transmembrane transporter activity	MF	Vradi06g12500
38 common elements in \UpD1KPS2\" and \"UpD7KPS2\":"	38	GO:0102210	3	1	0.00326332	0.0326332	1.48634	rhamnogalacturonan endolyase activity	MF	Vradi11g09190
38 common elements in \UpD1KPS2\" and \"UpD7KPS2\":"	38	GO:0004629	4	1	0.00434891	0.0434891	1.36162	phospholipase C activity	MF	Vradi07g00240
38 common elements in \UpD1KPS2\" and \"UpD7KPS2\":"	38	GO:0005887	71	2	0.00330599	0.0198359	1.70255	integral component of plasma membrane	CC	Vradi03g03140 Vradi06g00940
110 common elements in \UpD1H150\", \"UpD1KPS2\" and \"UpD7KPS2\":"	110	GO:0001666	178	9	9.74517e-08	1.14018e-05	4.94302	response to hypoxia	BP	Vradi05g01410 Vradi06g01890 Vradi06g14520 Vradi08g00760 Vradi08g03080 Vradi08g05970 Vradi08g10170 Vradi09g02810 Vradi10g07480
179 elements included exclusively in \DownD1KPS2\":"	179	GO:0015112	11	3	7.93364e-05	0.0049982	2.30119	nitrate transmembrane transporter activity	MF	Vradi0223s00020 Vradi07g07220 Vradi07g15330
294 elements included exclusively in \DownD7H150\":"	294	GO:0016168	13	3	0.00034841	0.019511	1.70972	chlorophyll binding	MF	Vradi06g00230 Vradi09g03270 Vradi09g09820
294 elements included exclusively in \DownD7H150\":"	294	GO:0019684	107	12	3.05417e-09	6.84134e-07	6.16486	photosynthesis, light reaction	BP	Vradi0083s00910 Vradi0170s00030 Vradi0189s00020 Vradi01g10940 Vradi0251s00060 Vradi03g01290 Vradi06g00230 Vradi07g09950 Vradi07g13170 Vradi09g02980 Vradi09g03270 Vradi09g09820
294 elements included exclusively in \DownD7H150\":"	294	GO:0015994	113	9	5.62876e-06	0.00126084	2.89934	chlorophyll metabolic process	BP	Vradi01g10520 Vradi02g04120 Vradi0315s00210 Vradi05g00010 Vradi05g03660 Vradi07g03990 Vradi07g17370 Vradi08g00260 Vradi10g00780
294 elements included exclusively in \DownD7H150\":"	294	GO:0009535	217	22	2.02233e-15	8.69603e-14	13.0607	chloroplast thylakoid membrane	CC	Vradi0170s00030 Vradi0187s00030 Vradi0189s00020 Vradi01g00900 Vradi01g02430 Vradi01g10940 Vradi0315s00210 Vradi03g06430 Vradi04g00590 Vradi05g03660 Vradi05g11440 Vradi05g12980 Vradi05g20400 Vradi06g00230 Vradi06g02320 Vradi07g09950 Vradi07g13170 Vradi07g17370 Vradi09g03270 Vradi09g09820 Vradi10g00780 Vradi11g01360
294 elements included exclusively in \DownD7H150\":"	294	GO:0009543	39	6	4.47742e-06	0.000192529	3.7155	chloroplast thylakoid lumen	CC	Vradi0083s00910 Vradi0187s00030 Vradi0189s00020 Vradi01g00900 Vradi01g10940 Vradi07g09950
294 elements included exclusively in \DownD7H150\":"	294	GO:0009538	5	3	1.40301e-05	0.000603294	3.21947	photosystem I reaction center	CC	Vradi0315s00210 Vradi05g20400 Vradi07g17370
312 elements included exclusively in \DownD1H150\":"	312	GO:0008810	13	3	0.000477784	0.0391783	1.40695	cellulase activity	MF	Vradi0070s00340 Vradi02g02390 Vradi08g10400
312 elements included exclusively in \DownD1H150\":"	312	GO:0009888	1083	31	5.14214e-06	0.00129068	2.88918	tissue development	BP	Vradi0070s00340 Vradi0147s00110 Vradi0275s00030 Vradi0315s00050 Vradi0349s00120 Vradi0363s00110 Vradi04g05410 Vradi04g10160 Vradi05g04140 Vradi05g08000 Vradi05g11720 Vradi05g11850 Vradi05g16760 Vradi05g19300 Vradi05g21630 Vradi06g03660 Vradi06g11770 Vradi07g02810 Vradi07g08560 Vradi07g15320 Vradi07g17410 Vradi08g02060 Vradi08g05520 Vradi08g10470 Vradi08g15020 Vradi08g22570 Vradi09g00870 Vradi09g0…
312 elements included exclusively in \DownD1H150\":"	312	GO:1903046	222	12	1.65525e-05	0.00415467	2.38146	meiotic cell cycle process	BP	Vradi01g03450 Vradi01g07250 Vradi0208s00100 Vradi0315s00050 Vradi03g01990 Vradi05g16760 Vradi05g19300 Vradi07g15320 Vradi08g07740 Vradi08g10470 Vradi08g19010 Vradi11g12850
312 elements included exclusively in \DownD1H150\":"	312	GO:0071944	1409	40	7.89704e-10	3.00087e-08	7.52275	cell periphery	CC	Vradi0161s00170 Vradi01g05810 Vradi01g07840 Vradi0275s00030 Vradi02g02720 Vradi02g09330 Vradi0361s00010 Vradi0361s00070 Vradi03g06310 Vradi03g08490 Vradi04g07660 Vradi05g00150 Vradi05g00210 Vradi05g01090 Vradi05g06780 Vradi05g08000 Vradi05g08870 Vradi05g10090 Vradi05g11040 Vradi05g16360 Vradi05g17700 Vradi05g22780 Vradi06g03660 Vradi06g10900 Vradi06g11770 Vradi06g15140 Vradi07g16390 Vradi07g21810…
233 elements included exclusively in \DownD7KPS2\":"	233	GO:0009767	44	5	7.02476e-05	0.0160867	1.79353	photosynthetic electron transport chain	BP	Vradi0007s00260 Vradi0023s00090 Vradi03g08980 Vradi05g20510 Vradi08g18590
233 elements included exclusively in \DownD7KPS2\":"	233	GO:0031328	332	12	0.000110929	0.0254028	1.59512	positive regulation of cellular biosynthetic process	BP	Vradi0179s00440 Vradi02g06710 Vradi03g09160 Vradi05g10410 Vradi05g17260 Vradi06g14460 Vradi06g15000 Vradi07g15340 Vradi07g23440 Vradi08g00380 Vradi08g09460 Vradi11g03900
233 elements included exclusively in \DownD7KPS2\":"	233	GO:0009344	2	2	8.2112e-05	0.00303815	2.51739	nitrite reductase complex [NAD(P)H]	CC	Vradi0023s00090 Vradi08g18590
233 elements included exclusively in \DownD7KPS2\":"	233	GO:0010598	11	3	0.000114307	0.00422937	2.37372	NAD(P)H dehydrogenase complex (plastoquinone)	CC	Vradi0007s00260 Vradi03g08980 Vradi05g20510
233 elements included exclusively in \DownD7KPS2\":"	233	GO:0009535	217	9	0.000148762	0.00550418	2.25931	chloroplast thylakoid membrane	CC	Vradi0007s00260 Vradi0023s00090 Vradi01g10390 Vradi03g03230 Vradi03g08980 Vradi05g20510 Vradi06g05150 Vradi08g03050 Vradi08g18590
263 common elements in \DownD1H150\", \"DownD1KPS2\", \"DownD7H150\" and \"DownD7KPS2\":"	263	GO:0030570	13	3	0.000244203	0.0129427	1.88797	pectate lyase activity	MF	Vradi01g08290 Vradi07g14590 Vradi08g04030
263 common elements in \DownD1H150\", \"DownD1KPS2\", \"DownD7H150\" and \"DownD7KPS2\":"	263	GO:2000143	2	2	9.58466e-05	0.0184984	1.73287	negative regulation of DNA-templated transcription, initiation	BP	Vradi07g07330 Vradi07g13620
263 common elements in \DownD1H150\", \"DownD1KPS2\", \"DownD7H150\" and \"DownD7KPS2\":"	263	GO:0005615	44	4	0.000444279	0.0102184	1.99062	extracellular space	CC	Vradi02g02970 Vradi02g09780 Vradi05g02000 Vradi07g22010
166 common elements in \DownD1H150\" and \"DownD1KPS2\":"	166	GO:0055065	126	6	0.00022527	0.0371695	1.42981	metal ion homeostasis	BP	Vradi0154s00030 Vradi0179s00320 Vradi02g03970 Vradi05g06460 Vradi08g20060 Vradi11g03570
560 common elements in \DownD7H150\" and \"DownD7KPS2\":"	560	GO:0003700	845	51	3.53825e-11	3.85669e-09	8.41379	DNA-binding transcription factor activity	MF	Vradi0171s00110 Vradi0179s00130 Vradi0184s00090 Vradi01g01740 Vradi01g03120 Vradi01g03390 Vradi01g03820 Vradi01g04600 Vradi01g04660 Vradi02g05100 Vradi02g05850 Vradi02g08030 Vradi02g08860 Vradi02g11760 Vradi03g01340 Vradi03g02820 Vradi03g04330 Vradi0425s00070 Vradi04g01740 Vradi04g03090 Vradi04g07130 Vradi04g08740 Vradi0536s00010 Vradi05g00310 Vradi05g02100 Vradi05g10500 Vradi05g11810 Vradi05g124…
560 common elements in \DownD7H150\" and \"DownD7KPS2\":"	560	GO:0000976	540	32	3.71417e-07	4.04845e-05	4.39271	transcription regulatory region sequence-specific DNA binding	MF	Vradi0073s00100 Vradi0184s00090 Vradi01g01740 Vradi01g03390 Vradi01g03820 Vradi01g04600 Vradi0223s00050 Vradi02g05100 Vradi02g05850 Vradi02g08860 Vradi02g11760 Vradi03g01340 Vradi0425s00070 Vradi04g01740 Vradi04g08740 Vradi0536s00010 Vradi05g00310 Vradi05g11810 Vradi05g12490 Vradi05g15000 Vradi05g19440 Vradi05g20550 Vradi05g22170 Vradi06g14320 Vradi06g14410 Vradi07g13140 Vradi07g13210 Vradi08g095…
560 common elements in \DownD7H150\" and \"DownD7KPS2\":"	560	GO:0015018	4	3	4.25463e-05	0.00463754	2.33371	galactosylgalactosylxylosylprotein 3-beta-glucuronosyltransferase activity	MF	Vradi03g03320 Vradi07g10770 Vradi11g04510
560 common elements in \DownD7H150\" and \"DownD7KPS2\":"	560	GO:0009834	95	17	2.91538e-11	1.1574e-08	7.93651	plant-type secondary cell wall biogenesis	BP	Vradi0179s00130 Vradi0184s00090 Vradi01g11040 Vradi02g08860 Vradi03g03320 Vradi04g01740 Vradi04g02030 Vradi05g18670 Vradi05g19440 Vradi05g23210 Vradi07g10770 Vradi07g13140 Vradi07g13210 Vradi07g13430 Vradi07g20290 Vradi11g02000 Vradi11g04510
560 common elements in \DownD7H150\" and \"DownD7KPS2\":"	560	GO:0045492	25	8	4.42224e-08	1.75563e-05	4.75557	xylan biosynthetic process	BP	Vradi0023s00290 Vradi01g11040 Vradi02g10080 Vradi03g03320 Vradi07g10770 Vradi07g13430 Vradi09g09530 Vradi11g04510
560 common elements in \DownD7H150\" and \"DownD7KPS2\":"	560	GO:0009699	74	11	6.92933e-07	0.000275094	3.56052	phenylpropanoid biosynthetic process	BP	Vradi0146s00030 Vradi0179s00130 Vradi02g06860 Vradi05g00560 Vradi05g19440 Vradi05g23210 Vradi06g05160 Vradi07g13140 Vradi08g09530 Vradi09g08250 Vradi11g02000
560 common elements in \DownD7H150\" and \"DownD7KPS2\":"	560	GO:0006355	1184	51	3.40587e-06	0.00135213	2.86898	regulation of transcription, DNA-templated	BP	Vradi0171s00110 Vradi0179s00130 Vradi0184s00090 Vradi01g01740 Vradi01g03120 Vradi01g03390 Vradi01g03820 Vradi01g04600 Vradi01g04660 Vradi0223s00050 Vradi02g05100 Vradi02g08030 Vradi02g08860 Vradi02g11760 Vradi03g01340 Vradi03g02820 Vradi03g04330 Vradi03g05720 Vradi03g07390 Vradi0425s00070 Vradi04g01740 Vradi04g07130 Vradi04g08740 Vradi0536s00010 Vradi05g00310 Vradi05g07330 Vradi05g10500 Vradi05g1…
560 common elements in \DownD7H150\" and \"DownD7KPS2\":"	560	GO:0015979	163	14	1.74617e-05	0.00693231	2.15912	photosynthesis	BP	Vradi0007s00180 Vradi01g00700 Vradi01g08610 Vradi0215s00230 Vradi0215s00250 Vradi02g03560 Vradi02g12150 Vradi03g08620 Vradi05g01870 Vradi05g12720 Vradi07g08830 Vradi10g05420 Vradi10g06140 Vradi11g06880
560 common elements in \DownD7H150\" and \"DownD7KPS2\":"	560	GO:0009522	12	4	5.05622e-05	0.0026798	2.5719	photosystem I	CC	Vradi0215s00230 Vradi0215s00250 Vradi02g10550 Vradi05g12720
560 common elements in \DownD7H150\" and \"DownD7KPS2\":"	560	GO:0009782	2	2	0.000342894	0.0181734	1.74056	photosystem I antenna complex	CC	Vradi0215s00230 Vradi05g12720
560 common elements in \DownD7H150\" and \"DownD7KPS2\":"	560	GO:0010598	11	3	0.000930255	0.0493035	1.30712	NAD(P)H dehydrogenase complex (plastoquinone)	CC	Vradi05g06190 Vradi05g11510 Vradi07g08830
52 common elements in \DownD1KPS2\", \"DownD7H150\" and \"DownD7KPS2\":"	52	GO:0009925	4	1	0.00539294	0.0323577	1.49002	basal plasma membrane	CC	Vradi01g10340
52 common elements in \DownD1KPS2\", \"DownD7H150\" and \"DownD7KPS2\":"	52	GO:0099503	103	2	0.00814507	0.0488704	1.31095	secretory vesicle	CC	Vradi0385s00050 Vradi04g00820
45 common elements in \DownD1H150\" and \"DownD7H150\":"	45	GO:0004557	5	1	0.00793315	0.0396658	1.40158	alpha-galactosidase activity	MF	Vradi05g04960
45 common elements in \DownD1H150\" and \"DownD7H150\":"	45	GO:0008519	5	1	0.00793315	0.0396658	1.40158	ammonium transmembrane transporter activity	MF	Vradi10g03570
45 common elements in \DownD1H150\" and \"DownD7H150\":"	45	GO:0030198	16	2	0.000287372	0.00948327	2.02304	extracellular matrix organization	BP	Vradi0190s00060 Vradi11g03010
131 common elements in \DownD1H150\", \"DownD7H150\" and \"DownD7KPS2\":"	131	GO:0020037	140	5	0.00048772	0.0146316	1.83471	heme binding	MF	Vradi0179s00080 Vradi02g02290 Vradi07g27100 Vradi10g03420 Vradi11g06650
131 common elements in \DownD1H150\", \"DownD7H150\" and \"DownD7KPS2\":"	131	GO:0010345	11	3	1.76906e-05	0.00205211	2.6878	suberin biosynthetic process	BP	Vradi02g02290 Vradi08g01600 Vradi10g03420
131 common elements in \DownD1H150\", \"DownD7H150\" and \"DownD7KPS2\":"	131	GO:0009505	122	5	9.09973e-05	0.00118296	2.92703	plant-type cell wall	CC	Vradi01g05010 Vradi02g00450 Vradi02g14570 Vradi07g27100 Vradi11g06650
51 common elements in \DownD1H150\", \"DownD1KPS2\" and \"DownD7KPS2\":"	51	GO:0004435	1	1	0.0018427	0.0257978	1.58842	phosphatidylinositol phospholipase C activity	MF	Vradi03g10230
51 common elements in \DownD1H150\", \"DownD1KPS2\" and \"DownD7KPS2\":"	51	GO:0009331	4	1	0.00539294	0.0161788	1.79105	glycerol-3-phosphate dehydrogenase complex	CC	Vradi0338s00010
51 common elements in \DownD1H150\", \"DownD1KPS2\" and \"DownD7KPS2\":"	51	GO:0031225	130	2	0.0127408	0.0382225	1.41768	anchored component of membrane	CC	Vradi03g03780 Vradi03g09490
51 common elements in \DownD1H150\", \"DownD1KPS2\" and \"DownD7KPS2\":"	51	GO:0016602	12	1	0.0160989	0.0482968	1.31608	CCAAT-binding factor complex	CC	Vradi08g10060
52 common elements in \DownD1KPS2\" and \"DownD7KPS2\":"	52	GO:0015297	106	3	0.000926523	0.0157509	1.80269	antiporter activity	MF	Vradi07g22730 Vradi08g10280 Vradi10g05240
52 common elements in \DownD1KPS2\" and \"DownD7KPS2\":"	52	GO:0051749	1	1	0.0018427	0.0313259	1.5041	indole acetic acid carboxyl methyltransferase activity	MF	Vradi06g01400
52 common elements in \DownD1KPS2\" and \"DownD7KPS2\":"	52	GO:0103007	1	1	0.0018427	0.0313259	1.5041	indole-3-acetate carboxyl methyltransferase activity	MF	Vradi06g01400
52 common elements in \DownD1KPS2\" and \"DownD7KPS2\":"	52	GO:0004197	36	2	0.00196608	0.0334234	1.47595	cysteine-type endopeptidase activity	MF	Vradi0161s00070 Vradi0161s00520
52 common elements in \DownD1KPS2\" and \"DownD7KPS2\":"	52	GO:0005764	17	2	0.000356642	0.00285313	2.54468	lysosome	CC	Vradi0161s00070 Vradi0161s00520
52 common elements in \DownD1KPS2\" and \"DownD7KPS2\":"	52	GO:0005615	44	2	0.00241629	0.0193303	1.71376	extracellular space	CC	Vradi0161s00070 Vradi0161s00520
24 common elements in \DownD1H150\" and \"DownD7KPS2\":"	24	GO:0035639	312	4	0.000130567	0.00182794	2.73804	purine ribonucleoside triphosphate binding	MF	Vradi0149s00180 Vradi01g03860 Vradi0382s00020 Vradi08g20990
24 common elements in \DownD1H150\" and \"DownD7KPS2\":"	24	GO:0019901	57	2	0.00119817	0.0167743	1.77535	protein kinase binding	MF	Vradi0149s00180 Vradi01g03860
24 common elements in \DownD1H150\" and \"DownD7KPS2\":"	24	GO:0004672	569	4	0.00128802	0.0180323	1.74395	protein kinase activity	MF	Vradi0234s00200 Vradi02g00310 Vradi0382s00020 Vradi08g20990
24 common elements in \DownD1H150\" and \"DownD7KPS2\":"	24	GO:0017046	2	1	0.00184193	0.025787	1.5886	peptide hormone binding	MF	Vradi02g00310
24 common elements in \DownD1H150\" and \"DownD7KPS2\":"	24	GO:0008360	15	2	7.33138e-05	0.00190616	2.71984	regulation of cell shape	BP	Vradi0149s00180 Vradi01g03860
24 common elements in \DownD1H150\" and \"DownD7KPS2\":"	24	GO:0007264	23	2	0.000175975	0.00457534	2.33958	small GTPase mediated signal transduction	BP	Vradi0149s00180 Vradi01g03860
24 common elements in \DownD1H150\" and \"DownD7KPS2\":"	24	GO:0007015	63	2	0.0013326	0.0346475	1.46033	actin filament organization	BP	Vradi0149s00180 Vradi01g03860
24 common elements in \DownD1H150\" and \"DownD7KPS2\":"	24	GO:0010069	2	1	0.00175747	0.0456942	1.34014	zygote asymmetric cytokinesis in embryo sac	BP	Vradi08g20990
24 common elements in \DownD1H150\" and \"DownD7KPS2\":"	24	GO:0042995	76	3	6.91557e-05	0.000553245	3.25708	cell projection	CC	Vradi0149s00180 Vradi01g03860 Vradi08g20990
