# Supplementary material for: RNA-Seq Reveals Waterlogging-Triggered Root Plasticity in Mungbean Associated with Ethylene and Jasmonic Acid Signal Integrators for Root Regeneration
Source: Plants (Basel). 2022 Mar 30;11(7):930. doi: 10.3390/plants11070930 (PMC9002673; doi:10.3390/plants11070930)
Supplement: Supplementary file 1 [file plants-11-00930-s001.zip › TableS5.xlsx]

## Sheet: TableS5_info
Overrepresentation analysis by PAGEMAN tool. Log2 Fold Change cutoffs: 1 and 2.
The mapping file was generated from the predicted peptide sequences reported by Kang et al. (2014) using the Mercator pipeline. Over-representation analysis (ORA) was performed using the PAGEMAN program (Usadel et al., 2006) with Fisher's test.
Reference
Kang, Y.J.; Kim, S.K.; Kim, M.Y.; Lestari, P.; Kim, K.H.; Ha, B.K.; Jun, T.H.; Hwang, W.J.; Lee, T.; Lee, J.; et al. Genome sequence of mungbean and insights into evolution within Vigna species. Nat Commun 2014, 5, 5443, doi:10.1038/ncomms6443.
Usadel, B.; Nagel, A.; Steinhauser, D.; Gibon, Y.; Blasing, O.E.; Redestig, H.; Sreenivasulu, N.; Krall, L.; Hannah, M.A.; Poree, F.; et al. PageMan: an interactive ontology tool to generate, display, and annotate overview graphs for profiling experiments. BMC Bioinformatics 2006, 7, 535, doi:10.1186/1471-2105-7-535.

## Sheet: Cutoff 1
		UP				Down
BIN ID	BIN NAME	D1H150-NSH150_logFC	D1KPS2-NSKPS2_logFC	D7H150-NSH150_logFC	D7KPS2-NSKPS2_logFC	D1H150-NSH150_logFC	D1KPS2-NSKPS2_logFC	D7H150-NSH150_logFC	D7KPS2-NSKPS2_logFC			z-score
4	.Amino acid metabolism	0	0	3.28149	0	-2.47589	0	-2.83367	-2.13702			4	over-represent
4.1	.Amino acid metabolism.biosynthesis	0	0	3.08128	0	-2.05196	0	-2.14054	0			3
4.1.2	.Amino acid metabolism.biosynthesis.aspartate family	0	0	1.97187	0	0	0	0	0			2
4.1.1.1	.Amino acid metabolism.biosynthesis.glutamate family.glutamate-derived amino acids	0	2.21112	0	0	0	0	0	0			1
4.1.1.1.3	.Amino acid metabolism.biosynthesis.glutamate family.glutamate-derived amino acids.gamma-aminobutyrate (GABA)	2.52343	2.51773	2.11027	0	0	0	0	0			0
4.1.1.1.3.1	.Amino acid metabolism.biosynthesis.glutamate family.glutamate-derived amino acids.gamma-aminobutyrate (GABA).glutamate decarboxylase	2.52343	2.51773	2.11027	0	0	0	0	0			-1
3	.Carbohydrate metabolism	2.71815	0	0	3.32545	-2.20005	0	-2.86859	0			-2
3.11	.Carbohydrate metabolism.fermentation	2.97877	2.97087	2.40432	2.33732	0	0	0	0			-3
3.11.1	.Carbohydrate metabolism.fermentation.alcoholic fermentation	2.06842	2.06222	0	0	0	0	0	0			-4	under-represent
3.13	.Carbohydrate metabolism.nucleotide sugar biosynthesis	0	0	2.94146	2.84598	-2.0009	0	0	-2.27071
3.13.7	.Carbohydrate metabolism.nucleotide sugar biosynthesis.UDP-L-arabinose biosynthesis	0	0	2.11027	2.06221	0	0	0	0
3.13.7.3	.Carbohydrate metabolism.nucleotide sugar biosynthesis.UDP-L-arabinose biosynthesis.UDP-L-arabinose mutase	0	0	2.11027	2.06221	0	0	0	0
3.4	.Carbohydrate metabolism.oligosaccharide metabolism	0	0	0	0	2.41005	2.6816	2.12426	2.12328
3.4.1	.Carbohydrate metabolism.oligosaccharide metabolism.galactinol synthase	0	0	0	0	0	2.03434	0	0
3.4.2	.Carbohydrate metabolism.oligosaccharide metabolism.raffinose synthase	0	0	0	0	0	2.03434	0	0
3.1	.Carbohydrate metabolism.sucrose metabolism	2.02497	0	0	2.28325	0	0	0	0
3.1.2	.Carbohydrate metabolism.sucrose metabolism.biosynthesis	2.06842	0	0	0	0	0	0	0
3.1.2.2	.Carbohydrate metabolism.sucrose metabolism.biosynthesis.cytosolic fructose-bisphosphate aldolase	2.52343	0	0	0	0	0	0	0
3.1.4	.Carbohydrate metabolism.sucrose metabolism.degradation	0	0	0	2.27822	0	0	0	0
3.1.4.2	.Carbohydrate metabolism.sucrose metabolism.degradation.sucrose synthase	0	0	0	1.97338	0	0	0	0
3.3	.Carbohydrate metabolism.trehalose metabolism	2.13436	2.74195	0	0	0	0	0	0
3.3.2	.Carbohydrate metabolism.trehalose metabolism.trehalose-6-phosphate phosphatase	0	2.35944	0	0	0	0	0	0
13	.Cell cycle organisation	0	0	0	0	0	-2.54049	-2.22286	0
13.2	.Cell cycle organisation.DNA replication	0	0	2.97584	0	0	0	0	0
13.2.1	.Cell cycle organisation.DNA replication.preinitiation	0	0	3.23677	0	0	0	0	0
13.3	.Cell cycle organisation.mitosis and meiosis	0	0	0	0	0	0	-2.63515	-1.97201
21	.Cell wall organisation	0	0	0	2.70369	0	0	0	2.93406
21.4	.Cell wall organisation.cell wall proteins	0	0	3.00764	3.96629	0	0	0	0
21.4.2	.Cell wall organisation.cell wall proteins.expansin activities	0	3.07831	1.97187	2.51984	0	0	0	0
21.4.2.1	.Cell wall organisation.cell wall proteins.expansin activities.alpha-class expansin	0	2.29064	0	0	0	0	0	0
21.4.2.4	.Cell wall organisation.cell wall proteins.expansin activities.beta-like-class expansin	2.52343	2.51773	2.11027	2.06221	0	0	0	0
21.4.1	.Cell wall organisation.cell wall proteins.hydroxyproline-rich glycoprotein activities	0	0	2.22706	3.00995	0	0	0	0
21.4.1.1	.Cell wall organisation.cell wall proteins.hydroxyproline-rich glycoprotein activities.arabinogalactan-protein (AGP) activities	0	0	2.42396	2.74727	0	0	0	0
21.4.1.1.4	.Cell wall organisation.cell wall proteins.hydroxyproline-rich glycoprotein activities.arabinogalactan-protein (AGP) activities.xylogen-type AGP (XYP/XYLP)	0	0	2.03888	1.96876	0	0	0	0
21.1.1.1.1	.Cell wall organisation.cellulose.cellulose synthase complex (CSC).CSC components.catalytic component CesA	0	0	0	0	0	0	2.19046	2.18916
21.9	.Cell wall organisation.cutin and suberin	0	0	0	-2.0148	0	0	3.59611	2.62464
21.9.1.6	.Cell wall organisation.cutin and suberin.cuticular lipid formation.acyl-reduction pathway	0	0	0	0	0	0	2.18286	2.18208
21.9.1.6.1	.Cell wall organisation.cutin and suberin.cuticular lipid formation.acyl-reduction pathway.acyl CoA reductase	0	0	0	0	0	0	2.18286	2.18208
21.9.5	.Cell wall organisation.cutin and suberin.cutin polyester biosynthesis	0	0	0	0	0	0	2.18286	2.18208
21.2	.Cell wall organisation.hemicellulose	0	0	0	0	0	0	2.23615	2.2348
21.2.2	.Cell wall organisation.hemicellulose.xylan	0	0	0	0	0	0	3.13059	3.12916
21.2.2.1	.Cell wall organisation.hemicellulose.xylan.biosynthesis	0	0	0	0	0	0	3.60799	2.41792
21.2.2.1.2	.Cell wall organisation.hemicellulose.xylan.biosynthesis.glucuronosyltransferase activities	0	0	0	0	0	0	2.12426	2.12328
21.2.2.1.2.1	.Cell wall organisation.hemicellulose.xylan.biosynthesis.glucuronosyltransferase activities.glucuronosyltransferase (GUX)	0	0	0	0	0	0	2.61509	2.61419
21.2.2.1.3	.Cell wall organisation.hemicellulose.xylan.biosynthesis.xylosyltransferase activities	0	0	0	0	0	0	2.61509	0
21.2.1	.Cell wall organisation.hemicellulose.xyloglucan	0	0	2.37323	3.75151	0	0	0	0
21.2.1.1	.Cell wall organisation.hemicellulose.xyloglucan.biosynthesis	0	0	0	2.83994	0	0	0	0
21.2.1.2	.Cell wall organisation.hemicellulose.xyloglucan.modification and degradation	0	0	2.11027	2.06221	0	0	0	0
21.6	.Cell wall organisation.lignin	-1.96584	-1.96835	0	0	0	0	0	2.17645
21.6.2	.Cell wall organisation.lignin.monolignol conjugation and polymerization	0	0	0	0	0	0	0	2.14373
21.6.2.2	.Cell wall organisation.lignin.monolignol conjugation and polymerization.lignin laccase	0	0	0	0	0	0	0	2.50438
21.3	.Cell wall organisation.pectin	0	2.86103	0	2.95611	2.42617	0	0	0
21.3.1	.Cell wall organisation.pectin.homogalacturonan	0	3.85907	2.42396	3.3058	0	0	0	0
21.3.1.2	.Cell wall organisation.pectin.homogalacturonan.modification and degradation	0	3.85907	2.42396	3.3058	0	0	0	0
21.3.1.2.1	.Cell wall organisation.pectin.homogalacturonan.modification and degradation.pectin methylesterase	0	3.85907	2.42396	3.3058	0	0	0	0
21.3.5	.Cell wall organisation.pectin.modification and degradation	0	0	0	0	3.37927	0	0	0
21.3.5.2	.Cell wall organisation.pectin.modification and degradation.pectate lyase	0	0	0	0	3.19798	0	0	0
21.8	.Cell wall organisation.sporopollenin	0	0	0	0	0	2.03434	0	0
21.8.1	.Cell wall organisation.sporopollenin.biosynthesis	0	0	0	0	0	2.03434	0	0
2	.Cellular respiration	0	0	3.17909	2.26041	-2.0333	0	-3.24996	-2.7526
2.1	.Cellular respiration.glycolysis	2.75131	2.74195	0	1.99	0	0	0	0
2.1.1	.Cellular respiration.glycolysis.cytosolic glycolysis	2.75131	2.74195	0	1.99	0	0	0	0
2.1.1.1	.Cellular respiration.glycolysis.cytosolic glycolysis.phosphofructokinase activities	0	2.06222	0	0	0	0	0	0
2.4	.Cellular respiration.oxidative phosphorylation	0	0	2.93103	2.27822	-2.19985	0	-2.66025	0
12	.Chromatin organisation	0	2.02042	0	0	0	0	-2.28534	-2.28544
12.3	.Chromatin organisation.histone modifications	0	2.10099	0	0	0	0	0	0
7	.Coenzyme metabolism	0	0	0	0	0	0	0	-2.7206
7.11.2.1	.Coenzyme metabolism.iron-sulfur cluster assembly machinery.mitochondrial ISC system.assembly phase	0	0	0	0	0	2.03434	0	0
7.11.2.1.2	.Coenzyme metabolism.iron-sulfur cluster assembly machinery.mitochondrial ISC system.assembly phase.scaffold protein (ISU)	0	0	0	0	0	2.03434	0	0
20	.Cytoskeleton organisation	0	0	0	-2.21936	0	0	0	0
20.2.2.6	.Cytoskeleton organisation.microfilament network.actin polymerisation.formin actin filament elongation factor activities	0	0	0	0	0	0	0	2.14373
20.1	.Cytoskeleton organisation.microtubular network	-2.3604	0	0	0	0	0	0	0
20.1.3	.Cytoskeleton organisation.microtubular network.Kinesin microtubule-based motor protein activities	0	0	0	-2.37385	0	0	0	0
20.1.3.12	.Cytoskeleton organisation.microtubular network.Kinesin microtubule-based motor protein activities.motor protein (Kinesin-14)	0	0	0	0	2.07117	0	0	0
50	.Enzyme classification	0	-2.25755	3.62651	2.17285	2.69427	0	0	0
50.1	.Enzyme classification.EC_1 oxidoreductases	0	-2.84479	2.25602	0	3.04742	3.06748	0	0
50.1.1	.Enzyme classification.EC_1 oxidoreductases.EC_1.1 oxidoreductase acting on CH-OH group of donor	0	0	0	0	0	2.84088	0	0
50.1.13	.Enzyme classification.EC_1 oxidoreductases.EC_1.14 oxidoreductase acting on paired donor with incorporation or reduction of molecular oxygen	0	-2.45051	0	0	2.50262	0	0	0
50.2.1	.Enzyme classification.EC_2 transferases.EC_2.1 transferase transferring one-carbon group	0	0	0	0	3.23253	3.63766	0	0
50.2.4	.Enzyme classification.EC_2 transferases.EC_2.4 glycosyltransferase	0	0	2.24366	0	0	0	-2.28534	0
50.2.7	.Enzyme classification.EC_2 transferases.EC_2.7 transferase transferring phosphorus-containing group	0	0	0	-2.28	0	0	0	0
50.3	.Enzyme classification.EC_3 hydrolases	0	0	3.04626	2.75305	0	0	0	0
50.3.2	.Enzyme classification.EC_3 hydrolases.EC_3.2 glycosylase	0	0	3.65081	3.45115	0	0	-2.11388	0
50.3.4	.Enzyme classification.EC_3 hydrolases.EC_3.4 hydrolase acting on peptide bond (peptidase)	0	0	0	0	0	2.29843	0	0
50.4	.Enzyme classification.EC_4 lyases	0	0	3.25073	3.15849	0	0	0	0
50.4.2	.Enzyme classification.EC_4 lyases.EC_4.2 carbon-oxygen lyase	0	2.21112	3.23677	3.16889	0	0	0	0
50.5	.Enzyme classification.EC_5 isomerases	0	0	2.11027	2.06221	0	0	0	0
50.6	.Enzyme classification.EC_6 ligases	0	0	0	0	0	0	2.12426	0
50.6.2	.Enzyme classification.EC_6 ligases.EC_6.2 ligase forming carbon-sulfur bond	0	0	0	0	0	0	2.18286	0
26.8.2	.External stimuli response.pathogen.effector-triggered immunity (ETI) network	2.11106	0	0	0	0	0	0	0
26.9	.External stimuli response.symbiont	0	0	0	2.02245	0	0	0	0
26.9.1.7	.External stimuli response.symbiont.symbiosis signalling pathway.transcription factor (ERN1)	0	0	2.11027	2.06221	0	0	0	0
5.1.6	.Lipid metabolism.fatty acid biosynthesis.endoplasmic reticulum-localized fatty acid elongase (FAE) system	0	0	0	0	0	0	2.85268	2.14373
5.1.6.1	.Lipid metabolism.fatty acid biosynthesis.endoplasmic reticulum-localized fatty acid elongase (FAE) system.fatty acid elongation complex	0	0	0	0	0	0	2.50548	2.50438
5.1.6.1.1	.Lipid metabolism.fatty acid biosynthesis.endoplasmic reticulum-localized fatty acid elongase (FAE) system.fatty acid elongation complex.3-ketoacyl-CoA synthase (KCS)	0	0	0	0	0	0	2.99569	2.99467
5.1.4	.Lipid metabolism.fatty acid biosynthesis.plastidial fatty acid synthase (ptFAS) system	0	0	0	0	0	0	0	2.12328
5.2.4.5.1	.Lipid metabolism.glycerolipid biosynthesis.phosphatidylcholine.choline homeostasis.phosphocholine phosphatase	0	0	0	0	0	2.03434	0	0
5.7.3.2	.Lipid metabolism.lipid degradation.fatty acid degradation.core beta-oxidation	0	0	0	0	0	2.03434	0	0
5.7.3.2.1	.Lipid metabolism.lipid degradation.fatty acid degradation.core beta-oxidation.acyl CoA oxidase (ACX)	0	0	0	0	0	2.03434	0	0
5.7.2.1.3	.Lipid metabolism.lipid degradation.phospholipase activities.phospholipase A1 activities.phosphatidylglycerol lipase (PLIP1)	0	0	2.11027	0	0	0	0	0
5.7.2.2	.Lipid metabolism.lipid degradation.phospholipase activities.phospholipase A2 activities	0	0	0	0	0	2.35707	0	0
5.7.2.2.3	.Lipid metabolism.lipid degradation.phospholipase activities.phospholipase A2 activities.phospholipase A2 (pPLA2-II)	0	0	0	0	0	3.12942	0	0
5.5	.Lipid metabolism.phytosterol biosynthesis	0	2.12549	0	2.60203	0	0	0	0
5.5.1	.Lipid metabolism.phytosterol biosynthesis.campesterol	0	2.06222	0	2.47563	0	0	0	0
5.4	.Lipid metabolism.sphingolipid biosynthesis	0	2.63397	0	0	0	0	0	0
27.1	.Multi-process regulation.circadian clock system	0	2.12549	-2.10156	0	0	0	0	0
27.1.6	.Multi-process regulation.circadian clock system.evening element regulation	0	2.54305	0	0	0	0	0	0
27.1.6.2	.Multi-process regulation.circadian clock system.evening element regulation.clock factor (REVEILLE)	0	2.51773	0	0	0	0	0	0
27.8	.Multi-process regulation.PEB protein-dependent signalling	0	0	0	0	0	0	0	2.18208
27.8.1	.Multi-process regulation.PEB protein-dependent signalling.regulatory protein (PEBP)	0	0	0	0	0	0	0	2.18208
27.2.8	.Multi-process regulation.Programmed Cell Death (PCD) system.BON-interacting PCD co-suppressor (BAP)	2.06842	0	0	0	0	0	0	0
27.3	.Multi-process regulation.SnRK1-kinase regulatory system	0	2.50215	-2.09175	0	0	0	0	0
27.3.1	.Multi-process regulation.SnRK1-kinase regulatory system.SnRK1 protein kinase complex	2.06842	2.06222	0	0	0	0	0	0
6.1.2	.Nucleotide metabolism.purines.salvage pathway	0	0	2.03346	0	0	0	0	0
25	.Nutrient uptake	0	0	2.18362	3.34972	0	0	0	0
25.4	.Nutrient uptake.iron uptake	0	0	0	0	3.12978	0	0	0
25.4.6	.Nutrient uptake.iron uptake.long-distance iron transport	0	0	0	0	2.07117	0	0	0
25.4.6.3	.Nutrient uptake.iron uptake.long-distance iron transport.metal chelator nicotianamine transporter (TCR)	0	0	0	0	2.41133	0	0	0
25.4.1	.Nutrient uptake.iron uptake.regulation	0	0	0	0	2.47866	2.0961	0	0
25.1	.Nutrient uptake.nitrogen assimilation	0	0	2.45393	2.8394	0	0	0	0
25.1.7	.Nutrient uptake.nitrogen assimilation.aspartate aminotransferase	0	0	0	2.06221	0	0	0	0
25.1.3	.Nutrient uptake.nitrogen assimilation.nitrate uptake system	0	0	0	2.47563	0	0	0	0
25.1.3.1	.Nutrient uptake.nitrogen assimilation.nitrate uptake system.nitrate transporter (NRT2)	0	0	2.11027	2.06221	0	0	0	0
25.1.1	.Nutrient uptake.nitrogen assimilation.systemic nitrogen signalling	0	2.35944	0	0	0	0	0	0
25.1.1.1	.Nutrient uptake.nitrogen assimilation.systemic nitrogen signalling.signalling polypeptide (CEP)	2.21861	2.97087	2.40432	2.33732	0	0	0	0
25.2	.Nutrient uptake.sulfur assimilation	0	0	2.11027	2.06221	0	0	0	0
11	.Phytohormone action	0	1.97659	0	0	0	0	0	0
11.1	.Phytohormone action.abscisic acid	2.27714	2.26614	0	0	0	0	0	0
11.1.2	.Phytohormone action.abscisic acid.perception and signalling	2.21861	2.21112	0	0	0	0	0	0
11.1.2.1	.Phytohormone action.abscisic acid.perception and signalling.PYR/PYL-receptor	2.21861	2.21112	0	0	0	0	0	0
11.1.2.1.1	.Phytohormone action.abscisic acid.perception and signalling.PYR/PYL-receptor.cytoplasm-localized receptor complex	2.52343	2.51773	2.11027	2.06221	0	0	0	0
11.1.2.1.1.1	.Phytohormone action.abscisic acid.perception and signalling.PYR/PYL-receptor.cytoplasm-localized receptor complex.receptor component PYL/RCAR	2.52343	2.51773	2.11027	2.06221	0	0	0	0
11.2	.Phytohormone action.auxin	0	0	0	2.10376	0	0	0	0
11.2.3	.Phytohormone action.auxin.conjugation and degradation	2.21861	0	0	2.33732	0	0	0	0
11.2.3.3	.Phytohormone action.auxin.conjugation and degradation.indole-3-acetic acid dioxygenase	0	0	0	2.06221	0	0	0	0
11.4	.Phytohormone action.cytokinin	0	0	0	0	0	0	0	3.12916
11.4.2	.Phytohormone action.cytokinin.perception and signal transduction	0	0	0	0	2.1983	0	0	3.17177
11.4.2.5	.Phytohormone action.cytokinin.perception and signal transduction.A-type ARR response negative regulator	0	0	0	0	0	2.18304	0	0
11.5	.Phytohormone action.ethylene	3.75687	3.18591	0	2.1992	0	0	-2.2708	0
11.5.1	.Phytohormone action.ethylene.biosynthesis	2.64228	0	2.74244	2.66938	0	0	0	0
11.5.1.2	.Phytohormone action.ethylene.biosynthesis.1-aminocyclopropane-1-carboxylate (ACC) oxidase	0	0	2.11027	2.06221	0	0	0	0
11.5.1.1	.Phytohormone action.ethylene.biosynthesis.1-aminocyclopropane-1-carboxylate (ACC) synthase	2.52343	0	2.11027	2.06221	0	0	0	0
11.5.2	.Phytohormone action.ethylene.perception and signal transduction	2.55017	2.54305	0	0	0	0	0	0
11.5.2.1	.Phytohormone action.ethylene.perception and signal transduction.receptor protein (ETR/ERS)	2.52343	0	0	0	0	0	0	0
11.6	.Phytohormone action.gibberellin	0	2.12549	0	0	0	0	0	0
11.10.2.3	.Phytohormone action.signalling peptides.CRP (cysteine-rich-peptide) category.EPF/EPFL-peptide activity	0	0	0	0	2.41133	0	2.18286	2.18208
11.10.2.4	.Phytohormone action.signalling peptides.CRP (cysteine-rich-peptide) category.RALF/RALFL-peptide activity	0	0	0	0	0	0	2.19046	0
11.10.1.3	.Phytohormone action.signalling peptides.NCRP (non-cysteine-rich-peptide) category.CEP-peptide activity	0	2.63397	2.03888	1.96876	0	0	0	0
11.10.1.3.1	.Phytohormone action.signalling peptides.NCRP (non-cysteine-rich-peptide) category.CEP-peptide activity.CEP-precursor polypeptide	2.21861	2.97087	2.40432	2.33732	0	0	0	0
11.10.1.10	.Phytohormone action.signalling peptides.NCRP (non-cysteine-rich-peptide) category.CLE-peptide activity	0	0	0	0	0	0	0	2.14373
11.10.1.10.1	.Phytohormone action.signalling peptides.NCRP (non-cysteine-rich-peptide) category.CLE-peptide activity.CLE-precursor protein	0	0	0	0	0	0	0	2.14373
11.10.1.8	.Phytohormone action.signalling peptides.NCRP (non-cysteine-rich-peptide) category.GLV/RGF/CLEL-peptide activity	0	0	2.03888	0	0	0	0	0
11.10.1.8.2	.Phytohormone action.signalling peptides.NCRP (non-cysteine-rich-peptide) category.GLV/RGF/CLEL-peptide activity.RGF-peptide receptor (RGFR)	0	0	2.03346	0	0	0	0	0
11.9	.Phytohormone action.strigolactone	0	0	-2.09175	0	0	0	0	0
11.9.2.3	.Phytohormone action.strigolactone.perception and signal transduction.signal transducer (SMXL)	0	0	0	0	0	0	0	2.18208
17	.Protein biosynthesis	0	0	0	0	-2.4996	-3.20802	-2.72015	0
17.2	.Protein biosynthesis.aminoacyl-tRNA synthetase activities	2.06842	2.06222	0	0	0	0	0	0
17.1	.Protein biosynthesis.ribosome biogenesis	-2.15347	0	3.41719	0	0	0	-2.15651	-2.15707
17.1.2	.Protein biosynthesis.ribosome biogenesis.large ribosomal subunit (LSU)	0	0	3.54408	0	0	0	0	0
17.1.2.1	.Protein biosynthesis.ribosome biogenesis.large ribosomal subunit (LSU).LSU proteome	0	0	3.23677	0	0	0	0	0
17.4	.Protein biosynthesis.translation initiation	0	2.06222	0	0	0	0	0	0
19	.Protein homeostasis	0	0	0	0	2.01241	0	0	0
19.1	.Protein homeostasis.protein quality control	-2.65582	-2.83923	0	-2.0148	2.0084	0	0	0
19.1.8	.Protein homeostasis.protein quality control.smallHsp holdase chaperone activities	0	0	0	0	3.66098	0	3.33921	0
19.4	.Protein homeostasis.proteolysis	0	0	0	2.02769	0	0	0	0
19.4.3	.Protein homeostasis.proteolysis.aspartic-type peptidase activities	2.1971	0	0	0	0	0	0	0
19.4.3.1	.Protein homeostasis.proteolysis.aspartic-type peptidase activities.A1-class protease (Pepsin)	2.1971	0	0	0	0	0	0	0
19.4.5.3	.Protein homeostasis.proteolysis.metallopeptidase activities.M10-class metalloprotease (Matrixin)	0	2.63397	0	0	0	0	0	0
19.4.2.1	.Protein homeostasis.proteolysis.serine-type peptidase activities.S8-class protease (subtilisin) families	0	0	0	0	2.10618	0	0	0
19.2	.Protein homeostasis.ubiquitin-proteasome system	0	0	-2.69723	-1.99916	0	0	0	0
19.2.1	.Protein homeostasis.ubiquitin-proteasome system.N-degron pathways	3.43425	3.42692	0	1.97338	0	0	0	0
19.2.1.2	.Protein homeostasis.ubiquitin-proteasome system.N-degron pathways.Arg/N-degron pathway	3.43425	3.42692	0	1.97338	0	0	0	0
19.2.1.2.1	.Protein homeostasis.ubiquitin-proteasome system.N-degron pathways.Arg/N-degron pathway.N-terminal modification	3.43425	3.42692	0	1.97338	0	0	0	0
19.2.1.2.1.1	.Protein homeostasis.ubiquitin-proteasome system.N-degron pathways.Arg/N-degron pathway.N-terminal modification.cysteine oxidase (PCO)	3.43425	3.42692	0	1.97338	0	0	0	0
19.2.2	.Protein homeostasis.ubiquitin-proteasome system.ubiquitin-fold protein conjugation	0	0	-2.80657	-2.45347	0	0	0	0
19.2.2.8	.Protein homeostasis.ubiquitin-proteasome system.ubiquitin-fold protein conjugation.Cullin-based ubiquitylation complexes	0	2.7231	0	0	0	0	0	0
19.2.2.8.1	.Protein homeostasis.ubiquitin-proteasome system.ubiquitin-fold protein conjugation.Cullin-based ubiquitylation complexes.SKP1-CUL1-FBX (SCF) E3 ligase complexes	0	2.12549	0	0	0	0	0	0
19.2.2.8.1.4	.Protein homeostasis.ubiquitin-proteasome system.ubiquitin-fold protein conjugation.Cullin-based ubiquitylation complexes.SKP1-CUL1-FBX (SCF) E3 ligase complexes.F-BOX substrate adaptor components	0	2.12549	0	0	0	0	0	0
19.2.2.1	.Protein homeostasis.ubiquitin-proteasome system.ubiquitin-fold protein conjugation.ubiquitin conjugation (ubiquitylation)	0	0	-4.40052	-3.55947	3.09873	0	2.91245	0
19.2.2.1.5	.Protein homeostasis.ubiquitin-proteasome system.ubiquitin-fold protein conjugation.ubiquitin conjugation (ubiquitylation).ubiquitin-ligase E3 activities	0	0	-4.29045	-3.43889	3.17836	0	2.74667	0
19.2.2.1.5.3	.Protein homeostasis.ubiquitin-proteasome system.ubiquitin-fold protein conjugation.ubiquitin conjugation (ubiquitylation).ubiquitin-ligase E3 activities.RING-domain E3 ligase activities	0	0	-4.06198	-3.18722	3.27549	0	2.47962	0
19.2.2.1.5.3.3	.Protein homeostasis.ubiquitin-proteasome system.ubiquitin-fold protein conjugation.ubiquitin conjugation (ubiquitylation).ubiquitin-ligase E3 activities.RING-domain E3 ligase activities.RING-H2-class E3 ligase	0	0	-3.15914	-2.18239	3.45868	0	1.98531	1.9841
18	.Protein modification	0	0	0	-2.24259	0	0	0	0
18.9	.Protein modification.hydroxylation	2.06842	2.06222	0	0	0	0	0	0
18.9.1	.Protein modification.hydroxylation.prolyl hydroxylase	2.06842	2.06222	0	0	0	0	0	0
18.4	.Protein modification.phosphorylation	0	0	0	-2.90652	0	0	0	0
18.4.6.4	.Protein modification.phosphorylation.AGC protein kinase superfamily.protein kinase (AGC-VII/NDR)	0	0	0	0	0	2.03434	0	0
18.4.5	.Protein modification.phosphorylation.CAMK protein kinase superfamily	0	0	-2.87059	0	0	0	0	0
18.4.5.5	.Protein modification.phosphorylation.CAMK protein kinase superfamily.protein kinase (CRK)	0	0	0	0	0	2.03434	0	0
18.4.5.1	.Protein modification.phosphorylation.CAMK protein kinase superfamily.SNF1-related SnRK1 kinase complex	2.06842	2.06222	0	0	0	0	0	0
18.4.24	.Protein modification.phosphorylation.serine/threonine protein phosphatase superfamily	0	-1.96835	0	0	0	0	0	0
18.4.24.2	.Protein modification.phosphorylation.serine/threonine protein phosphatase superfamily.PPM/PP2C Mn/Mg-dependent phosphatase families	2.13436	0	0	0	0	0	0	0
18.4.2	.Protein modification.phosphorylation.STE protein kinase superfamily	2.59908	0	0	0	0	0	0	0
18.4.2.4	.Protein modification.phosphorylation.STE protein kinase superfamily.protein kinase (MAP3K-WNK)	2.06842	0	0	0	0	0	0	0
18.4.1.24	.Protein modification.phosphorylation.TKL protein kinase superfamily.G-Lectin protein kinase families	0	0	0	0	0	0	2.41845	0
18.4.1.24.1	.Protein modification.phosphorylation.TKL protein kinase superfamily.G-Lectin protein kinase families.protein kinase (SD-1)	0	0	0	0	0	0	2.03188	0
18.4.1.8	.Protein modification.phosphorylation.TKL protein kinase superfamily.LRR-VIII protein kinase families	0	0	0	1.97338	0	0	0	0
18.4.1.3	.Protein modification.phosphorylation.TKL protein kinase superfamily.protein kinase (LRR-III)	0	0	0	0	2.32187	0	0	0
18.4.1.7	.Protein modification.phosphorylation.TKL protein kinase superfamily.protein kinase (LRR-VII)	0	0	2.03346	0	0	0	0	0
18.4.1.25	.Protein modification.phosphorylation.TKL protein kinase superfamily.protein kinase (WAK/WAKL)	0	0	0	0	0	0	0	2.12328
18.4.1.37	.Protein modification.phosphorylation.TKL protein kinase superfamily.RLCK-VII receptor-like protein kinase families	0	0	0	0	0	0	2.14488	0
18.8.2	.Protein modification.S-glutathionylation.glutaredoxin	0	0	0	0	0	2.0961	2.85268	2.85149
18.8.1	.Protein modification.S-glutathionylation.glutathione S-transferase activities	0	0	3.20204	2.4433	0	0	-2.47932	0
18.8.1.4	.Protein modification.S-glutathionylation.glutathione S-transferase activities.class tau glutathione S-transferase	0	0	3.05462	2.29666	0	0	0	0
23.1	.Protein translocation.chloroplast	0	0	0	0	0	0	2.18286	0
23.5	.Protein translocation.nucleus	0	0	2.11027	0	0	0	0	0
23.5.1	.Protein translocation.nucleus.nucleocytoplasmic transport	0	0	2.11027	0	0	0	0	0
10	.Redox homeostasis	0	0	0	2.96532	0	0	-2.29325	0
10.3	.Redox homeostasis.low-molecular-weight scavengers	0	0	2.5312	2.47563	0	0	0	0
10.3.1	.Redox homeostasis.low-molecular-weight scavengers.ascorbate biosynthesis	0	0	2.11027	2.06221	0	0	0	0
10.1	.Redox homeostasis.reactive oxygen generation	2.55017	0	0	2.83994	0	0	0	0
10.1.1	.Redox homeostasis.reactive oxygen generation.NADPH-oxidase (Rboh)	2.55017	0	0	2.83994	0	0	0	0
15	.RNA biosynthesis	0	0	-2.86903	-3.0916	0	0	4.04576	3.89487
15.5	.RNA biosynthesis.transcriptional regulation	0	0	-2.79104	-2.91401	0	0	4.03066	4.1322
15.5.7.1	.RNA biosynthesis.transcriptional regulation.AP2/ERF transcription factor superfamily.transcription factor (ERF)	2.50856	1.99294	2.17617	2.8394	0	0	-2.45178	0
15.5.5.1	.RNA biosynthesis.transcriptional regulation.B3 transcription factor superfamily.transcription factor (ARF)	0	0	0	0	2.82323	0	0	0
15.5.5.3	.RNA biosynthesis.transcriptional regulation.B3 transcription factor superfamily.transcription factor (RAV/NGATHA)	0	2.06222	0	0	0	0	0	0
15.5.1.5	.RNA biosynthesis.transcriptional regulation.C2C2 transcription factor superfamily.transcription factor (DOF)	0	0	-2.51554	-2.53525	0	0	0	0
15.5.3	.RNA biosynthesis.transcriptional regulation.Homeobox transcription factor superfamily	0	0	0	-1.99609	0	0	3.26861	4.3546
15.5.3.5	.RNA biosynthesis.transcriptional regulation.Homeobox transcription factor superfamily.transcription factor (BEL)	0	0	0	0	0	0	2.61509	2.61419
15.5.3.1	.RNA biosynthesis.transcriptional regulation.Homeobox transcription factor superfamily.transcription factor (HD-ZIP I/II)	0	0	0	-2.32084	0	0	0	2.80254
15.5.3.3	.RNA biosynthesis.transcriptional regulation.Homeobox transcription factor superfamily.transcription factor (HD-ZIP IV)	0	0	2.03346	0	0	0	0	0
15.5.3.6	.RNA biosynthesis.transcriptional regulation.Homeobox transcription factor superfamily.transcription factor (WOX)	0	0	0	0	0	2.18304	0	0
15.5.2	.RNA biosynthesis.transcriptional regulation.MYB transcription factor superfamily	0	0	-2.71926	-2.68951	0	0	3.5345	3.53223
15.5.2.2	.RNA biosynthesis.transcriptional regulation.MYB transcription factor superfamily.transcription factor (MYB-related)	0	2.7231	0	0	-2.56248	0	0	0
15.5.2.1	.RNA biosynthesis.transcriptional regulation.MYB transcription factor superfamily.transcription factor (MYB)	0	0	-2.41934	-2.23204	0	0	4.35698	3.6749
15.5.51	.RNA biosynthesis.transcriptional regulation.NF-Y transcription factor complex	0	0	0	0	2.82323	3.96644	0	0
15.5.51.1	.RNA biosynthesis.transcriptional regulation.NF-Y transcription factor complex.component NF-YA	0	0	0	0	0	2.03434	0	0
15.5.51.2	.RNA biosynthesis.transcriptional regulation.NF-Y transcription factor complex.component NF-YB	0	0	0	0	0	2.62867	0	0
15.5.24	.RNA biosynthesis.transcriptional regulation.transcription factor (AS2/LOB)	0	0	0	0	0	3.67516	0	0
15.5.32	.RNA biosynthesis.transcriptional regulation.transcription factor (bHLH)	2.1	2.20019	0	0	0	0	0	0
15.5.12	.RNA biosynthesis.transcriptional regulation.transcription factor (GRAS)	0	0	0	0	2.75737	0	0	0
15.5.13	.RNA biosynthesis.transcriptional regulation.transcription factor (HSF)	0	0	0	0	0	0	2.03188	0
15.5.17	.RNA biosynthesis.transcriptional regulation.transcription factor (NAC)	0	-2.01536	0	0	0	0	2.74667	2.74516
16.5	.RNA processing.mRNA modification	0	0	2.11027	0	0	0	0	0
16.12.5	.RNA processing.organelle machinery.RNA editing	0	0	0	0	2.41133	0	0	0
9	.Secondary metabolism	0	0	2.71966	2.70161	0	0	0	0
9.2	.Secondary metabolism.phenolics	0	0	0	1.9617	0	0	0	0
9.2.2	.Secondary metabolism.phenolics.flavonoid biosynthesis	0	0	0	2.68816	0	0	0	0
9.2.2.1.1.1	.Secondary metabolism.phenolics.flavonoid biosynthesis.chalcones.chalcone synthase activity.chalcone synthase (CHS)	0	0	2.03346	1.97338	0	0	0	0
9.2.2.4	.Secondary metabolism.phenolics.flavonoid biosynthesis.dihydroflavonols	0	0	0	2.06221	0	0	0	0
9.2.2.6	.Secondary metabolism.phenolics.flavonoid biosynthesis.flavonol glycosides	0	0	0	2.06221	0	0	0	0
9.1	.Secondary metabolism.terpenoids	0	0	0	0	0	2.10924	0	0
9.1.6.1	.Secondary metabolism.terpenoids.carotenoid biosynthesis.carotenes	0	0	2.11027	2.06221	0	0	0	0
9.1.3	.Secondary metabolism.terpenoids.isoprenyl diphosphate biosynthesis	0	0	0	0	0	2.18304	0	0
9.1.3.3	.Secondary metabolism.terpenoids.isoprenyl diphosphate biosynthesis.isoprenyl diphosphate synthase	0	0	0	0	0	2.62867	0	0
9.1.2	.Secondary metabolism.terpenoids.methylerythritol phosphate (MEP) pathway	0	0	0	0	0	0	0	2.61419
9.1.1	.Secondary metabolism.terpenoids.mevalonate pathway	0	0	2.902	2.83994	0	0	0	0
9.1.4	.Secondary metabolism.terpenoids.terpene biosynthesis	0	0	0	0	0	2.29731	0	0
9.1.4.2	.Secondary metabolism.terpenoids.terpene biosynthesis.mono-/sesquiterpene-/diterpene synthase	0	0	0	0	0	2.68996	2.5065	2.50511
24	.Solute transport	0	0	0	0	0	0	-2.17017	-2.22843
24.2	.Solute transport.carrier-mediated transport	0	0	0	0	0	0	-2.35741	-2.79122
24.2.16	.Solute transport.carrier-mediated transport.anion channel / anion:proton antiporter (CLC)	0	0	0	0	0	2.03434	0	0
24.2.3.5	.Solute transport.carrier-mediated transport.APC superfamily.APC family	0	0	0	0	0	2.0961	0	0
24.2.3.5.1	.Solute transport.carrier-mediated transport.APC superfamily.APC family.amino acid transporter (LAT)	0	0	0	0	0	2.03434	0	0
24.2.3.6	.Solute transport.carrier-mediated transport.APC superfamily.borate transporter (BOR)	0	0	2.03346	1.97338	0	0	0	0
24.2.2	.Solute transport.carrier-mediated transport.MFS superfamily	0	2.17675	2.22691	0	0	0	0	0
24.2.2.2.2	.Solute transport.carrier-mediated transport.MFS superfamily.DHA-1 family.metal chelator transporter (TCR)	0	0	0	0	2.41133	0	0	0
24.2.2.2.1	.Solute transport.carrier-mediated transport.MFS superfamily.DHA-1 family.metal chelator transporter (ZIF/TOM)	2.06842	0	0	0	0	0	0	0
24.2.2.10	.Solute transport.carrier-mediated transport.MFS superfamily.nitrate transporter (NRT2)	0	0	2.11027	2.06221	0	0	0	0
24.2.2.3	.Solute transport.carrier-mediated transport.MFS superfamily.OCT family	0	2.06222	0	0	0	0	0	0
24.2.2.3.2	.Solute transport.carrier-mediated transport.MFS superfamily.OCT family.organic cation transporter (OCT)	0	2.06222	0	0	0	0	0	0
24.2.4	.Solute transport.carrier-mediated transport.MOP superfamily	0	0	2.13726	0	0	0	0	0
24.2.4.1	.Solute transport.carrier-mediated transport.MOP superfamily.MATE family	0	0	2.13726	0	0	0	0	0
24.2.4.1.1	.Solute transport.carrier-mediated transport.MOP superfamily.MATE family.metabolite transporter (DTX)	0	0	2.22706	0	0	0	0	0
24.2.6.2	.Solute transport.carrier-mediated transport.TOC superfamily.transport protein (TSUP)	0	0	0	0	0	2.6816	0	0
24.2.12	.Solute transport.carrier-mediated transport.VIT family	0	0	0	0	2.41133	0	0	0
24.2.12.3	.Solute transport.carrier-mediated transport.VIT family.iron cation transporter (VTL)	0	0	0	0	2.41133	0	0	0
24.2.11	.Solute transport.carrier-mediated transport.ZIP family	0	2.35944	0	0	0	0	0	0
24.2.11.1	.Solute transport.carrier-mediated transport.ZIP family.metal cation transporter (ZIP)	0	2.21112	0	0	0	0	0	0
24.3	.Solute transport.channels	0	0	0	2.01069	0	0	0	0
24.3.7	.Solute transport.channels.calcium-permeable channel (OSCA)	0	0	0	0	0	2.03434	0	0
24.3.9	.Solute transport.channels.ligand-gated cation channel (GLR)	0	2.54305	0	0	0	0	0	0
24.3.5	.Solute transport.channels.mechanosensitive ion channel (MSL)	0	0	0	0	0	2.03434	0	0
24.3.1	.Solute transport.channels.MIP family	0	0	0	2.4433	0	0	0	0
24.3.1.2	.Solute transport.channels.MIP family.plasma membrane intrinsic protein (PIP)	0	0	0	2.29666	0	0	0	0
22	.Vesicle trafficking	0	0	-2.35581	0	0	0	-2.03928	0
22.1	.Vesicle trafficking.clathrin coated vesicle (CCV) machinery	0	0	-2.10156	0	0	0	0	0
22.1.6.4	.Vesicle trafficking.clathrin coated vesicle (CCV) machinery.CCV accessory factors.clathrin uncoating protein (AUL)	0	0	0	0	0	0	0	2.18208
22.8.1	.Vesicle trafficking.regulation of membrane tethering and fusion.RAB-GTPase activities	0	0	0	0	0	2.03434	0	0
22.8.1.1	.Vesicle trafficking.regulation of membrane tethering and fusion.RAB-GTPase activities.A-class RAB GTPase	0	0	0	0	0	2.03434	0	0
35	not assigned	0	0	-3.21085	0	0	0	0	0
35.1	not assigned.annotated	0	0	0	2.10152	0	0	0	0
35.2	not assigned.not annotated	-2.0452	0	-4.82222	-3.39794	0	0	2.04033	0
1	Photosynthesis	0	-3.6492	-5.36698	-4.9127	-4.40307	-2.77159	6.40637	3.32122
1.2	Photosynthesis.calvin cycle	2.27714	0	-1.99976	0	0	0	0	0
1.1	Photosynthesis.photophosphorylation	0	-3.18724	-4.23932	-5.20751	-4.06493	-2.78613	6.41798	2.41756
1.1.8	Photosynthesis.photophosphorylation.chlororespiration	0	0	0	-2.89606	0	0	2.03391	3.60628
1.1.8.1	Photosynthesis.photophosphorylation.chlororespiration.NADH dehydrogenase-like (NDH) complex	0	0	0	-2.89606	0	0	2.03391	3.60628
1.1.8.1.4	Photosynthesis.photophosphorylation.chlororespiration.NADH dehydrogenase-like (NDH) complex.lumen subcomplex L	0	0	0	0	0	0	0	2.18208
1.1.4	Photosynthesis.photophosphorylation.photosystem I	0	0	-2.31783	-2.32084	0	0	4.72786	0
1.1.4.1	Photosynthesis.photophosphorylation.photosystem I.LHC-I complex	0	0	0	0	0	0	2.18286	2.18208
1.1.4.2	Photosynthesis.photophosphorylation.photosystem I.PS-I complex	0	0	0	0	0	0	3.94745	0
1.1.1	Photosynthesis.photophosphorylation.photosystem II	-2.52242	-2.52378	-3.34337	-2.17627	0	0	3.80501	0
1.1.1.3	Photosynthesis.photophosphorylation.photosystem II.assembly and maintenance	0	0	0	0	0	0	2.14488	0
1.1.1.1	Photosynthesis.photophosphorylation.photosystem II.LHC-II complex	0	0	0	0	0	0	2.61509	0
1.1.1.2	Photosynthesis.photophosphorylation.photosystem II.PS-II complex	0	0	0	0	0	0	2.99569	0
1.1.1.2.2	Photosynthesis.photophosphorylation.photosystem II.PS-II complex.oxygen-evolving center (OEC) extrinsic proteins	0	0	0	0	0	0	2.18286	0
1.3	Photosynthesis.photorespiration	0	0	0	0	0	0	0	2.12328

## Sheet: Cutoff 2
		UP				Down
BIN ID	BIN NAME	D1H150-NSH150_logFC	D1KPS2-NSKPS2_logFC	D7H150-NSH150_logFC	D7KPS2-NSKPS2_logFC	D1H150-NSH150_logFC	D1KPS2-NSKPS2_logFC	D7H150-NSH150_logFC	D7KPS2-NSKPS2_logFC			z-score
4	.Amino acid metabolism	0	0	2.21862	0	0	0	0	0			4	over-represent
4.1	.Amino acid metabolism.biosynthesis	0	2.3605	2.29031	0	0	0	0	0			3
4.1.2	.Amino acid metabolism.biosynthesis.aspartate family	0	0	0	0	0	2.01454	0	0			2
4.1.2.1	.Amino acid metabolism.biosynthesis.aspartate family.asparagine	0	0	2.10972	0	0	0	0	0			1
4.1.2.2.8	.Amino acid metabolism.biosynthesis.aspartate family.aspartate-derived amino acids.isoleucine	0	0	0	0	0	2.40261	0	0			0
4.1.1	.Amino acid metabolism.biosynthesis.glutamate family	2.43322	2.37041	2.10972	0	0	0	0	0			-1
4.1.1.1	.Amino acid metabolism.biosynthesis.glutamate family.glutamate-derived amino acids	2.60824	2.54748	2.29522	2.09863	0	0	0	0			-2
4.1.1.1.3	.Amino acid metabolism.biosynthesis.glutamate family.glutamate-derived amino acids.gamma-aminobutyrate (GABA)	3.45543	3.40429	2.1088	1.96141	0	0	0	0			-3
4.1.1.1.3.1	.Amino acid metabolism.biosynthesis.glutamate family.glutamate-derived amino acids.gamma-aminobutyrate (GABA).glutamate decarboxylase	3.45543	3.40429	2.1088	1.96141	0	0	0	0			-4	under-represent
4.1.4	.Amino acid metabolism.biosynthesis.serine family	0	2.04758	0	0	0	0	0	0
4.1.4.1	.Amino acid metabolism.biosynthesis.serine family.non-photorespiratory serine	0	2.66835	0	0	0	0	0	0
4.2	.Amino acid metabolism.degradation	0	0	0	0	0	2.09035	0	0
3.11	.Carbohydrate metabolism.fermentation	4.26066	4.19083	2.29522	3.67544	0	0	0	0
3.11.1	.Carbohydrate metabolism.fermentation.alcoholic fermentation	3.08096	3.02569	0	2.61783	0	0	0	0
3.11.1.2	.Carbohydrate metabolism.fermentation.alcoholic fermentation.alcohol dehydrogenase	2.34412	2.29837	2.1088	1.96141	0	0	0	0
3.11.2	.Carbohydrate metabolism.fermentation.lactic acid fermentation	2.71023	2.66835	0	2.36049	0	0	0	0
3.11.2.1	.Carbohydrate metabolism.fermentation.lactic acid fermentation.L-lactate dehydrogenase	2.71023	2.66835	0	2.36049	0	0	0	0
3.13.3.2	.Carbohydrate metabolism.nucleotide sugar biosynthesis.UDP-D-glucuronic acid biosynthesis.myo-inositol oxidation pathway (MIOP)	0	0	2.49505	0	0	0	0	0
3.13.3.2.3	.Carbohydrate metabolism.nucleotide sugar biosynthesis.UDP-D-glucuronic acid biosynthesis.myo-inositol oxidation pathway (MIOP).myo-inositol oxygenase	0	0	2.49505	0	0	0	0	0
3.4	.Carbohydrate metabolism.oligosaccharide metabolism	0	0	0	0	2.23207	2.22371	0	0
3.4.1	.Carbohydrate metabolism.oligosaccharide metabolism.galactinol synthase	0	0	0	0	0	0	2.65432	2.61652
3.2.3	.Carbohydrate metabolism.starch metabolism.degradation	0	0	0	0	0	2.07631	0	0
3.2.3.3	.Carbohydrate metabolism.starch metabolism.degradation.hydrolysis and phosphorolysis	0	0	0	0	0	2.07631	0	0
3.2.3.3.1	.Carbohydrate metabolism.starch metabolism.degradation.hydrolysis and phosphorolysis.amylase activities	0	0	0	0	0	2.40261	0	0
3.2.3.3.1.2	.Carbohydrate metabolism.starch metabolism.degradation.hydrolysis and phosphorolysis.amylase activities.beta amylase	0	0	0	0	0	2.63393	0	0
3.1.4.1	.Carbohydrate metabolism.sucrose metabolism.degradation.invertase activities	0	0	0	0	0	2.07631	0	0
3.1.4.1.2	.Carbohydrate metabolism.sucrose metabolism.degradation.invertase activities.acid beta-fructofuranosidase (VIN)	0	0	2.1088	1.96141	0	0	0	0
13	.Cell cycle organisation	0	-2.04973	-2.48885	-2.46903	0	0	-2.76832	0
21	.Cell wall organisation	0	0	2.51882	3.67273	0	0	2.64694	0
21.4	.Cell wall organisation.cell wall proteins	0	2.24013	2.556	2.89532	0	0	0	0
21.4.2	.Cell wall organisation.cell wall proteins.expansin activities	2.17688	2.09543	2.87724	3.10237	0	0	0	0
21.4.2.1	.Cell wall organisation.cell wall proteins.expansin activities.alpha-class expansin	0	0	0	1.96056	0	0	0	0
21.4.2.4	.Cell wall organisation.cell wall proteins.expansin activities.beta-like-class expansin	3.45543	2.29837	3.19261	3.02812	0	0	0	0
21.1	.Cell wall organisation.cellulose	0	0	0	0	0	0	2.47719	0
21.1.1	.Cell wall organisation.cellulose.cellulose synthase complex (CSC)	0	0	0	0	0	0	2.76966	0
21.1.1.1	.Cell wall organisation.cellulose.cellulose synthase complex (CSC).CSC components	0	0	0	0	0	0	3.15179	0
21.1.1.1.1	.Cell wall organisation.cellulose.cellulose synthase complex (CSC).CSC components.catalytic component CesA	0	0	0	0	0	0	3.4729	0
21.9	.Cell wall organisation.cutin and suberin	0	0	0	0	0	0	4.024	2.46433
21.9.2	.Cell wall organisation.cutin and suberin.alkyl-hydrocinnamate biosynthesis	0	0	0	0	0	0	2.65432	2.61652
21.9.2.1	.Cell wall organisation.cutin and suberin.alkyl-hydrocinnamate biosynthesis.feruroyl-coenzyme A transferase	0	0	0	0	0	0	2.65432	2.61652
21.9.3	.Cell wall organisation.cutin and suberin.biosynthesis regulation	0	0	0	1.96141	0	0	0	0
21.9.3.2	.Cell wall organisation.cutin and suberin.biosynthesis regulation.stereoselective coupling control protein (ESB1)	0	0	0	1.96141	0	0	0	0
21.9.1	.Cell wall organisation.cutin and suberin.cuticular lipid formation	0	0	0	0	0	0	3.01382	2.30889
21.9.1.6	.Cell wall organisation.cutin and suberin.cuticular lipid formation.acyl-reduction pathway	0	0	0	0	0	0	3.38716	3.34099
21.9.1.6.1	.Cell wall organisation.cutin and suberin.cuticular lipid formation.acyl-reduction pathway.acyl CoA reductase	0	0	0	0	0	0	3.38716	3.34099
21.9.5	.Cell wall organisation.cutin and suberin.cutin polyester biosynthesis	0	0	0	0	0	0	2.28304	0
21.2.2.1	.Cell wall organisation.hemicellulose.xylan.biosynthesis	0	0	0	0	0	0	2.16473	2.0921
21.2.2.1.2.1	.Cell wall organisation.hemicellulose.xylan.biosynthesis.glucuronosyltransferase activities.glucuronosyltransferase (GUX)	0	0	0	0	0	0	2.03135	1.9876
21.2.1.2	.Cell wall organisation.hemicellulose.xyloglucan.modification and degradation	0	0	0	1.96141	0	0	0	0
21.2.1.2.6	.Cell wall organisation.hemicellulose.xyloglucan.modification and degradation.xyloglucan endotransglucosylase/hydrolase	0	0	0	2.36049	0	0	0	0
21.3	.Cell wall organisation.pectin	0	3.19839	2.48894	3.92616	0	0	0	0
21.3.1	.Cell wall organisation.pectin.homogalacturonan	2.08748	2.58752	3.29062	3.98544	0	0	0	0
21.3.1.2	.Cell wall organisation.pectin.homogalacturonan.modification and degradation	2.08748	2.58752	3.29062	3.98544	0	0	0	0
21.3.1.2.1	.Cell wall organisation.pectin.homogalacturonan.modification and degradation.pectin methylesterase	2.08748	2.58752	3.29062	3.98544	0	0	0	0
21.3.5.2	.Cell wall organisation.pectin.modification and degradation.pectate lyase	0	0	0	0	0	0	0	1.99976
21.3.2.2	.Cell wall organisation.pectin.rhamnogalacturonan I.modification and degradation	0	0	0	2.10294	0	0	0	0
21.3.2.2.2	.Cell wall organisation.pectin.rhamnogalacturonan I.modification and degradation.beta-galactosidase (BGAL)	0	0	0	2.09863	0	0	0	0
2.1	.Cellular respiration.glycolysis	0	2.08161	0	0	0	0	0	0
2.1.1	.Cellular respiration.glycolysis.cytosolic glycolysis	0	2.08161	0	0	0	0	0	0
50	.Enzyme classification	0	0	0	0	2.23151	4.01175	0	0
50.1	.Enzyme classification.EC_1 oxidoreductases	0	0	0	0	3.41322	4.49467	0	0
50.1.1	.Enzyme classification.EC_1 oxidoreductases.EC_1.1 oxidoreductase acting on CH-OH group of donor	0	0	0	0	0	2.64682	0	0
50.1.13	.Enzyme classification.EC_1 oxidoreductases.EC_1.14 oxidoreductase acting on paired donor with incorporation or reduction of molecular oxygen	0	0	0	0	2.97495	4.31682	0	0
50.2	.Enzyme classification.EC_2 transferases	-2.13584	0	0	0	0	0	0	0
50.2.1	.Enzyme classification.EC_2 transferases.EC_2.1 transferase transferring one-carbon group	0	0	0	0	3.09626	3.77856	0	2.43074
50.2.7	.Enzyme classification.EC_2 transferases.EC_2.7 transferase transferring phosphorus-containing group	0	0	-2.30722	0	0	0	0	0
50.3	.Enzyme classification.EC_3 hydrolases	0	0	1.97806	0	0	0	0	0
50.3.2	.Enzyme classification.EC_3 hydrolases.EC_3.2 glycosylase	0	0	2.48894	2.2746	0	0	0	0
50.3.4	.Enzyme classification.EC_3 hydrolases.EC_3.4 hydrolase acting on peptide bond (peptidase)	0	0	0	0	0	2.56506	0	0
50.3.6	.Enzyme classification.EC_3 hydrolases.EC_3.6 hydrolase acting on acid anhydride	0	0	0	0	0	0	0	2.24171
50.4	.Enzyme classification.EC_4 lyases	0	2.52556	0	1.96056	0	0	0	0
50.4.2	.Enzyme classification.EC_4 lyases.EC_4.2 carbon-oxygen lyase	0	3.37112	0	2.88127	0	0	0	0
26.7	.External stimuli response.damage	2.09602	2.04758	0	0	0	0	0	0
26.7.2	.External stimuli response.damage.Pep-elicitor peptide receptor kinase (PEPR)	2.34412	2.29837	0	0	0	0	0	0
26.8	.External stimuli response.pathogen	2.53975	0	0	0	0	0	0	0
26.8.2.1	.External stimuli response.pathogen.effector-triggered immunity (ETI) network.effector receptor (NLR)	2.14769	0	0	0	0	0	0	0
26.8.1	.External stimuli response.pathogen.pattern-triggered immunity (PTI) network	2.28173	0	0	0	0	0	0	0
5.1	.Lipid metabolism.fatty acid biosynthesis	0	0	0	0	0	0	2.58566	0
5.1.6	.Lipid metabolism.fatty acid biosynthesis.endoplasmic reticulum-localized fatty acid elongase (FAE) system	0	0	0	0	0	0	3.89083	0
5.1.6.1	.Lipid metabolism.fatty acid biosynthesis.endoplasmic reticulum-localized fatty acid elongase (FAE) system.fatty acid elongation complex	0	0	0	0	0	0	3.34892	0
5.1.6.1.1	.Lipid metabolism.fatty acid biosynthesis.endoplasmic reticulum-localized fatty acid elongase (FAE) system.fatty acid elongation complex.3-ketoacyl-CoA synthase (KCS)	0	0	0	0	0	0	3.62321	0
5.2.4	.Lipid metabolism.glycerolipid biosynthesis.phosphatidylcholine	0	0	0	0	2.23207	2.22371	0	0
5.2.4.5	.Lipid metabolism.glycerolipid biosynthesis.phosphatidylcholine.choline homeostasis	0	0	0	0	2.64152	2.63393	0	0
5.2.4.5.1	.Lipid metabolism.glycerolipid biosynthesis.phosphatidylcholine.choline homeostasis.phosphocholine phosphatase	0	0	0	0	2.98324	2.97625	0	0
5.7.3.4	.Lipid metabolism.lipid degradation.fatty acid degradation.alpha-oxidation	0	0	0	2.36049	0	0	0	0
5.7.3.4.1	.Lipid metabolism.lipid degradation.fatty acid degradation.alpha-oxidation.alpha dioxygenase	0	0	0	2.36049	0	0	0	0
5.7.2.2	.Lipid metabolism.lipid degradation.phospholipase activities.phospholipase A2 activities	0	0	0	0	0	2.07631	0	0
5.7.2.2.3	.Lipid metabolism.lipid degradation.phospholipase activities.phospholipase A2 activities.phospholipase A2 (pPLA2-II)	0	0	0	0	0	2.40261	0	0
5.5	.Lipid metabolism.phytosterol biosynthesis	0	2.08161	0	0	0	0	0	0
5.5.1	.Lipid metabolism.phytosterol biosynthesis.campesterol	0	2.04758	0	0	0	0	0	0
6.1.2	.Nucleotide metabolism.purines.salvage pathway	0	0	2.51685	0	0	0	0	0
6.1.2.1	.Nucleotide metabolism.purines.salvage pathway.adenine phosphoribosyltransferase	0	0	2.1088	0	0	0	0	0
25	.Nutrient uptake	0	0	3.36255	3.30518	0	3.02842	0	0
25.5.2	.Nutrient uptake.copper uptake.reduction-based uptake	0	0	0	0	0	0	2.03135	0
25.4	.Nutrient uptake.iron uptake	0	0	0	0	2.26837	3.41153	0	0
25.4.3	.Nutrient uptake.iron uptake.chelation-based strategy uptake	0	0	0	0	0	2.40261	0	0
25.4.5	.Nutrient uptake.iron uptake.iron storage	0	0	0	2.36049	0	0	0	0
25.4.5.1	.Nutrient uptake.iron uptake.iron storage.non-haem ferritin	0	0	0	2.36049	0	0	0	0
25.4.6	.Nutrient uptake.iron uptake.long-distance iron transport	0	0	0	0	2.08496	0	0	0
25.4.1	.Nutrient uptake.iron uptake.regulation	0	0	0	0	0	3.65439	0	0
25.4.1.7	.Nutrient uptake.iron uptake.regulation.bHLH-IVa-class iron homeostasis regulator	0	0	0	0	0	3.1856	0	0
25.1	.Nutrient uptake.nitrogen assimilation	2.53975	2.43563	2.92519	3.42058	0	0	0	0
25.1.4	.Nutrient uptake.nitrogen assimilation.nitrate assimilation	0	0	0	0	0	2.63393	0	0
25.1.3	.Nutrient uptake.nitrogen assimilation.nitrate uptake system	0	0	0	2.61783	0	0	0	0
25.1.3.1	.Nutrient uptake.nitrogen assimilation.nitrate uptake system.nitrate transporter (NRT2)	0	0	0	3.02812	0	0	0	0
25.1.1	.Nutrient uptake.nitrogen assimilation.systemic nitrogen signalling	3.03587	2.96474	3.37589	3.12966	0	0	2.19552	2.13716
25.1.1.1	.Nutrient uptake.nitrogen assimilation.systemic nitrogen signalling.signalling polypeptide (CEP)	3.43736	3.37112	3.90121	3.67544	0	0	0	0
11	.Phytohormone action	2.13051	0	2.24058	2.43181	0	0	0	0
11.1	.Phytohormone action.abscisic acid	2.27204	2.79883	0	0	0	0	0	0
11.1.3	.Phytohormone action.abscisic acid.conjugation and degradation	0	2.66835	0	0	0	0	0	0
11.1.3.2	.Phytohormone action.abscisic acid.conjugation and degradation.abscisic acid hydroxylase	0	2.66835	0	0	0	0	0	0
11.1.2	.Phytohormone action.abscisic acid.perception and signalling	2.60824	0	0	0	0	0	0	0
11.1.2.1	.Phytohormone action.abscisic acid.perception and signalling.PYR/PYL-receptor	2.60824	0	0	0	0	0	0	0
11.1.2.1.1	.Phytohormone action.abscisic acid.perception and signalling.PYR/PYL-receptor.cytoplasm-localized receptor complex	3.45543	2.29837	0	1.96141	0	0	0	0
11.1.2.1.1.1	.Phytohormone action.abscisic acid.perception and signalling.PYR/PYL-receptor.cytoplasm-localized receptor complex.receptor component PYL/RCAR	3.45543	2.29837	0	1.96141	0	0	0	0
11.2	.Phytohormone action.auxin	0	0	3.21773	2.39276	0	0	0	0
11.2.3	.Phytohormone action.auxin.conjugation and degradation	0	0	2.29522	2.09863	0	0	0	0
11.2.3.3	.Phytohormone action.auxin.conjugation and degradation.indole-3-acetic acid dioxygenase	0	0	2.1088	3.02812	0	0	0	0
11.2.4	.Phytohormone action.auxin.transport	0	0	2.2079	0	0	0	0	0
11.2.4.1.1	.Phytohormone action.auxin.transport.polar auxin transport.auxin transporter (PIN)	0	0	2.10972	0	0	0	0	0
11.5	.Phytohormone action.ethylene	3.74873	2.40546	0	0	0	0	0	0
11.5.1	.Phytohormone action.ethylene.biosynthesis	3.21999	0	2.10972	2.64136	0	0	0	0
11.5.1.1	.Phytohormone action.ethylene.biosynthesis.1-aminocyclopropane-1-carboxylate (ACC) synthase	3.45543	0	2.1088	3.02812	0	0	0	0
11.1	.Phytohormone action.signalling peptides	0	0	0	0	0	0	2.10866	3.22191
11.10.2	.Phytohormone action.signalling peptides.CRP (cysteine-rich-peptide) category	0	0	0	0	0	0	0	2.92744
11.10.2.3	.Phytohormone action.signalling peptides.CRP (cysteine-rich-peptide) category.EPF/EPFL-peptide activity	0	0	0	0	0	0	2.28304	3.34099
11.10.2.3.1	.Phytohormone action.signalling peptides.CRP (cysteine-rich-peptide) category.EPF/EPFL-peptide activity.EPF/EPFL-precursor polypeptide	0	0	0	0	0	0	2.65432	2.61652
11.10.2.4	.Phytohormone action.signalling peptides.CRP (cysteine-rich-peptide) category.RALF/RALFL-peptide activity	0	0	0	0	0	0	0	1.99976
11.10.2.4.2	.Phytohormone action.signalling peptides.CRP (cysteine-rich-peptide) category.RALF/RALFL-peptide activity.RALF-peptide receptor (CrRLK1L)	0	0	0	0	2.08496	0	0	0
11.10.1	.Phytohormone action.signalling peptides.NCRP (non-cysteine-rich-peptide) category	2.08206	1.97306	0	0	0	0	0	0
11.10.1.3	.Phytohormone action.signalling peptides.NCRP (non-cysteine-rich-peptide) category.CEP-peptide activity	3.21999	3.15113	3.61189	3.37493	0	0	0	0
11.10.1.3.1	.Phytohormone action.signalling peptides.NCRP (non-cysteine-rich-peptide) category.CEP-peptide activity.CEP-precursor polypeptide	3.43736	3.37112	3.90121	3.67544	0	0	0	0
8.5.2	.Polyamine metabolism.polyamine degradation.FAD-dependent polyamine oxidase activities	2.09602	2.04758	0	0	0	0	0	0
17	.Protein biosynthesis	0	0	-2.01584	-2.38871	0	0	0	0
17.2	.Protein biosynthesis.aminoacyl-tRNA synthetase activities	0	2.04758	0	0	0	0	0	0
19	.Protein homeostasis	0	1.97959	0	0	0	-2.11555	0	0
19.1.8	.Protein homeostasis.protein quality control.smallHsp holdase chaperone activities	0	0	0	0	0	0	2.52711	0
19.1.8.12	.Protein homeostasis.protein quality control.smallHsp holdase chaperone activities.class-ER protein	0	0	0	0	0	0	2.65432	2.61652
19.4.1.1	.Protein homeostasis.proteolysis.cysteine-type peptidase activities.C1-class protease (Papain)	0	0	0	0	2.64152	0	0	0
19.4.5	.Protein homeostasis.proteolysis.metallopeptidase activities	2.48337	2.40546	2.08209	0	0	0	0	0
19.4.5.3	.Protein homeostasis.proteolysis.metallopeptidase activities.M10-class metalloprotease (Matrixin)	3.21999	3.15113	2.86492	2.64136	0	0	0	0
19.4.2.1	.Protein homeostasis.proteolysis.serine-type peptidase activities.S8-class protease (subtilisin) families	0	0	2.2079	1.96056	0	0	0	0
19.4.2.1.4	.Protein homeostasis.proteolysis.serine-type peptidase activities.S8-class protease (subtilisin) families.protease (SBT4)	0	0	2.49505	2.36049	0	0	0	0
19.2	.Protein homeostasis.ubiquitin-proteasome system	0	2.25537	0	0	0	0	0	0
19.2.1	.Protein homeostasis.ubiquitin-proteasome system.N-degron pathways	2.81722	3.64435	0	0	0	0	0	0
19.2.1.2	.Protein homeostasis.ubiquitin-proteasome system.N-degron pathways.Arg/N-degron pathway	2.81722	3.64435	0	0	0	0	0	0
19.2.1.2.1	.Protein homeostasis.ubiquitin-proteasome system.N-degron pathways.Arg/N-degron pathway.N-terminal modification	2.81722	3.64435	0	0	0	0	0	0
19.2.1.2.1.1	.Protein homeostasis.ubiquitin-proteasome system.N-degron pathways.Arg/N-degron pathway.N-terminal modification.cysteine oxidase (PCO)	2.81722	3.64435	0	0	0	0	0	0
19.2.2.8	.Protein homeostasis.ubiquitin-proteasome system.ubiquitin-fold protein conjugation.Cullin-based ubiquitylation complexes	2.00318	2.49117	2.1144	0	0	0	0	0
19.2.2.8.2	.Protein homeostasis.ubiquitin-proteasome system.ubiquitin-fold protein conjugation.Cullin-based ubiquitylation complexes.CUL3-BTB E3 ligase complexes	0	2.7589	2.51685	2.32813	0	0	0	0
19.2.2.8.2.2	.Protein homeostasis.ubiquitin-proteasome system.ubiquitin-fold protein conjugation.Cullin-based ubiquitylation complexes.CUL3-BTB E3 ligase complexes.BTB/POZ substrate adaptor components	0	2.7589	2.51685	2.32813	0	0	0	0
19.2.2.8.2.2.5	.Protein homeostasis.ubiquitin-proteasome system.ubiquitin-fold protein conjugation.Cullin-based ubiquitylation complexes.CUL3-BTB E3 ligase complexes.BTB/POZ substrate adaptor components.component BPH1	0	2.66835	2.49505	2.36049	0	0	0	0
19.2.2.1	.Protein homeostasis.ubiquitin-proteasome system.ubiquitin-fold protein conjugation.ubiquitin conjugation (ubiquitylation)	0	0	-2.36332	0	0	0	0	0
19.2.2.1.5	.Protein homeostasis.ubiquitin-proteasome system.ubiquitin-fold protein conjugation.ubiquitin conjugation (ubiquitylation).ubiquitin-ligase E3 activities	0	0	-2.18336	0	0	0	0	0
19.2.2.1.5.3	.Protein homeostasis.ubiquitin-proteasome system.ubiquitin-fold protein conjugation.ubiquitin conjugation (ubiquitylation).ubiquitin-ligase E3 activities.RING-domain E3 ligase activities	0	0	-1.99877	0	0	0	0	0
18	.Protein modification	0	-2.39914	-2.65617	-2.16669	0	0	0	0
18.9	.Protein modification.hydroxylation	2.09602	2.04758	0	0	0	0	0	0
18.9.1	.Protein modification.hydroxylation.prolyl hydroxylase	2.09602	2.04758	0	0	0	0	0	0
18.4	.Protein modification.phosphorylation	0	-2.38356	-2.68926	-2.89367	0	0	0	0
18.4.1	.Protein modification.phosphorylation.TKL protein kinase superfamily	0	0	0	-2.0055	0	0	0	0
18.4.1.13	.Protein modification.phosphorylation.TKL protein kinase superfamily.LRR-XIII protein kinase families	0	0	0	0	0	0	0	2.61652
18.4.1.16	.Protein modification.phosphorylation.TKL protein kinase superfamily.protein kinase (CrlRLK1)	0	0	0	0	2.08496	0	0	0
18.8	.Protein modification.S-glutathionylation	0	0	0	0	0	0	2.72682	2.11509
18.8.2	.Protein modification.S-glutathionylation.glutaredoxin	0	0	0	0	0	0	4.65968	3.82477
10.1	.Redox homeostasis.reactive oxygen generation	0	2.7589	0	0	0	0	0	0
10.1.1	.Redox homeostasis.reactive oxygen generation.NADPH-oxidase (Rboh)	0	2.7589	0	0	0	0	0	0
15.5.7.3	.RNA biosynthesis.transcriptional regulation.AP2/ERF transcription factor superfamily.transcription factor (AP2)	0	0	0	0	0	0	0	2.56398
15.5.7.1	.RNA biosynthesis.transcriptional regulation.AP2/ERF transcription factor superfamily.transcription factor (ERF)	2.53975	0	2.46758	2.55163	0	0	0	0
15.5.3.4	.RNA biosynthesis.transcriptional regulation.Homeobox transcription factor superfamily.transcription factor (KNOX)	0	0	0	0	0	0	2.03135	0
15.5.2	.RNA biosynthesis.transcriptional regulation.MYB transcription factor superfamily	0	0	0	0	2.70873	0	3.3294	3.456
15.5.2.1	.RNA biosynthesis.transcriptional regulation.MYB transcription factor superfamily.transcription factor (MYB)	0	0	0	0	3.89644	2.58597	4.96125	4.46551
15.5.12	.RNA biosynthesis.transcriptional regulation.transcription factor (GRAS)	0	2.29464	0	0	0	0	0	0
16.6.2	.RNA processing.tRNA modification.N6-threonylcarbamoylation	0	2.04758	0	0	0	0	0	0
9	.Secondary metabolism	0	0	0	0	2.36357	0	0	2.42878
9.2	.Secondary metabolism.phenolics	0	0	0	2.11164	0	0	0	0
9.2.2	.Secondary metabolism.phenolics.flavonoid biosynthesis	0	0	0	2.49546	0	0	0	0
9.2.2.4	.Secondary metabolism.phenolics.flavonoid biosynthesis.dihydroflavonols	0	0	0	3.02812	0	0	0	0
9.1	.Secondary metabolism.terpenoids	0	0	0	0	3.01901	2.52045	2.50626	3.20494
9.1.6.1	.Secondary metabolism.terpenoids.carotenoid biosynthesis.carotenes	0	0	2.1088	1.96141	0	0	0	0
9.1.4	.Secondary metabolism.terpenoids.terpene biosynthesis	0	0	0	0	2.98702	2.97423	3.63054	4.15103
9.1.4.2	.Secondary metabolism.terpenoids.terpene biosynthesis.mono-/sesquiterpene-/diterpene synthase	0	0	0	0	3.21566	3.20337	3.95944	4.52856
24	.Solute transport	0	0	0	2.08838	0	0	0	0
24.2.3.1.2	.Solute transport.carrier-mediated transport.APC superfamily.SulP family.molybdate transporter (MOT)	0	0	0	0	0	0	2.28304	2.24171
24.2.5	.Solute transport.carrier-mediated transport.BART superfamily	0	0	2.34562	0	0	0	0	0
24.2.5.2	.Solute transport.carrier-mediated transport.BART superfamily.AEC family	0	0	2.66905	0	0	0	0	0
24.2.5.2.1	.Solute transport.carrier-mediated transport.BART superfamily.AEC family.auxin efflux transporter (PIN)	0	0	2.10972	0	0	0	0	0
24.2.2	.Solute transport.carrier-mediated transport.MFS superfamily	0	0	2.06783	2.47448	0	0	0	0
24.2.2.2.1	.Solute transport.carrier-mediated transport.MFS superfamily.DHA-1 family.metal chelator transporter (ZIF/TOM)	2.09602	0	0	0	0	0	0	0
24.2.2.10	.Solute transport.carrier-mediated transport.MFS superfamily.nitrate transporter (NRT2)	0	0	0	3.02812	0	0	0	0
24.2.2.1.5	.Solute transport.carrier-mediated transport.MFS superfamily.SP family.monosaccharide transporter (ERD6)	0	0	2.1088	0	0	0	0	0
24.2.6	.Solute transport.carrier-mediated transport.TOC superfamily	0	0	0	0	0	2.53017	0	0
24.2.6.1	.Solute transport.carrier-mediated transport.TOC superfamily.sugar efflux transporter (SWEET)	0	0	2.2079	1.96056	2.36287	2.35153	2.49991	0
24.2.12	.Solute transport.carrier-mediated transport.VIT family	0	0	0	0	2.64152	0	0	0
24.2.12.3	.Solute transport.carrier-mediated transport.VIT family.iron cation transporter (VTL)	0	0	0	0	2.64152	0	0	0
22.7	.Vesicle trafficking.SNARE target membrane recognition and fusion complexes	0	0	0	0	2.08496	0	0	0
22.7.5	.Vesicle trafficking.SNARE target membrane recognition and fusion complexes.R-type SNARE longin components	0	0	0	0	2.08496	0	0	0
22.7.5.1	.Vesicle trafficking.SNARE target membrane recognition and fusion complexes.R-type SNARE longin components.VAMP7-group component	0	0	0	0	2.08496	0	0	0
35	not assigned	2.03669	0	0	0	0	0	0	0
35.1	not assigned.annotated	2.3997	0	0	0	0	0	0	0
1	Photosynthesis	0	-2.48268	-3.63948	-2.56983	-2.12747	0	0	0
1.2.1.3	Photosynthesis.calvin cycle.ribulose-1,5-bisphosphat carboxylase/oxygenase (RuBisCo) activity.RuBisCo regulation	2.34412	0	0	0	0	0	0	0
1.2.1.3.2	Photosynthesis.calvin cycle.ribulose-1,5-bisphosphat carboxylase/oxygenase (RuBisCo) activity.RuBisCo regulation.ATP-dependent activase (RCA)	2.34412	0	0	0	0	0	0	0
1.1	Photosynthesis.photophosphorylation	0	-2.48761	-2.93291	-2.67484	0	0	0	0
1.1.8.1.3	Photosynthesis.photophosphorylation.chlororespiration.NADH dehydrogenase-like (NDH) complex.subcomplex B	2.09602	0	0	0	0	0	0	1.9876
