# Supplementary material for: RNA-Seq Reveals Waterlogging-Triggered Root Plasticity in Mungbean Associated with Ethylene and Jasmonic Acid Signal Integrators for Root Regeneration
Source: Plants (Basel). 2022 Mar 30;11(7):930. doi: 10.3390/plants11070930 (PMC9002673; doi:10.3390/plants11070930)
Supplement: Supplementary file 1 [file plants-11-00930-s001.zip › TableS6.xlsx]

## Sheet: TableS6 _info
The pattern of Fuzzy k-mean clusters
Co-regulated genes were identified using Fuzzy k-means clustering with Euclidean correlation for the distance measure, a membership exponent of 1.1, the maximal number of iterations of 5000, and 30 clusters (Juntawong et al. 2013). The mean SLR value for each cluster was determined for summary visualization.
Fuzzy k-mean results were incorporated in Table S2.
Reference
Juntawong, P.; Sorenson, R.; Bailey-Serres, J. Cold shock protein 1 chaperones mRNAs during translation in Arabidopsis thaliana. Plant J 2013, 74, 1016-1028, doi:10.1111/tpj.12187.

## Sheet: Sheet1
cluster ID	D1H150-NSH150	D1KPS2-NSKPS2	D7H150-NSH150	D7KPS2-NSKPS2	NSH150-NSKPS2	D1H150-D1KPS2	D7H150-D7KPS2
1	0.0622196	2.86062	-0.3546	-0.900388	7.1668	3.99798	7.59582
2	2.52035	0.178524	3.68784	1.78078	-1.07157	1.14814	0.852367
3	-0.246916	-0.195936	-0.339117	-0.131891	2.09791	2.00077	1.65746
4	-0.550735	2.00589	3.69082	5.60719	1.84637	-0.545481	0.00881445
5	-0.664566	-1.5384	-0.0838014	-0.471182	-0.246844	0.597066	0.229121
6	-2.56207	-2.6109	-4.40613	-4.39656	-0.160581	0.192799	-0.289365
7	0.476343	0.0352417	0.194607	1.67493	0.130316	0.563434	-1.24226
8	-0.400933	0.0529474	0	-0.582639	-7.38708	-8.19233	-5.42449
9	7.39813	7.83332	6.54233	6.79245	0	-0.0344774	-0.464013
10	1.15335	-0.262253	-1.42037	-2.58589	-0.944807	0.606682	0.264734
11	-2.45228	-2.85807	-1.11593	-1.41812	0.192214	0.611763	0.524872
12	-1.58062	-0.677522	-2.66675	-1.76094	0.0357734	-1.01031	-0.913819
13	-1.45747	-1.3792	-2.81302	-2.98417	0.0785126	-0.0130189	0.28776
14	0.473222	0.883596	2.20224	2.57147	0.509971	0.0632446	0.211751
15	4.04075	4.41505	3.26121	4.02588	0.287817	-0.0334223	-0.572173
16	0.7324	0.0972105	1.27103	0.694553	-0.233644	0.389454	0.386674
17	-0.482828	-0.180406	1.20289	1.20641	0.310325	0.053916	0.32752
18	1.86306	1.98836	2.22677	2.61755	0.368429	0.167878	-0.0299591
19	0.036823	-0.0428815	-0.143828	-0.150001	-1.79869	-1.74393	-1.81503
20	-0.059116	-0.0149774	-1.26736	-0.869484	-0.15063	-0.219424	-0.605327
21	-0.838365	-0.869804	-1.25461	-1.1329	0.0206845	0.0536744	-0.100174
22	-0.5721	-0.412819	-2.01046	-1.97026	0.0906901	-0.0465134	0.0425961
23	1.26558	1.18259	1.11565	1.18571	-0.0357828	0.0464427	-0.153961
24	-1.49465	-1.41374	-1.55948	-1.83617	0.0506825	-0.0737334	0.336006
25	2.2004	2.38214	0.930889	1.40278	-0.0295442	-0.227913	-0.457717
26	-1.28472	-0.769454	0.0734475	0.179889	0.405019	-0.214008	0.329713
27	1.13631	1.2371	0.173107	0.306193	-0.0343646	-0.163979	-0.224897
28	0.279547	0.498205	1.15645	1.2946	0.16425	0.0262686	0.0584279
29	-0.358164	-0.273607	-1.07548	-1.19584	0.0036974	-0.102515	0.149993
30	-1.25042	-0.966274	-0.70824	-0.781584	0.161887	-0.167503	0.300465
