# Supplementary material for: RNA-Seq Reveals Waterlogging-Triggered Root Plasticity in Mungbean Associated with Ethylene and Jasmonic Acid Signal Integrators for Root Regeneration
Source: Plants (Basel). 2022 Mar 30;11(7):930. doi: 10.3390/plants11070930 (PMC9002673; doi:10.3390/plants11070930)
Supplement: Supplementary file 1 [file plants-11-00930-s001.zip › TableS7.xlsx]

## Sheet: TableS7_info
GO enrichment analysis derived from Fuzzy k-mean clusters
Differentially expressed genes were calculated using the edgeR program (Robinson et al. 2010), with the GLM (generalized linear model) method using an FDR cutoff of <0.05.
Fuzzy k-mean was applied to group the DEGs with similar expression pattern, where k = 30.
Gene ontology enrichment analysis was performed using the GOHyperGAll function (Horan et al., 2008) in the R environment. Mungbean-Arabidopsis ortholog Gene Ontology (GO) annotation was obtained from gene_association.tair.gz (https://www.arabidopsis.org/download_files/GO_and_PO_Annotations/Gene_Ontology_Annotations/gene_association.tair.gz). Significant GO terms were filtered by an adjusted p-val…
Reference
Horan, K.; Jang, C.; Bailey-Serres, J.; Mittler, R.; Shelton, C.; Harper, J.F.; Zhu, J.K.; Cushman, J.C.; Gollery, M.; Girke, T. Annotating genes of known and unknown function by large-scale coexpression analysis. Plant Physiol 2008, 147, 41-57, doi:10.1104/pp.108.117366.
Robinson, M.D.; McCarthy, D.J.; Smyth, G.K. edgeR: a Bioconductor package for differential expression analysis of digital gene expression data. Bioinformatics 2010, 26, 139-140, doi:10.1093/bioinformatics/btp616.

## Sheet: Sheet1
Cluster ID	cluster size	GO ID	NodeSize	SampleMatch	Pvalue	FDR	"-log10 FDR"	Term	Ont	SampleKeys
1	38	GO:0010487	1	1	0.000670073	0.00402044	2.39573	thermospermine synthase activity	MF	Vradi11g08040
1	38	GO:0016768	2	1	0.00133975	0.00803852	2.09482	spermine synthase activity	MF	Vradi11g08040
1	38	GO:0003729	614	3	0.00624047	0.0374428	1.42663	mRNA binding	MF	Vradi0180s00190 Vradi01g12610 Vradi05g09140
1	38	GO:0033290	1	1	0.000675371	0.00270149	2.5684	eukaryotic 48S preinitiation complex	CC	Vradi01g12610
1	38	GO:0005850	2	1	0.00135036	0.00540145	2.26749	eukaryotic translation initiation factor 2 complex	CC	Vradi01g12610
1	38	GO:0043614	2	1	0.00135036	0.00540145	2.26749	multi-eIF complex	CC	Vradi01g12610
1	38	GO:0005637	3	1	0.00202497	0.0080999	2.09152	nuclear inner membrane	CC	Vradi0268s00020
1	38	GO:0005851	4	1	0.00269921	0.0107968	1.9667	eukaryotic translation initiation factor 2B complex	CC	Vradi01g12610
1	38	GO:0034399	10	1	0.00673663	0.0269465	1.5695	nuclear periphery	CC	Vradi0268s00020
2	75	GO:0030170	61	3	0.000739348	0.014787	1.83012	pyridoxal phosphate binding	MF	Vradi04g07090 Vradi10g01960 Vradi11g01990
2	75	GO:0016491	759	8	0.00130109	0.0260217	1.58466	oxidoreductase activity	MF	Vradi0048s00090 Vradi01g01010 Vradi0273s00120 Vradi0519s00010 Vradi07g28830 Vradi08g07350 Vradi09g07310 Vradi09g08730
2	75	GO:0016846	20	2	0.00153462	0.0306924	1.51297	carbon-sulfur lyase activity	MF	Vradi10g01960 Vradi11g01990
2	75	GO:0006950	2961	25	1.81384e-07	1.61432e-05	4.79201	response to stress	BP	Vradi0043s00800 Vradi01g01010 Vradi01g09670 Vradi01g10800 Vradi0214s00060 Vradi0273s00120 Vradi02g14430 Vradi03g06390 Vradi03g07370 Vradi0460s00010 Vradi05g12510 Vradi05g15650 Vradi05g17610 Vradi07g02570 Vradi07g12000 Vradi07g12140 Vradi07g20070 Vradi07g30110 Vradi07g30190 Vradi08g07350 Vradi08g07970 Vradi08g11970 Vradi09g07310 Vradi10g01960 Vradi11g01990
2	75	GO:0006520	365	8	1.64861e-05	0.00146726	2.83349	cellular amino acid metabolic process	BP	Vradi01g09670 Vradi02g14430 Vradi0460s00010 Vradi04g07090 Vradi0519s00010 Vradi09g08730 Vradi10g01960 Vradi11g01990
2	75	GO:0097305	723	10	6.77869e-05	0.00603303	2.21946	response to alcohol	BP	Vradi0043s00800 Vradi01g01010 Vradi01g10800 Vradi02g14430 Vradi03g07370 Vradi07g20070 Vradi07g30110 Vradi08g04620 Vradi08g07970 Vradi09g07310
2	75	GO:0009505	122	3	0.00280507	0.0364659	1.43811	plant-type cell wall	CC	Vradi0048s00090 Vradi0273s00120 Vradi0519s00010
3	94	GO:0051879	10	2	0.000414022	0.00786642	2.10422	Hsp90 protein binding	MF	Vradi01g02920 Vradi0604s00010
3	94	GO:0051213	60	3	0.000830291	0.0157755	1.80202	dioxygenase activity	MF	Vradi05g19260 Vradi09g06520 Vradi11g02530
3	94	GO:0009805	5	2	8.46027e-05	0.00600679	2.22136	coumarin biosynthetic process	BP	Vradi05g19260 Vradi09g06520
3	94	GO:0000325	97	3	0.00190712	0.0228854	1.64044	plant-type vacuole	CC	Vradi0635s00020 Vradi06g06220 Vradi07g21990
4	61	GO:0016837	16	2	0.000669376	0.0113794	1.94388	carbon-oxygen lyase activity, acting on polysaccharides	MF	Vradi10g07930 Vradi11g09190
4	61	GO:0098772	1206	9	0.00163949	0.0278713	1.55484	molecular function regulator	MF	Vradi01g10970 Vradi01g14380 Vradi0289s00030 Vradi06g05400 Vradi07g00610 Vradi07g07480 Vradi07g10400 Vradi08g17330 Vradi10g05520
4	61	GO:0016711	1	1	0.00242901	0.0412932	1.38412	flavonoid 3'-monooxygenase activity	MF	Vradi10g05710
4	61	GO:0016767	1	1	0.00242901	0.0412932	1.38412	geranylgeranyl-diphosphate geranylgeranyltransferase activity	MF	Vradi0246s00050
4	61	GO:0046905	1	1	0.00242901	0.0412932	1.38412	phytoene synthase activity	MF	Vradi0246s00050
4	61	GO:0062047	1	1	0.00242901	0.0412932	1.38412	pipecolic acid N-hydroxylase	MF	Vradi07g23620
4	61	GO:0090438	1	1	0.00242901	0.0412932	1.38412	camelliol C synthase activity	MF	Vradi01g02950
5	160	GO:0005432	4	2	0.000277116	0.0149643	1.82494	calcium:sodium antiporter activity	MF	Vradi0007s00430 Vradi08g10280
6	52	GO:0097573	28	2	0.000981811	0.00687268	2.16287	glutathione oxidoreductase activity	MF	Vradi03g05690 Vradi10g09000
6	52	GO:0034007	1	1	0.00167518	0.0117263	1.93084	S-linalool synthase activity	MF	Vradi07g14450
6	52	GO:0017096	2	1	0.0033477	0.0234339	1.63016	acetylserotonin O-methyltransferase activity	MF	Vradi0267s00040
6	52	GO:0003999	3	1	0.00501755	0.0351229	1.45441	adenine phosphoribosyltransferase activity	MF	Vradi06g12970
6	52	GO:2000143	2	2	2.9509e-06	0.000115085	3.93898	negative regulation of DNA-templated transcription, initiation	BP	Vradi07g07330 Vradi07g13620
7	100	GO:0098542	1088	14	4.87359e-06	0.000375267	3.42566	defense response to other organism	BP	Vradi0043s00750 Vradi0215s00060 Vradi02g06460 Vradi02g09180 Vradi0301s00080 Vradi0330s00020 Vradi05g11580 Vradi07g10860 Vradi08g12090 Vradi09g03480 Vradi10g07070 Vradi10g12600 Vradi11g03500 Vradi11g05940
7	100	GO:0007568	185	5	0.000325669	0.0250765	1.60073	aging	BP	Vradi0007s01890 Vradi08g18060 Vradi09g03480 Vradi10g12600 Vradi11g03500
8	24	GO:0070006	10	1	0.00334658	0.0167329	1.77643	metalloaminopeptidase activity	MF	Vradi01g09900
8	24	GO:0047372	11	1	0.00368077	0.0184039	1.73509	acylglycerol lipase activity	MF	Vradi09g05750
8	24	GO:0030145	26	1	0.00868362	0.0434181	1.36233	manganese ion binding	MF	Vradi01g09900
8	24	GO:0009992	1	1	0.000399584	0.00399584	2.39839	cellular water homeostasis	BP	Vradi06g11550
8	24	GO:0042406	5	1	0.00224972	0.00449944	2.34684	extrinsic component of endoplasmic reticulum membrane	CC	Vradi08g21220
8	24	GO:0005886	1213	3	0.0091217	0.0182434	1.73889	plasma membrane	CC	Vradi01g09900 Vradi06g11550 Vradi08g04090
9	31	GO:0009703	1	1	0.00108887	0.00762208	2.11793	nitrate reductase (NADH) activity	MF	Vradi05g07060
9	31	GO:0043546	2	1	0.00217664	0.0152365	1.81711	molybdopterin cofactor binding	MF	Vradi05g07060
9	31	GO:0017172	3	1	0.00326332	0.0228433	1.64124	cysteine dioxygenase activity	MF	Vradi0187s00010
9	31	GO:0030151	4	1	0.00434891	0.0304424	1.51652	molybdenum ion binding	MF	Vradi05g07060
9	31	GO:0003950	5	1	0.00543341	0.0380338	1.41983	NAD+ ADP-ribosyltransferase activity	MF	Vradi05g04120
9	31	GO:1900070	1	1	0.00103892	0.0394789	1.40363	negative regulation of cellular hyperosmotic salinity response	BP	Vradi04g00220
10	58	GO:0045156	7	2	0.000173725	0.00469058	2.32877	electron transporter, transferring electrons within the cyclic electron transport pathway of photosynthesis activity	MF	Vradi0023s00090 Vradi08g18590
10	58	GO:0015979	163	9	7.87815e-10	6.77521e-08	7.16908	photosynthesis	BP	Vradi0007s00260 Vradi0023s00090 Vradi01g00700 Vradi01g08610 Vradi03g08620 Vradi03g08980 Vradi05g20510 Vradi08g03050 Vradi08g18590
10	58	GO:0030388	9	2	0.000302306	0.0259983	1.58506	fructose 1,6-bisphosphate metabolic process	BP	Vradi03g08620 Vradi06g00820
10	58	GO:0046885	9	2	0.000302306	0.0259983	1.58506	regulation of hormone biosynthetic process	BP	Vradi02g14340 Vradi06g05890
10	58	GO:0009535	217	9	2.40311e-08	5.04653e-07	6.29701	chloroplast thylakoid membrane	CC	Vradi0007s00260 Vradi0023s00090 Vradi01g00700 Vradi01g08610 Vradi03g08980 Vradi05g11510 Vradi05g20510 Vradi08g03050 Vradi08g18590
10	58	GO:0010598	11	4	3.42993e-08	7.20285e-07	6.1425	NAD(P)H dehydrogenase complex (plastoquinone)	CC	Vradi0007s00260 Vradi03g08980 Vradi05g11510 Vradi05g20510
10	58	GO:0009344	2	2	1.10243e-05	0.00023151	3.63543	nitrite reductase complex [NAD(P)H]	CC	Vradi0023s00090 Vradi08g18590
10	58	GO:0010319	26	3	8.57404e-05	0.00180055	2.7446	stromule	CC	Vradi01g00700 Vradi03g07390 Vradi08g03050
10	58	GO:0009654	18	2	0.00163096	0.0342502	1.46534	photosystem II oxygen evolving complex	CC	Vradi0023s00090 Vradi08g18590
11	110	GO:0004197	36	3	0.000447727	0.0152227	1.81751	cysteine-type endopeptidase activity	MF	Vradi0161s00070 Vradi0161s00520 Vradi05g02000
11	110	GO:0004499	10	2	0.000757115	0.0257419	1.58936	N,N-dimethylaniline monooxygenase activity	MF	Vradi06g10150 Vradi07g17300
11	110	GO:1901600	6	2	0.000241771	0.0246606	1.608	strigolactone metabolic process	BP	Vradi0228s00090 Vradi05g01160
11	110	GO:0005764	17	3	2.28894e-05	0.000297562	3.52642	lysosome	CC	Vradi0161s00070 Vradi0161s00520 Vradi05g02000
11	110	GO:0005615	44	3	0.000419201	0.00544962	2.26363	extracellular space	CC	Vradi0161s00070 Vradi0161s00520 Vradi05g02000
12	77	GO:0009924	1	1	0.00217774	0.0479102	1.31957	octadecanal decarbonylase activity	MF	Vradi07g21750
12	77	GO:0015415	1	1	0.00217774	0.0479102	1.31957	ATPase-coupled phosphate ion transmembrane transporter activity	MF	Vradi07g04810
12	77	GO:0045431	1	1	0.00217774	0.0479102	1.31957	flavonol synthase activity	MF	Vradi06g11030
12	77	GO:1990465	1	1	0.00217774	0.0479102	1.31957	aldehyde oxygenase (deformylating) activity	MF	Vradi07g21750
12	77	GO:0042761	15	2	0.00065161	0.0456127	1.34091	very long-chain fatty acid biosynthetic process	BP	Vradi02g02290 Vradi07g03700
12	77	GO:0010368	1	1	0.00247636	0.0297163	1.527	chloroplast isoamylase complex	CC	Vradi0169s00140
13	142	GO:0080019	4	2	0.000163313	0.00538932	2.26847	fatty-acyl-CoA reductase (alcohol-forming) activity	MF	Vradi02g06860 Vradi08g01600
13	142	GO:0102965	4	2	0.000163313	0.00538932	2.26847	alcohol-forming fatty acyl-CoA reductase activity	MF	Vradi02g06860 Vradi08g01600
13	142	GO:0016747	218	6	0.000987459	0.0325861	1.48697	transferase activity, transferring acyl groups other than amino-acyl groups	MF	Vradi0158s00320 Vradi0421s00130 Vradi04g08630 Vradi05g04230 Vradi06g03830 Vradi07g12210
13	142	GO:0010345	11	4	1.64414e-07	1.74279e-05	4.75876	suberin biosynthetic process	BP	Vradi02g06860 Vradi03g03120 Vradi08g01600 Vradi10g03420
13	142	GO:0035336	4	2	0.000139383	0.0147746	1.83048	long-chain fatty-acyl-CoA metabolic process	BP	Vradi02g06860 Vradi08g01600
14	221	GO:0016798	242	10	1.79853e-05	0.000845309	3.07298	hydrolase activity, acting on glycosyl bonds	MF	Vradi0070s00340 Vradi0129s00030 Vradi01g09690 Vradi02g06230 Vradi03g05000 Vradi0450s00100 Vradi05g06500 Vradi05g16500 Vradi06g16920 Vradi08g22670
14	221	GO:0071669	347	11	0.000168271	0.0307936	1.51154	plant-type cell wall organization or biogenesis	BP	Vradi0086s00490 Vradi0158s00550 Vradi0190s00080 Vradi01g11990 Vradi02g00390 Vradi02g06420 Vradi03g07050 Vradi06g16400 Vradi06g16920 Vradi07g26970 Vradi10g02360
14	221	GO:0005618	144	6	0.000519297	0.0160982	1.79322	cell wall	CC	Vradi0332s00030 Vradi05g06500 Vradi06g05810 Vradi06g16920 Vradi07g15860 Vradi08g03590
14	221	GO:0005773	239	7	0.00143255	0.0444091	1.35253	vacuole	CC	Vradi03g00470 Vradi0453s00010 Vradi05g06500 Vradi06g06470 Vradi06g16920 Vradi08g18440 Vradi08g22670
15	87	GO:0019842	84	5	5.58321e-06	0.00013958	3.85518	vitamin binding	MF	Vradi0389s00050 Vradi07g01600 Vradi07g01820 Vradi07g11500 Vradi10g10250
15	87	GO:0004650	32	3	0.000127748	0.00319369	2.49571	polygalacturonase activity	MF	Vradi01g00610 Vradi0206s00080 Vradi05g17010
15	87	GO:0020037	140	4	0.000885854	0.0221464	1.6547	heme binding	MF	Vradi0007s01920 Vradi02g02380 Vradi05g09200 Vradi08g21470
15	87	GO:0001666	178	8	6.04945e-08	4.3556e-06	5.36095	response to hypoxia	BP	Vradi0007s01550 Vradi01g09200 Vradi02g02380 Vradi05g09200 Vradi06g01890 Vradi08g05970 Vradi08g16180 Vradi10g10250
15	87	GO:0009505	122	3	0.00366131	0.0366131	1.43636	plant-type cell wall	CC	Vradi0007s01920 Vradi01g00610 Vradi08g21470
16	245	GO:0022622	226	6	0.0049	0.019	1.72125	root system development	BP	Vradi09g01280 Vradi05g07690 Vradi05g18500 Vradi01g06010 Vradi08g08690 Vradi11g09310
16	245	GO:0043648	61	6	5.01735e-05	0.0126437	1.89812	dicarboxylic acid metabolic process	BP	Vradi01g02070 Vradi02g04520 Vradi02g09630 Vradi05g08600 Vradi07g12110 Vradi09g01310
16	245	GO:0007275	2020	22	0.0054	0.02	1.69897	multicellular organismal development	BP	Vradi08g10450 Vradi02g10510 Vradi06g01090 Vradi08g17300 Vradi04g09530 Vradi11g09310 Vradi05g18500 Vradi08g08690 Vradi11g01790 Vradi10g06540 Vradi09g01280 Vradi03g01260 Vradi07g04700 Vradi06g10430 Vradi05g02360 Vradi07g05760 Vradi05g07690 Vradi08g07550 Vradi0122s00050 Vradi01g06010 Vradi09g01930 Vradi07g08900
17	334	GO:0005372	21	5	1.40787e-05	0.00164721	2.78325	water transmembrane transporter activity	MF	Vradi03g08730 Vradi04g08760 Vradi05g08830 Vradi09g07490 Vradi11g03060
17	334	GO:0004620	33	5	0.00014122	0.0165227	1.78192	phospholipase activity	MF	Vradi0083s01000 Vradi05g10090 Vradi08g08920 Vradi09g01910 Vradi10g10230
17	334	GO:0000075	30	5	7.43319e-05	0.0224482	1.64882	cell cycle checkpoint	BP	Vradi02g12100 Vradi03g05830 Vradi05g15350 Vradi10g03360 Vradi11g11150
17	334	GO:0098687	33	6	4.19495e-06	0.000239112	3.6214	chromosomal region	CC	Vradi0250s00020 Vradi0298s00060 Vradi02g12100 Vradi05g00970 Vradi08g11510 Vradi11g11150
17	334	GO:0005874	120	10	4.27568e-06	0.000243713	3.61312	microtubule	CC	Vradi01g07410 Vradi0298s00060 Vradi02g12100 Vradi03g09240 Vradi05g01010 Vradi06g01260 Vradi06g08970 Vradi07g17970 Vradi10g06940 Vradi11g11150
18	157	GO:0051119	28	4	2.76473e-05	0.00110589	2.95629	sugar transmembrane transporter activity	MF	Vradi0183s00240 Vradi05g05330 Vradi10g08770 Vradi11g00610
18	157	GO:0020037	140	6	0.000260276	0.010411	1.98251	heme binding	MF	Vradi05g06010 Vradi07g11140 Vradi07g23050 Vradi09g05450 Vradi09g08260 Vradi11g01340
19	91	GO:0009751	211	5	0.000414867	0.0360934	1.44257	response to salicylic acid	BP	Vradi03g02830 Vradi05g08490 Vradi06g16200 Vradi07g00760 Vradi07g09700
20	233	GO:0008266	19	4	1.63068e-05	0.00101102	2.99524	poly(U) RNA binding	MF	Vradi0189s00020 Vradi07g09950 Vradi08g09460 Vradi08g21940
20	233	GO:0016168	13	3	0.000153434	0.00951293	2.02169	chlorophyll binding	MF	Vradi0215s00230 Vradi06g00230 Vradi09g09820
20	233	GO:0016859	50	4	0.00079416	0.0492379	1.3077	cis-trans isomerase activity	MF	Vradi01g00900 Vradi01g02430 Vradi01g10390 Vradi07g26200
20	233	GO:0051287	50	4	0.00079416	0.0492379	1.3077	NAD binding	MF	Vradi0007s00180 Vradi02g05030 Vradi08g07300 Vradi08g21940
20	233	GO:0019684	107	16	1.2449e-15	2.52714e-13	12.5974	photosynthesis, light reaction	BP	Vradi0170s00030 Vradi0189s00020 Vradi01g10940 Vradi0215s00230 Vradi0215s00250 Vradi0251s00060 Vradi02g03560 Vradi02g12150 Vradi06g00230 Vradi07g08830 Vradi07g09950 Vradi07g13170 Vradi09g02980 Vradi09g09820 Vradi10g06140 Vradi11g06880
20	233	GO:0015994	113	15	6.33439e-14	1.28588e-11	10.8908	chlorophyll metabolic process	BP	Vradi0007s00180 Vradi0179s00340 Vradi01g10520 Vradi02g04120 Vradi02g12150 Vradi0315s00210 Vradi03g02820 Vradi05g00010 Vradi05g02490 Vradi05g03660 Vradi05g14170 Vradi07g17370 Vradi07g29860 Vradi08g00260 Vradi10g00780
20	233	GO:0009409	282	10	0.00021548	0.0437424	1.3591	response to cold	BP	Vradi0179s00340 Vradi0179s00380 Vradi0215s00230 Vradi0251s00060 Vradi05g00310 Vradi06g00230 Vradi06g05150 Vradi06g16320 Vradi09g09640 Vradi11g06880
20	233	GO:0009535	217	28	5.81426e-25	2.15128e-23	22.6673	chloroplast thylakoid membrane	CC	Vradi0170s00030 Vradi0187s00030 Vradi0189s00020 Vradi01g00900 Vradi01g02430 Vradi01g10390 Vradi01g10940 Vradi0215s00230 Vradi0215s00250 Vradi02g03560 Vradi02g10550 Vradi0315s00210 Vradi03g06430 Vradi05g03660 Vradi05g11440 Vradi05g12980 Vradi05g20400 Vradi06g00230 Vradi06g02320 Vradi06g05150 Vradi07g08830 Vradi07g09950 Vradi07g13170 Vradi07g17370 Vradi07g29860 Vradi09g09820 Vradi10g00780 Vradi11g0…
20	233	GO:0009538	5	4	3.6927e-08	1.3663e-06	5.86445	photosystem I reaction center	CC	Vradi02g10550 Vradi0315s00210 Vradi05g20400 Vradi07g17370
20	233	GO:0009543	39	7	6.31502e-08	2.33656e-06	5.63142	chloroplast thylakoid lumen	CC	Vradi0187s00030 Vradi0189s00020 Vradi01g00900 Vradi01g10390 Vradi01g10940 Vradi05g14170 Vradi07g09950
20	233	GO:0010319	26	4	9.48858e-05	0.00351077	2.4546	stromule	CC	Vradi0251s00060 Vradi06g05150 Vradi06g16320 Vradi08g09460
21	274	GO:0009414	577	18	3.45922e-05	0.00657251	2.18227	response to water deprivation	BP	Vradi0051s00570 Vradi01g13640 Vradi02g02800 Vradi02g05420 Vradi02g10290 Vradi03g01920 Vradi03g02220 Vradi03g09160 Vradi03g09230 Vradi0434s00010 Vradi04g01200 Vradi05g04610 Vradi05g19460 Vradi06g10300 Vradi07g03990 Vradi07g22640 Vradi08g12220 Vradi08g22140
21	274	GO:0071944	1409	29	2.70114e-06	8.91377e-05	4.04994	cell periphery	CC	Vradi0007s00730 Vradi01g01000 Vradi01g05010 Vradi0201s00070 Vradi02g02790 Vradi02g02800 Vradi02g03150 Vradi02g10290 Vradi03g02220 Vradi03g02490 Vradi03g03060 Vradi04g00590 Vradi04g01620 Vradi05g04960 Vradi05g06650 Vradi05g11360 Vradi05g22410 Vradi06g01310 Vradi07g20290 Vradi07g27100 Vradi08g03100 Vradi08g08970 Vradi08g12220 Vradi08g16380 Vradi08g22140 Vradi10g03280 Vradi11g02640 Vradi11g08140 Vra…
22	202	GO:0003700	845	22	1.3914e-06	6.81787e-05	4.16635	DNA-binding transcription factor activity	MF	Vradi0179s00130 Vradi0184s00090 Vradi01g01740 Vradi01g03120 Vradi01g03820 Vradi01g04660 Vradi02g06710 Vradi02g08860 Vradi04g03090 Vradi04g08740 Vradi0536s00010 Vradi05g12490 Vradi06g12540 Vradi06g14320 Vradi07g00970 Vradi07g13140 Vradi07g13210 Vradi07g28840 Vradi08g09530 Vradi08g20910 Vradi10g12060 Vradi11g02000
22	202	GO:0000976	540	15	4.03041e-05	0.0019749	2.70445	transcription regulatory region sequence-specific DNA binding	MF	Vradi0073s00100 Vradi0184s00090 Vradi01g01740 Vradi01g03820 Vradi02g08860 Vradi04g08740 Vradi0536s00010 Vradi05g12490 Vradi06g14320 Vradi07g13140 Vradi07g13210 Vradi08g09530 Vradi08g20910 Vradi10g12060 Vradi11g02000
22	202	GO:0005464	4	2	0.000412213	0.0201984	1.69468	UDP-xylose transmembrane transporter activity	MF	Vradi04g02890 Vradi06g00910
22	202	GO:0090447	5	2	0.000683266	0.03348	1.47521	glycerol-3-phosphate 2-O-acyltransferase activity	MF	Vradi06g05160 Vradi08g04270
22	202	GO:0008725	6	2	0.0010193	0.0499457	1.3015	DNA-3-methyladenine glycosylase activity	MF	Vradi0238s00130 Vradi05g13070
22	202	GO:0071916	6	2	0.0010193	0.0499457	1.3015	dipeptide transmembrane transporter activity	MF	Vradi0198s00190 Vradi0328s00040
22	202	GO:2000652	29	6	1.37433e-07	2.30888e-05	4.6366	regulation of secondary cell wall biogenesis	BP	Vradi0184s00090 Vradi02g08860 Vradi05g23210 Vradi07g13140 Vradi07g13210 Vradi11g02000
22	202	GO:0009699	74	8	2.07306e-07	3.48274e-05	4.45808	phenylpropanoid biosynthetic process	BP	Vradi0146s00030 Vradi0179s00130 Vradi05g00560 Vradi05g23210 Vradi06g05160 Vradi07g13140 Vradi08g09530 Vradi11g02000
22	202	GO:0010143	15	3	0.000256672	0.0431209	1.36531	cutin biosynthetic process	BP	Vradi01g13620 Vradi06g05160 Vradi08g04270
23	275	GO:0015103	67	6	0.0001104	0.0107088	1.97026	inorganic anion transmembrane transporter activity	MF	Vradi02g07640 Vradi05g04170 Vradi06g03590 Vradi06g12500 Vradi07g04450 Vradi08g17680
23	275	GO:0050017	2	2	0.000128817	0.0124952	1.90326	L-3-cyanoalanine synthase activity	MF	Vradi04g06850 Vradi08g13040
23	275	GO:0036374	3	2	0.000383559	0.0372052	1.4294	glutathione hydrolase activity	MF	Vradi0091s00130 Vradi02g12890
23	275	GO:0009605	1568	37	3.2046e-05	0.00833196	2.07925	response to external stimulus	BP	Vradi0023s00020 Vradi0095s00020 Vradi01g04750 Vradi01g14060 Vradi01g14340 Vradi0293s00030 Vradi02g02750 Vradi02g09540 Vradi02g10620 Vradi0315s00070 Vradi0380s00080 Vradi03g05030 Vradi03g06950 Vradi05g03330 Vradi05g06110 Vradi05g09190 Vradi05g11760 Vradi05g18920 Vradi06g02810 Vradi06g03710 Vradi06g05270 Vradi06g07030 Vradi06g08660 Vradi06g10680 Vradi06g15160 Vradi07g00240 Vradi07g15610 Vradi07g172…
23	275	GO:0006004	2	2	0.000142754	0.0371161	1.43044	fucose metabolic process	BP	Vradi08g07460 Vradi08g19330
23	275	GO:0071944	1409	36	2.40577e-06	7.21731e-05	4.14162	cell periphery	CC	Vradi0007s02020 Vradi0091s00130 Vradi0169s00180 Vradi01g04780 Vradi0293s00030 Vradi02g02750 Vradi02g07640 Vradi02g11320 Vradi02g12890 Vradi0322s00030 Vradi03g03140 Vradi03g05030 Vradi05g04170 Vradi05g06610 Vradi05g09190 Vradi05g11760 Vradi06g00940 Vradi06g07030 Vradi06g10680 Vradi06g13380 Vradi07g04450 Vradi07g07850 Vradi07g12930 Vradi07g15050 Vradi07g15610 Vradi07g17280 Vradi07g17930 Vradi07g183…
24	208	GO:0071669	347	11	0.000129986	0.0227476	1.64307	plant-type cell wall organization or biogenesis	BP	Vradi0134s00310 Vradi02g04590 Vradi02g04870 Vradi04g01100 Vradi04g02040 Vradi05g08390 Vradi05g12740 Vradi06g13280 Vradi07g01720 Vradi10g05480 Vradi10g07360
25	171	GO:0016670	5	2	0.00044866	0.0233303	1.63208	oxidoreductase activity, acting on a sulfur group of donors, oxygen as acceptor	MF	Vradi01g08270 Vradi05g03600
25	171	GO:0004743	7	2	0.000933904	0.048563	1.31369	pyruvate kinase activity	MF	Vradi01g00090 Vradi03g04110
25	171	GO:0030955	7	2	0.000933904	0.048563	1.31369	potassium ion binding	MF	Vradi01g00090 Vradi03g04110
25	171	GO:0001666	178	7	0.000218628	0.0325756	1.48711	response to hypoxia	BP	Vradi02g03620 Vradi05g01410 Vradi06g14520 Vradi08g00760 Vradi08g03080 Vradi08g10170 Vradi10g07480
26	196	GO:1903046	222	10	1.53696e-05	0.00301243	2.52108	meiotic cell cycle process	BP	Vradi01g03450 Vradi01g07250 Vradi0208s00100 Vradi0315s00050 Vradi05g16760 Vradi05g19300 Vradi07g27180 Vradi08g07740 Vradi08g10470 Vradi11g12850
26	196	GO:0010088	15	3	0.000235999	0.0462557	1.33483	phloem development	BP	Vradi0147s00110 Vradi07g02810 Vradi08g15020
26	196	GO:0046658	72	5	0.000137311	0.00425663	2.37093	anchored component of plasma membrane	CC	Vradi01g07600 Vradi02g09330 Vradi0361s00070 Vradi05g11040 Vradi06g03660
27	299	GO:0097305	723	25	9.59321e-06	0.00266691	2.57399	response to alcohol	BP	Vradi0007s00390 Vradi0198s00110 Vradi01g06190 Vradi03g05490 Vradi03g07980 Vradi04g07190 Vradi05g02330 Vradi06g09760 Vradi07g05800 Vradi07g08040 Vradi07g12620 Vradi07g15740 Vradi07g24080 Vradi07g27370 Vradi08g16140 Vradi08g16190 Vradi08g20180 Vradi09g02550 Vradi09g02860 Vradi10g03580 Vradi10g11680 Vradi11g06820 Vradi11g08760 Vradi11g10720 Vradi11g10870
28	304	GO:0010326	2	2	0.000182996	0.0181166	1.74192	methionine-oxo-acid transaminase activity	MF	Vradi05g20050 Vradi11g09740
28	304	GO:0019748	440	18	3.00285e-05	0.00912867	2.03959	secondary metabolic process	BP	Vradi0122s00270 Vradi0134s00530 Vradi0179s00100 Vradi01g04400 Vradi02g14190 Vradi0365s00020 Vradi0386s00010 Vradi04g10220 Vradi05g16970 Vradi05g17790 Vradi05g20050 Vradi06g05550 Vradi07g22410 Vradi07g31020 Vradi09g06730 Vradi10g03670 Vradi11g08310 Vradi11g12010
28	304	GO:0048364	633	22	4.65771e-05	0.0141594	1.84895	root development	BP	Vradi0122s00270 Vradi02g04370 Vradi02g12820 Vradi03g01240 Vradi03g03800 Vradi03g08100 Vradi04g02800 Vradi04g10220 Vradi05g04710 Vradi05g21600 Vradi06g00310 Vradi06g16790 Vradi07g21780 Vradi07g22410 Vradi08g01860 Vradi08g02270 Vradi09g01620 Vradi10g03670 Vradi10g06090 Vradi10g09180 Vradi11g09740 Vradi11g11070
28	304	GO:0006558	16	4	5.26854e-05	0.0160164	1.79544	L-phenylalanine metabolic process	BP	Vradi03g02630 Vradi05g20050 Vradi06g05550 Vradi10g07600
29	293	GO:0003700	845	26	1.71704e-05	0.00101306	2.99437	DNA-binding transcription factor activity	MF	Vradi0179s00440 Vradi01g03390 Vradi01g04600 Vradi0207s00010 Vradi02g05850 Vradi02g08030 Vradi02g11760 Vradi03g03190 Vradi0425s00070 Vradi0498s00020 Vradi05g14840 Vradi05g19440 Vradi05g23470 Vradi06g14410 Vradi06g14460 Vradi06g15000 Vradi06g15090 Vradi07g08280 Vradi07g15340 Vradi07g17750 Vradi08g06930 Vradi08g21920 Vradi10g09490 Vradi11g03840 Vradi11g03900 Vradi11g04580
29	293	GO:0048507	332	18	1.63134e-07	4.22518e-05	4.37415	meristem development	BP	Vradi0228s00010 Vradi02g05850 Vradi02g11760 Vradi03g08510 Vradi04g10110 Vradi05g04420 Vradi05g05240 Vradi05g16240 Vradi05g23470 Vradi06g02230 Vradi06g14410 Vradi07g04350 Vradi07g08280 Vradi08g19560 Vradi09g04490 Vradi09g07180 Vradi11g01800 Vradi11g11710
29	293	GO:0010417	9	3	0.000151111	0.0391379	1.4074	glucuronoxylan biosynthetic process	BP	Vradi0023s00290 Vradi03g03320 Vradi11g04510
30	285	GO:0000156	15	3	0.000620988	0.0422272	1.37441	phosphorelay response regulator activity	MF	Vradi0154s00460 Vradi04g07320 Vradi07g06930
30	285	GO:0016773	670	18	0.000697867	0.0474549	1.32372	phosphotransferase activity, alcohol group as acceptor	MF	Vradi0007s01320 Vradi0073s00370 Vradi0158s00490 Vradi01g07840 Vradi0234s00200 Vradi02g00310 Vradi0382s00020 Vradi03g01990 Vradi03g05070 Vradi05g03150 Vradi05g08000 Vradi05g08410 Vradi07g15320 Vradi07g17410 Vradi08g19010 Vradi08g20990 Vradi09g00570 Vradi10g13230
30	285	GO:0071944	1409	36	1.4314e-06	6.44129e-05	4.19103	cell periphery	CC	Vradi0007s01320 Vradi0149s00180 Vradi0167s00160 Vradi0190s00060 Vradi01g03860 Vradi01g07680 Vradi01g07840 Vradi0234s00200 Vradi02g00310 Vradi02g00450 Vradi02g07130 Vradi0374s00100 Vradi0382s00020 Vradi03g01030 Vradi05g00210 Vradi05g01090 Vradi05g06780 Vradi05g08000 Vradi05g08870 Vradi05g17700 Vradi07g01920 Vradi07g07690 Vradi07g07960 Vradi07g08970 Vradi07g12850 Vradi07g16390 Vradi07g21810 Vradi07…
