# Supplementary material for: RNA-Seq Reveals Waterlogging-Triggered Root Plasticity in Mungbean Associated with Ethylene and Jasmonic Acid Signal Integrators for Root Regeneration
Source: Plants (Basel). 2022 Mar 30;11(7):930. doi: 10.3390/plants11070930 (PMC9002673; doi:10.3390/plants11070930)
Supplement: Supplementary file 1 [file plants-11-00930-s001.zip › TableS8.xlsx]

## Sheet: TableS8_info
Primers used for quantitative real-time PCR

## Sheet: Sheet4
ID	Gene name	Forward primer (5' to 3')	Reverse primer (5' to 3')
Vradi0167s00180	UBQ10	GGCAAGACCATAACCCTTGA	TGGTGCTTCGGTTAAGGG
Vradi05g01720	SUSY	CATCCTTTGACGCACTCTCA	GCAAGATGGAGCTTTTGGAG
Vradi08g05970	HRA1	AGATGGGGGTAGGAGTGCTT	TGCTCATTCGACACAAGGAG
Vradi07g27980	Jasmonate-zim-domain protein 3	TTCACATGCCAGTCTCGAAG	GCTCAACCAGCACTGATGAA
Vradi10g10250	Pyruvate decarboxylase 1	CCAAGAGCTTTGGTGCTTTC	AGAGACCCCGTTCCATTCTT
Vradi01g01430	2-aminoethanethiol dioxygenase, putative (DUF1637)	CTGGGATGACGGTTTTCAGT	TTTACCCAGAAGATGGTGGC
Vradi11g06450	Sulfurtransferase 18/Encodes a thiosulfate sulfurtransferase/rhodanese.	GGAGCAAAGGTTGTCACCAT	TGTGGGTTGTCAAATTGGTG
